# Supplementary material for: Windows of developmental sensitivity to social media
Source: Nat Commun. 2022 Mar 28;13:1649. doi: 10.1038/s41467-022-29296-3 (PMC8960761; doi:10.1038/s41467-022-29296-3)
Supplement: Supplementary file 4 — Source Data [file 41467_2022_29296_MOESM4_ESM.zip]

Archive with 17 entries (17 files):
- sf10_aicweights_per_age_full.csv
- f1_aicweights_social_media.csv
- f1_lifespan_ci.csv
- f1_lifespan_points.csv
- f2_lifesatisfaction_all_ci.csv
- f2_lifesatisfaction_all_points.csv
- f3_riclpm_coef_free.csv
- f4_riclpm.csv
- sf1b_social_media_frequency.csv
- sf2_social_media_regression.csv
- sf3_aicweights_per_age.csv
- sf4_wellbeing_all_ci.csv
- sf4_wellbeing_all_points.csv
- sf5_wellbeing_regression.csv
- sf6_lifesat_regression.csv
- sf8_aicweights_riclpm.csv
- sf9_missingness_by_age.csv
