# Supplementary material for: Windows of developmental sensitivity to social media
Source: Nat Commun. 2022 Mar 28;13:1649. doi: 10.1038/s41467-022-29296-3 (PMC8960761; doi:10.1038/s41467-022-29296-3)
Supplement: Supplementary file 4 — Source Data [file 41467_2022_29296_MOESM4_ESM.zip › f1_lifespan_ci.csv]

x	group	y	ymin	ymax	PANEL	flipped_aes	colour	fill	size	linetype	alpha
1	1	6.070627776811726	6.070627776811726	6.1972903119254745	1	FALSE	NA	grey	0.5	1	0.5
2	1	6.068370038929729	6.068370038929729	6.241648864661954	1	FALSE	NA	grey	0.5	1	0.5
3	1	5.855975561817376	5.855975561817376	6.201167295325481	1	FALSE	NA	grey	0.5	1	0.5
4	1	5.763880365125068	5.763880365125068	6.429668021971706	1	FALSE	NA	grey	0.5	1	0.5
5	1	5.361532413196963	5.361532413196963	7.0670390153744655	1	FALSE	NA	grey	0.5	1	0.5
1	2	5.9751296512285075	5.9751296512285075	6.104933143120001	1	FALSE	NA	grey	0.5	1	0.5
2	2	5.871149578110361	5.871149578110361	6.114322576853319	1	FALSE	NA	grey	0.5	1	0.5
3	2	5.755403831440921	5.755403831440921	6.121896782056012	1	FALSE	NA	grey	0.5	1	0.5
4	2	5.283321653067896	5.283321653067896	6.205050439955361	1	FALSE	NA	grey	0.5	1	0.5
5	2	5.522336861187561	5.522336861187561	6.841299502448802	1	FALSE	NA	grey	0.5	1	0.5
1	1	6.055366218810427	6.055366218810427	6.2020831256472615	2	FALSE	NA	grey	0.5	1	0.5
2	1	6.0619346216569054	6.0619346216569054	6.211997631656792	2	FALSE	NA	grey	0.5	1	0.5
3	1	5.848177363206648	5.848177363206648	6.071420626743101	2	FALSE	NA	grey	0.5	1	0.5
4	1	5.535733554004549	5.535733554004549	6.264266445995451	2	FALSE	NA	grey	0.5	1	0.5
5	1	4.5771535765474765	4.5771535765474765	6.622846423452523	2	FALSE	NA	grey	0.5	1	0.5
1	2	5.994126660464519	5.994126660464519	6.124897729779383	2	FALSE	NA	grey	0.5	1	0.5
2	2	6.011458811868598	6.011458811868598	6.181037109827976	2	FALSE	NA	grey	0.5	1	0.5
3	2	5.773084916903046	5.773084916903046	6.055486511668383	2	FALSE	NA	grey	0.5	1	0.5
4	2	5.353036757321284	5.353036757321284	6.118661355886262	2	FALSE	NA	grey	0.5	1	0.5
5	2	3.675430886585067	3.675430886585067	5.824569113414933	2	FALSE	NA	grey	0.5	1	0.5
1	1	6.015939762969729	6.015939762969729	6.19573906914706	3	FALSE	NA	grey	0.5	1	0.5
2	1	5.909415929107948	5.909415929107948	6.071166595163896	3	FALSE	NA	grey	0.5	1	0.5
3	1	5.674515569470717	5.674515569470717	5.864733577286962	3	FALSE	NA	grey	0.5	1	0.5
4	1	5.325251644586112	5.325251644586112	5.836653117318649	3	FALSE	NA	grey	0.5	1	0.5
5	1	4.580197255847588	4.580197255847588	5.547462318620497	3	FALSE	NA	grey	0.5	1	0.5
1	2	5.842788831019595	5.842788831019595	6.008683640171187	3	FALSE	NA	grey	0.5	1	0.5
2	2	5.961964688194822	5.961964688194822	6.111913939773515	3	FALSE	NA	grey	0.5	1	0.5
3	2	5.842567048045927	5.842567048045927	6.061542540995168	3	FALSE	NA	grey	0.5	1	0.5
4	2	5.37053408811161	5.37053408811161	5.962799245221724	3	FALSE	NA	grey	0.5	1	0.5
5	2	5.233564522857849	5.233564522857849	6.41860939018563	3	FALSE	NA	grey	0.5	1	0.5
1	1	5.769675063251501	5.769675063251501	6.024442583807323	4	FALSE	NA	grey	0.5	1	0.5
2	1	5.771726319989259	5.771726319989259	5.953513296624159	4	FALSE	NA	grey	0.5	1	0.5
3	1	5.559141104015068	5.559141104015068	5.7263869272756756	4	FALSE	NA	grey	0.5	1	0.5
4	1	5.151383187328454	5.151383187328454	5.489838186717348	4	FALSE	NA	grey	0.5	1	0.5
5	1	4.728751203083382	4.728751203083382	5.388895855740147	4	FALSE	NA	grey	0.5	1	0.5
1	2	5.822597273885844	5.822597273885844	6.033756317274378	4	FALSE	NA	grey	0.5	1	0.5
2	2	5.9148393789733715	5.9148393789733715	6.050638181440898	4	FALSE	NA	grey	0.5	1	0.5
3	2	5.782925074119221	5.782925074119221	5.971530371425334	4	FALSE	NA	grey	0.5	1	0.5
4	2	5.617282340955907	5.617282340955907	6.071242249208027	4	FALSE	NA	grey	0.5	1	0.5
5	2	5.5324692757220655	5.5324692757220655	6.356419613166824	4	FALSE	NA	grey	0.5	1	0.5
1	1	5.562072576938822	5.562072576938822	5.885398240181801	5	FALSE	NA	grey	0.5	1	0.5
2	1	5.615019204757236	5.615019204757236	5.80366591635003	5	FALSE	NA	grey	0.5	1	0.5
3	1	5.457479804098264	5.457479804098264	5.627487516163174	5	FALSE	NA	grey	0.5	1	0.5
4	1	5.036189267656628	5.036189267656628	5.304987202931608	5	FALSE	NA	grey	0.5	1	0.5
5	1	4.303476471543883	4.303476471543883	4.915273528456117	5	FALSE	NA	grey	0.5	1	0.5
1	2	5.747394559211531	5.747394559211531	5.971574995823597	5	FALSE	NA	grey	0.5	1	0.5
2	2	5.852416485763797	5.852416485763797	5.996966230285585	5	FALSE	NA	grey	0.5	1	0.5
3	2	5.756950478658447	5.756950478658447	5.927098601096154	5	FALSE	NA	grey	0.5	1	0.5
4	2	5.587035818679363	5.587035818679363	5.961744669125515	5	FALSE	NA	grey	0.5	1	0.5
5	2	5.513404252051579	5.513404252051579	6.1056433669960395	5	FALSE	NA	grey	0.5	1	0.5
1	1	5.335755061485756	5.335755061485756	5.706898966950263	6	FALSE	NA	grey	0.5	1	0.5
2	1	5.5744285265085	5.5744285265085	5.779354704575345	6	FALSE	NA	grey	0.5	1	0.5
3	1	5.447248942877536	5.447248942877536	5.6101673250650475	6	FALSE	NA	grey	0.5	1	0.5
4	1	4.987931256961789	4.987931256961789	5.270892272449976	6	FALSE	NA	grey	0.5	1	0.5
5	1	4.723793411777127	4.723793411777127	5.2099814226599594	6	FALSE	NA	grey	0.5	1	0.5
1	2	5.774648558486851	5.774648558486851	6.01582763198934	6	FALSE	NA	grey	0.5	1	0.5
2	2	5.8316415414019955	5.8316415414019955	5.985025125264671	6	FALSE	NA	grey	0.5	1	0.5
3	2	5.657698990325438	5.657698990325438	5.827508110266277	6	FALSE	NA	grey	0.5	1	0.5
4	2	5.585430236395566	5.585430236395566	5.925439328821825	6	FALSE	NA	grey	0.5	1	0.5
5	2	5.165482428874511	5.165482428874511	5.834517571125489	6	FALSE	NA	grey	0.5	1	0.5
1	1	5.005109772078926	5.005109772078926	5.535770731065728	7	FALSE	NA	grey	0.5	1	0.5
2	1	5.252220472568011	5.252220472568011	5.562183959564953	7	FALSE	NA	grey	0.5	1	0.5
3	1	5.408834640037863	5.408834640037863	5.602689047542162	7	FALSE	NA	grey	0.5	1	0.5
4	1	5.192099357913298	5.192099357913298	5.4628456970317565	7	FALSE	NA	grey	0.5	1	0.5
5	1	4.826521466679088	4.826521466679088	5.199537165242736	7	FALSE	NA	grey	0.5	1	0.5
1	2	5.3359734027547825	5.3359734027547825	5.730693263911884	7	FALSE	NA	grey	0.5	1	0.5
2	2	5.607023449714288	5.607023449714288	5.863974230100097	7	FALSE	NA	grey	0.5	1	0.5
3	2	5.553882940647119	5.553882940647119	5.763056950063264	7	FALSE	NA	grey	0.5	1	0.5
4	2	5.407261353983667	5.407261353983667	5.761657564935252	7	FALSE	NA	grey	0.5	1	0.5
5	2	5.276719817374169	5.276719817374169	5.77192883127448	7	FALSE	NA	grey	0.5	1	0.5
1	1	5.036713277326497	5.036713277326497	5.514184926266317	8	FALSE	NA	grey	0.5	1	0.5
2	1	5.172874711051346	5.172874711051346	5.4568370406116244	8	FALSE	NA	grey	0.5	1	0.5
3	1	5.207179015817762	5.207179015817762	5.413873615761186	8	FALSE	NA	grey	0.5	1	0.5
4	1	5.224092699862736	5.224092699862736	5.493246967595696	8	FALSE	NA	grey	0.5	1	0.5
5	1	4.811925862550605	4.811925862550605	5.1944843938596525	8	FALSE	NA	grey	0.5	1	0.5
1	2	4.995500491870352	4.995500491870352	5.459044962675103	8	FALSE	NA	grey	0.5	1	0.5
2	2	5.4061867972259865	5.4061867972259865	5.679660070523433	8	FALSE	NA	grey	0.5	1	0.5
3	2	5.453310330455248	5.453310330455248	5.648362771217854	8	FALSE	NA	grey	0.5	1	0.5
4	2	5.372915386661162	5.372915386661162	5.692100093214999	8	FALSE	NA	grey	0.5	1	0.5
5	2	5.166921716414995	5.166921716414995	5.595868981259423	8	FALSE	NA	grey	0.5	1	0.5
1	1	4.808704748309029	4.808704748309029	5.3082543160184565	9	FALSE	NA	grey	0.5	1	0.5
2	1	5.110322853403736	5.110322853403736	5.39187978976807	9	FALSE	NA	grey	0.5	1	0.5
3	1	5.141773977161973	5.141773977161973	5.349087641636983	9	FALSE	NA	grey	0.5	1	0.5
4	1	4.973115408687353	4.973115408687353	5.290042486049489	9	FALSE	NA	grey	0.5	1	0.5
5	1	4.836101701284975	4.836101701284975	5.223157557974283	9	FALSE	NA	grey	0.5	1	0.5
1	2	4.969006376445842	4.969006376445842	5.415273099536691	9	FALSE	NA	grey	0.5	1	0.5
2	2	5.193154584665348	5.193154584665348	5.481318483250344	9	FALSE	NA	grey	0.5	1	0.5
3	2	5.45982322247973	5.45982322247973	5.658332397116811	9	FALSE	NA	grey	0.5	1	0.5
4	2	5.431686425772937	5.431686425772937	5.7439892499027385	9	FALSE	NA	grey	0.5	1	0.5
5	2	5.079719543577134	5.079719543577134	5.493095990403448	9	FALSE	NA	grey	0.5	1	0.5
1	1	4.833764197789974	4.833764197789974	5.322660383215612	10	FALSE	NA	grey	0.5	1	0.5
2	1	5.1347688688187265	5.1347688688187265	5.425039743621465	10	FALSE	NA	grey	0.5	1	0.5
3	1	5.0781389406585475	5.0781389406585475	5.295370993116286	10	FALSE	NA	grey	0.5	1	0.5
4	1	5.038968164449328	5.038968164449328	5.34608930681504	10	FALSE	NA	grey	0.5	1	0.5
5	1	4.806699449133965	4.806699449133965	5.217790346784402	10	FALSE	NA	grey	0.5	1	0.5
1	2	5.096854788819037	5.096854788819037	5.4800682881040395	10	FALSE	NA	grey	0.5	1	0.5
2	2	5.287041564185107	5.287041564185107	5.5519607033885885	10	FALSE	NA	grey	0.5	1	0.5
3	2	5.203479216779549	5.203479216779549	5.4297019095522625	10	FALSE	NA	grey	0.5	1	0.5
4	2	5.127112725487196	5.127112725487196	5.491721355230293	10	FALSE	NA	grey	0.5	1	0.5
5	2	4.938808595308368	4.938808595308368	5.432448889721572	10	FALSE	NA	grey	0.5	1	0.5
1	1	4.742620831390917	4.742620831390917	5.236102572864403	11	FALSE	NA	grey	0.5	1	0.5
2	1	5.238923726840631	5.238923726840631	5.489965162048258	11	FALSE	NA	grey	0.5	1	0.5
3	1	5.202689204865739	5.202689204865739	5.39994237408163	11	FALSE	NA	grey	0.5	1	0.5
4	1	5.016035509781257	5.016035509781257	5.3728533791076325	11	FALSE	NA	grey	0.5	1	0.5
5	1	4.84491980330462	4.84491980330462	5.318822886753859	11	FALSE	NA	grey	0.5	1	0.5
1	2	4.85694598692839	4.85694598692839	5.284646933425592	11	FALSE	NA	grey	0.5	1	0.5
2	2	5.017726209326379	5.017726209326379	5.320236753636585	11	FALSE	NA	grey	0.5	1	0.5
3	2	5.10403363360033	5.10403363360033	5.351445818454464	11	FALSE	NA	grey	0.5	1	0.5
4	2	4.692029161622353	4.692029161622353	5.147166818277144	11	FALSE	NA	grey	0.5	1	0.5
5	2	4.984227021693375	4.984227021693375	5.528593491127138	11	FALSE	NA	grey	0.5	1	0.5
1	1	4.536221394099674	4.536221394099674	5.044423767190648	12	FALSE	NA	grey	0.5	1	0.5
2	1	5.1096371363180895	5.1096371363180895	5.367913884090075	12	FALSE	NA	grey	0.5	1	0.5
3	1	5.160694469106605	5.160694469106605	5.372638864226729	12	FALSE	NA	grey	0.5	1	0.5
4	1	5.014647150260895	5.014647150260895	5.357282674300508	12	FALSE	NA	grey	0.5	1	0.5
5	1	4.751343576994511	4.751343576994511	5.272185834770195	12	FALSE	NA	grey	0.5	1	0.5
1	2	4.8031199548849335	4.8031199548849335	5.1818424511301044	12	FALSE	NA	grey	0.5	1	0.5
2	2	5.002203448602419	5.002203448602419	5.2797922130027874	12	FALSE	NA	grey	0.5	1	0.5
3	2	5.093320586317524	5.093320586317524	5.346157998412457	12	FALSE	NA	grey	0.5	1	0.5
4	2	4.911738329319381	4.911738329319381	5.379400911186948	12	FALSE	NA	grey	0.5	1	0.5
5	2	4.633149960846916	4.633149960846916	5.232396257640479	12	FALSE	NA	grey	0.5	1	0.5
1	1	4.752642553039953	4.752642553039953	5.036386982825025	13	FALSE	NA	grey	0.5	1	0.5
2	1	5.099672572624635	5.099672572624635	5.264741456460054	13	FALSE	NA	grey	0.5	1	0.5
3	1	5.082488996464544	5.082488996464544	5.2545000364367525	13	FALSE	NA	grey	0.5	1	0.5
4	1	4.893901103124812	4.893901103124812	5.248420994253466	13	FALSE	NA	grey	0.5	1	0.5
5	1	4.433655592036817	4.433655592036817	5.014620270032149	13	FALSE	NA	grey	0.5	1	0.5
1	2	4.794053590383863	4.794053590383863	5.0726130762828046	13	FALSE	NA	grey	0.5	1	0.5
2	2	4.99855442496776	4.99855442496776	5.1742590629142216	13	FALSE	NA	grey	0.5	1	0.5
3	2	4.982785861574699	4.982785861574699	5.197788693828857	13	FALSE	NA	grey	0.5	1	0.5
4	2	4.774747075402048	4.774747075402048	5.267806116087313	13	FALSE	NA	grey	0.5	1	0.5
5	2	4.724950445914668	4.724950445914668	5.417906696942475	13	FALSE	NA	grey	0.5	1	0.5
1	1	4.899164269488529	4.899164269488529	5.1396706819677815	14	FALSE	NA	grey	0.5	1	0.5
2	1	5.23541359745814	5.23541359745814	5.377879453901376	14	FALSE	NA	grey	0.5	1	0.5
3	1	5.080205128149149	5.080205128149149	5.260265963927939	14	FALSE	NA	grey	0.5	1	0.5
4	1	4.688399539099176	4.688399539099176	5.124933794234156	14	FALSE	NA	grey	0.5	1	0.5
5	1	4.395289025444201	4.395289025444201	5.121952353866144	14	FALSE	NA	grey	0.5	1	0.5
1	2	4.961304528023769	4.961304528023769	5.188313792586918	14	FALSE	NA	grey	0.5	1	0.5
2	2	5.103716672949935	5.103716672949935	5.2794412217869064	14	FALSE	NA	grey	0.5	1	0.5
3	2	4.9615632998148556	4.9615632998148556	5.207064151165536	14	FALSE	NA	grey	0.5	1	0.5
4	2	4.3334234400622345	4.3334234400622345	4.87028026364147	14	FALSE	NA	grey	0.5	1	0.5
5	2	3.8568062120520823	3.8568062120520823	5.021242568435723	14	FALSE	NA	grey	0.5	1	0.5
1	1	4.980464822434851	4.980464822434851	5.096316277602063	15	FALSE	NA	grey	0.5	1	0.5
2	1	5.186773912759553	5.186773912759553	5.269059814212578	15	FALSE	NA	grey	0.5	1	0.5
3	1	5.01797686017398	5.01797686017398	5.140783121037857	15	FALSE	NA	grey	0.5	1	0.5
4	1	4.667824216847599	4.667824216847599	5.039658776349681	15	FALSE	NA	grey	0.5	1	0.5
5	1	4.5089903420106126	4.5089903420106126	5.059354981730394	15	FALSE	NA	grey	0.5	1	0.5
1	2	4.95315005265762	4.95315005265762	5.067902578921326	15	FALSE	NA	grey	0.5	1	0.5
2	2	5.1183461047694	5.1183461047694	5.216822511885796	15	FALSE	NA	grey	0.5	1	0.5
3	2	4.997349284272158	4.997349284272158	5.161520971685476	15	FALSE	NA	grey	0.5	1	0.5
4	2	4.672576763072965	4.672576763072965	5.127423236927036	15	FALSE	NA	grey	0.5	1	0.5
5	2	4.41148523454601	4.41148523454601	5.095008271947496	15	FALSE	NA	grey	0.5	1	0.5
1	1	4.939755866576522	4.939755866576522	5.023343764419787	16	FALSE	NA	grey	0.5	1	0.5
2	1	5.0252251129311665	5.0252251129311665	5.114286841715123	16	FALSE	NA	grey	0.5	1	0.5
3	1	4.833384558175506	4.833384558175506	4.984001307990848	16	FALSE	NA	grey	0.5	1	0.5
4	1	4.328190271904514	4.328190271904514	4.773504643349723	16	FALSE	NA	grey	0.5	1	0.5
5	1	4.305286928059001	4.305286928059001	4.944713071940999	16	FALSE	NA	grey	0.5	1	0.5
1	2	4.909186297028012	4.909186297028012	4.994743833976355	16	FALSE	NA	grey	0.5	1	0.5
2	2	5.031366554289274	5.031366554289274	5.130249607326887	16	FALSE	NA	grey	0.5	1	0.5
3	2	4.853979921291391	4.853979921291391	5.0450737064688616	16	FALSE	NA	grey	0.5	1	0.5
4	2	4.3611391526371905	4.3611391526371905	4.965963651101128	16	FALSE	NA	grey	0.5	1	0.5
5	2	4.247942029120976	4.247942029120976	5.109200828021882	16	FALSE	NA	grey	0.5	1	0.5
1	1	4.9253316124014415	4.9253316124014415	5.003550125329854	17	FALSE	NA	grey	0.5	1	0.5
2	1	5.006580984856297	5.006580984856297	5.112547674095371	17	FALSE	NA	grey	0.5	1	0.5
3	1	4.719461572139295	4.719461572139295	4.923902156330817	17	FALSE	NA	grey	0.5	1	0.5
4	1	4.3124637680396845	4.3124637680396845	4.8958695652936495	17	FALSE	NA	grey	0.5	1	0.5
5	1	4.144389973486242	4.144389973486242	5.019246390150122	17	FALSE	NA	grey	0.5	1	0.5
1	2	4.942956425097463	4.942956425097463	5.023383504623269	17	FALSE	NA	grey	0.5	1	0.5
2	2	4.986936201833684	4.986936201833684	5.112966804955841	17	FALSE	NA	grey	0.5	1	0.5
3	2	4.753662000239004	4.753662000239004	4.998038680033105	17	FALSE	NA	grey	0.5	1	0.5
4	2	4.259520785898401	4.259520785898401	4.935601165321112	17	FALSE	NA	grey	0.5	1	0.5
5	2	4.181724772216113	4.181724772216113	5.227366136874795	17	FALSE	NA	grey	0.5	1	0.5
1	1	5.276729503926687	5.276729503926687	5.34957529774346	18	FALSE	NA	grey	0.5	1	0.5
2	1	5.321406140932949	5.321406140932949	5.460344783851268	18	FALSE	NA	grey	0.5	1	0.5
3	1	5.110619487223424	5.110619487223424	5.389380512776576	18	FALSE	NA	grey	0.5	1	0.5
4	1	4.7533772466838125	4.7533772466838125	5.462838969532403	18	FALSE	NA	grey	0.5	1	0.5
5	1	4.160340787780492	4.160340787780492	5.629132896430034	18	FALSE	NA	grey	0.5	1	0.5
1	2	5.260825259878784	5.260825259878784	5.33629704227949	18	FALSE	NA	grey	0.5	1	0.5
2	2	5.324866812044999	5.324866812044999	5.476726813453008	18	FALSE	NA	grey	0.5	1	0.5
3	2	5.054561188248197	5.054561188248197	5.39726605427672	18	FALSE	NA	grey	0.5	1	0.5
4	2	4.765486101442552	4.765486101442552	6.020228184271734	18	FALSE	NA	grey	0.5	1	0.5
5	2	2.4299301431175335	2.4299301431175335	5.236736523549133	18	FALSE	NA	grey	0.5	1	0.5
1	1	5.5078823709011315	5.5078823709011315	5.584496848827997	19	FALSE	NA	grey	0.5	1	0.5
2	1	5.504265842285857	5.504265842285857	5.727702968630322	19	FALSE	NA	grey	0.5	1	0.5
3	1	5.1878053168609215	5.1878053168609215	5.650518036432492	19	FALSE	NA	grey	0.5	1	0.5
4	1	3.9894470997771716	3.9894470997771716	6.277219566889496	19	FALSE	NA	grey	0.5	1	0.5
5	1	3.299023741912449	3.299023741912449	6.450976258087551	19	FALSE	NA	grey	0.5	1	0.5
1	2	5.462936392400822	5.462936392400822	5.545117298874345	19	FALSE	NA	grey	0.5	1	0.5
2	2	5.494790144571514	5.494790144571514	5.764655699257201	19	FALSE	NA	grey	0.5	1	0.5
3	2	5.1907983831278734	5.1907983831278734	5.726632809532678	19	FALSE	NA	grey	0.5	1	0.5
4	2	4.504861481307994	4.504861481307994	6.161805185358672	19	FALSE	NA	grey	0.5	1	0.5
5	2	4.256640936652573	4.256640936652573	6.314787634775998	19	FALSE	NA	grey	0.5	1	0.5
