# Supplementary material for: Windows of developmental sensitivity to social media
Source: Nat Commun. 2022 Mar 28;13:1649. doi: 10.1038/s41467-022-29296-3 (PMC8960761; doi:10.1038/s41467-022-29296-3)
Supplement: Supplementary file 4 — Source Data [file 41467_2022_29296_MOESM4_ESM.zip › f1_lifespan_points.csv]

colour	x	group	y	ymin	ymax	PANEL	flipped_aes	size	linetype	alpha
#B2182B	1	1	6.1339590443686	NA	NA	1	FALSE	0.2	1	NA
#B2182B	2	1	6.155009451795841	NA	NA	1	FALSE	0.2	1	NA
#B2182B	3	1	6.0285714285714285	NA	NA	1	FALSE	0.2	1	NA
#B2182B	4	1	6.096774193548387	NA	NA	1	FALSE	0.2	1	NA
#B2182B	5	1	6.214285714285714	NA	NA	1	FALSE	0.2	1	NA
#2166AC	1	2	6.040031397174254	NA	NA	1	FALSE	0.2	1	NA
#2166AC	2	2	5.99273607748184	NA	NA	1	FALSE	0.2	1	NA
#2166AC	3	2	5.938650306748467	NA	NA	1	FALSE	0.2	1	NA
#2166AC	4	2	5.744186046511628	NA	NA	1	FALSE	0.2	1	NA
#2166AC	5	2	6.181818181818182	NA	NA	1	FALSE	0.2	1	NA
#B2182B	1	1	6.128724672228844	NA	NA	2	FALSE	0.2	1	NA
#B2182B	2	1	6.136966126656849	NA	NA	2	FALSE	0.2	1	NA
#B2182B	3	1	5.959798994974874	NA	NA	2	FALSE	0.2	1	NA
#B2182B	4	1	5.9	NA	NA	2	FALSE	0.2	1	NA
#B2182B	5	1	5.6	NA	NA	2	FALSE	0.2	1	NA
#2166AC	1	2	6.059512195121951	NA	NA	2	FALSE	0.2	1	NA
#2166AC	2	2	6.096247960848287	NA	NA	2	FALSE	0.2	1	NA
#2166AC	3	2	5.914285714285715	NA	NA	2	FALSE	0.2	1	NA
#2166AC	4	2	5.735849056603773	NA	NA	2	FALSE	0.2	1	NA
#2166AC	5	2	4.75	NA	NA	2	FALSE	0.2	1	NA
#B2182B	1	1	6.105839416058394	NA	NA	3	FALSE	0.2	1	NA
#B2182B	2	1	5.990291262135922	NA	NA	3	FALSE	0.2	1	NA
#B2182B	3	1	5.76962457337884	NA	NA	3	FALSE	0.2	1	NA
#B2182B	4	1	5.580952380952381	NA	NA	3	FALSE	0.2	1	NA
#B2182B	5	1	5.0638297872340425	NA	NA	3	FALSE	0.2	1	NA
#2166AC	1	2	5.925736235595391	NA	NA	3	FALSE	0.2	1	NA
#2166AC	2	2	6.036939313984169	NA	NA	3	FALSE	0.2	1	NA
#2166AC	3	2	5.9520547945205475	NA	NA	3	FALSE	0.2	1	NA
#2166AC	4	2	5.666666666666667	NA	NA	3	FALSE	0.2	1	NA
#2166AC	5	2	5.826086956521739	NA	NA	3	FALSE	0.2	1	NA
#B2182B	1	1	5.897058823529412	NA	NA	4	FALSE	0.2	1	NA
#B2182B	2	1	5.862619808306709	NA	NA	4	FALSE	0.2	1	NA
#B2182B	3	1	5.642764015645372	NA	NA	4	FALSE	0.2	1	NA
#B2182B	4	1	5.320610687022901	NA	NA	4	FALSE	0.2	1	NA
#B2182B	5	1	5.0588235294117645	NA	NA	4	FALSE	0.2	1	NA
#2166AC	1	2	5.928176795580111	NA	NA	4	FALSE	0.2	1	NA
#2166AC	2	2	5.982738780207135	NA	NA	4	FALSE	0.2	1	NA
#2166AC	3	2	5.877227722772277	NA	NA	4	FALSE	0.2	1	NA
#2166AC	4	2	5.844262295081967	NA	NA	4	FALSE	0.2	1	NA
#2166AC	5	2	5.944444444444445	NA	NA	4	FALSE	0.2	1	NA
#B2182B	1	1	5.723735408560311	NA	NA	5	FALSE	0.2	1	NA
#B2182B	2	1	5.709342560553633	NA	NA	5	FALSE	0.2	1	NA
#B2182B	3	1	5.542483660130719	NA	NA	5	FALSE	0.2	1	NA
#B2182B	4	1	5.170588235294118	NA	NA	5	FALSE	0.2	1	NA
#B2182B	5	1	4.609375	NA	NA	5	FALSE	0.2	1	NA
#2166AC	1	2	5.859484777517564	NA	NA	5	FALSE	0.2	1	NA
#2166AC	2	2	5.924691358024691	NA	NA	5	FALSE	0.2	1	NA
#2166AC	3	2	5.8420245398773005	NA	NA	5	FALSE	0.2	1	NA
#2166AC	4	2	5.774390243902439	NA	NA	5	FALSE	0.2	1	NA
#2166AC	5	2	5.809523809523809	NA	NA	5	FALSE	0.2	1	NA
#B2182B	1	1	5.521327014218009	NA	NA	6	FALSE	0.2	1	NA
#B2182B	2	1	5.676891615541923	NA	NA	6	FALSE	0.2	1	NA
#B2182B	3	1	5.528708133971292	NA	NA	6	FALSE	0.2	1	NA
#B2182B	4	1	5.129411764705883	NA	NA	6	FALSE	0.2	1	NA
#B2182B	5	1	4.966887417218543	NA	NA	6	FALSE	0.2	1	NA
#2166AC	1	2	5.895238095238096	NA	NA	6	FALSE	0.2	1	NA
#2166AC	2	2	5.908333333333333	NA	NA	6	FALSE	0.2	1	NA
#2166AC	3	2	5.742603550295858	NA	NA	6	FALSE	0.2	1	NA
#2166AC	4	2	5.755434782608695	NA	NA	6	FALSE	0.2	1	NA
#2166AC	5	2	5.5	NA	NA	6	FALSE	0.2	1	NA
#B2182B	1	1	5.270440251572327	NA	NA	7	FALSE	0.2	1	NA
#B2182B	2	1	5.407202216066482	NA	NA	7	FALSE	0.2	1	NA
#B2182B	3	1	5.505761843790013	NA	NA	7	FALSE	0.2	1	NA
#B2182B	4	1	5.327472527472527	NA	NA	7	FALSE	0.2	1	NA
#B2182B	5	1	5.013029315960912	NA	NA	7	FALSE	0.2	1	NA
#2166AC	1	2	5.533333333333333	NA	NA	7	FALSE	0.2	1	NA
#2166AC	2	2	5.7354988399071924	NA	NA	7	FALSE	0.2	1	NA
#2166AC	3	2	5.658469945355192	NA	NA	7	FALSE	0.2	1	NA
#2166AC	4	2	5.58445945945946	NA	NA	7	FALSE	0.2	1	NA
#2166AC	5	2	5.524324324324325	NA	NA	7	FALSE	0.2	1	NA
#B2182B	1	1	5.275449101796407	NA	NA	8	FALSE	0.2	1	NA
#B2182B	2	1	5.314855875831485	NA	NA	8	FALSE	0.2	1	NA
#B2182B	3	1	5.310526315789474	NA	NA	8	FALSE	0.2	1	NA
#B2182B	4	1	5.358669833729216	NA	NA	8	FALSE	0.2	1	NA
#B2182B	5	1	5.003205128205129	NA	NA	8	FALSE	0.2	1	NA
#2166AC	1	2	5.2272727272727275	NA	NA	8	FALSE	0.2	1	NA
#2166AC	2	2	5.5429234338747095	NA	NA	8	FALSE	0.2	1	NA
#2166AC	3	2	5.550836550836551	NA	NA	8	FALSE	0.2	1	NA
#2166AC	4	2	5.53250773993808	NA	NA	8	FALSE	0.2	1	NA
#2166AC	5	2	5.381395348837209	NA	NA	8	FALSE	0.2	1	NA
#B2182B	1	1	5.058479532163743	NA	NA	9	FALSE	0.2	1	NA
#B2182B	2	1	5.251101321585903	NA	NA	9	FALSE	0.2	1	NA
#B2182B	3	1	5.245430809399478	NA	NA	9	FALSE	0.2	1	NA
#B2182B	4	1	5.131578947368421	NA	NA	9	FALSE	0.2	1	NA
#B2182B	5	1	5.029629629629629	NA	NA	9	FALSE	0.2	1	NA
#2166AC	1	2	5.192139737991266	NA	NA	9	FALSE	0.2	1	NA
#2166AC	2	2	5.337236533957846	NA	NA	9	FALSE	0.2	1	NA
#2166AC	3	2	5.5590778097982705	NA	NA	9	FALSE	0.2	1	NA
#2166AC	4	2	5.587837837837838	NA	NA	9	FALSE	0.2	1	NA
#2166AC	5	2	5.286407766990291	NA	NA	9	FALSE	0.2	1	NA
#B2182B	1	1	5.078212290502793	NA	NA	10	FALSE	0.2	1	NA
#B2182B	2	1	5.279904306220096	NA	NA	10	FALSE	0.2	1	NA
#B2182B	3	1	5.186754966887417	NA	NA	10	FALSE	0.2	1	NA
#B2182B	4	1	5.192528735632184	NA	NA	10	FALSE	0.2	1	NA
#B2182B	5	1	5.012244897959183	NA	NA	10	FALSE	0.2	1	NA
#2166AC	1	2	5.288461538461538	NA	NA	10	FALSE	0.2	1	NA
#2166AC	2	2	5.419501133786848	NA	NA	10	FALSE	0.2	1	NA
#2166AC	3	2	5.316590563165906	NA	NA	10	FALSE	0.2	1	NA
#2166AC	4	2	5.309417040358745	NA	NA	10	FALSE	0.2	1	NA
#2166AC	5	2	5.18562874251497	NA	NA	10	FALSE	0.2	1	NA
#B2182B	1	1	4.98936170212766	NA	NA	11	FALSE	0.2	1	NA
#B2182B	2	1	5.364444444444445	NA	NA	11	FALSE	0.2	1	NA
#B2182B	3	1	5.301315789473684	NA	NA	11	FALSE	0.2	1	NA
#B2182B	4	1	5.194444444444445	NA	NA	11	FALSE	0.2	1	NA
#B2182B	5	1	5.081871345029239	NA	NA	11	FALSE	0.2	1	NA
#2166AC	1	2	5.070796460176991	NA	NA	11	FALSE	0.2	1	NA
#2166AC	2	2	5.168981481481482	NA	NA	11	FALSE	0.2	1	NA
#2166AC	3	2	5.227739726027397	NA	NA	11	FALSE	0.2	1	NA
#2166AC	4	2	4.919597989949748	NA	NA	11	FALSE	0.2	1	NA
#2166AC	5	2	5.256410256410256	NA	NA	11	FALSE	0.2	1	NA
#B2182B	1	1	4.790322580645161	NA	NA	12	FALSE	0.2	1	NA
#B2182B	2	1	5.238775510204082	NA	NA	12	FALSE	0.2	1	NA
#B2182B	3	1	5.266666666666667	NA	NA	12	FALSE	0.2	1	NA
#B2182B	4	1	5.185964912280702	NA	NA	12	FALSE	0.2	1	NA
#B2182B	5	1	5.011764705882353	NA	NA	12	FALSE	0.2	1	NA
#2166AC	1	2	4.992481203007519	NA	NA	12	FALSE	0.2	1	NA
#2166AC	2	2	5.140997830802603	NA	NA	12	FALSE	0.2	1	NA
#2166AC	3	2	5.219739292364991	NA	NA	12	FALSE	0.2	1	NA
#2166AC	4	2	5.1455696202531644	NA	NA	12	FALSE	0.2	1	NA
#2166AC	5	2	4.932773109243698	NA	NA	12	FALSE	0.2	1	NA
#B2182B	1	1	4.894514767932489	NA	NA	13	FALSE	0.2	1	NA
#B2182B	2	1	5.182207014542344	NA	NA	13	FALSE	0.2	1	NA
#B2182B	3	1	5.168494516450648	NA	NA	13	FALSE	0.2	1	NA
#B2182B	4	1	5.071161048689139	NA	NA	13	FALSE	0.2	1	NA
#B2182B	5	1	4.724137931034483	NA	NA	13	FALSE	0.2	1	NA
#2166AC	1	2	4.933333333333334	NA	NA	13	FALSE	0.2	1	NA
#2166AC	2	2	5.086406743940991	NA	NA	13	FALSE	0.2	1	NA
#2166AC	3	2	5.090287277701778	NA	NA	13	FALSE	0.2	1	NA
#2166AC	4	2	5.0212765957446805	NA	NA	13	FALSE	0.2	1	NA
#2166AC	5	2	5.071428571428571	NA	NA	13	FALSE	0.2	1	NA
#B2182B	1	1	5.019417475728155	NA	NA	14	FALSE	0.2	1	NA
#B2182B	2	1	5.306646525679758	NA	NA	14	FALSE	0.2	1	NA
#B2182B	3	1	5.170235546038544	NA	NA	14	FALSE	0.2	1	NA
#B2182B	4	1	4.906666666666666	NA	NA	14	FALSE	0.2	1	NA
#B2182B	5	1	4.758620689655173	NA	NA	14	FALSE	0.2	1	NA
#2166AC	1	2	5.074809160305343	NA	NA	14	FALSE	0.2	1	NA
#2166AC	2	2	5.191578947368421	NA	NA	14	FALSE	0.2	1	NA
#2166AC	3	2	5.084313725490196	NA	NA	14	FALSE	0.2	1	NA
#2166AC	4	2	4.601851851851852	NA	NA	14	FALSE	0.2	1	NA
#2166AC	5	2	4.439024390243903	NA	NA	14	FALSE	0.2	1	NA
#B2182B	1	1	5.038390550018457	NA	NA	15	FALSE	0.2	1	NA
#B2182B	2	1	5.227916863486065	NA	NA	15	FALSE	0.2	1	NA
#B2182B	3	1	5.0793799906059185	NA	NA	15	FALSE	0.2	1	NA
#B2182B	4	1	4.85374149659864	NA	NA	15	FALSE	0.2	1	NA
#B2182B	5	1	4.784172661870503	NA	NA	15	FALSE	0.2	1	NA
#2166AC	1	2	5.010526315789473	NA	NA	15	FALSE	0.2	1	NA
#2166AC	2	2	5.167584308327598	NA	NA	15	FALSE	0.2	1	NA
#2166AC	3	2	5.079435127978817	NA	NA	15	FALSE	0.2	1	NA
#2166AC	4	2	4.9	NA	NA	15	FALSE	0.2	1	NA
#2166AC	5	2	4.753246753246753	NA	NA	15	FALSE	0.2	1	NA
#B2182B	1	1	4.981549815498155	NA	NA	16	FALSE	0.2	1	NA
#B2182B	2	1	5.069755977323145	NA	NA	16	FALSE	0.2	1	NA
#B2182B	3	1	4.908692933083177	NA	NA	16	FALSE	0.2	1	NA
#B2182B	4	1	4.5508474576271185	NA	NA	16	FALSE	0.2	1	NA
#B2182B	5	1	4.625	NA	NA	16	FALSE	0.2	1	NA
#2166AC	1	2	4.951965065502184	NA	NA	16	FALSE	0.2	1	NA
#2166AC	2	2	5.08080808080808	NA	NA	16	FALSE	0.2	1	NA
#2166AC	3	2	4.9495268138801265	NA	NA	16	FALSE	0.2	1	NA
#2166AC	4	2	4.663551401869159	NA	NA	16	FALSE	0.2	1	NA
#2166AC	5	2	4.678571428571429	NA	NA	16	FALSE	0.2	1	NA
#B2182B	1	1	4.964440868865648	NA	NA	17	FALSE	0.2	1	NA
#B2182B	2	1	5.059564329475834	NA	NA	17	FALSE	0.2	1	NA
#B2182B	3	1	4.821681864235056	NA	NA	17	FALSE	0.2	1	NA
#B2182B	4	1	4.604166666666667	NA	NA	17	FALSE	0.2	1	NA
#B2182B	5	1	4.581818181818182	NA	NA	17	FALSE	0.2	1	NA
#2166AC	1	2	4.983169964860366	NA	NA	17	FALSE	0.2	1	NA
#2166AC	2	2	5.049951503394762	NA	NA	17	FALSE	0.2	1	NA
#2166AC	3	2	4.875850340136054	NA	NA	17	FALSE	0.2	1	NA
#2166AC	4	2	4.597560975609756	NA	NA	17	FALSE	0.2	1	NA
#2166AC	5	2	4.704545454545454	NA	NA	17	FALSE	0.2	1	NA
#B2182B	1	1	5.313152400835073	NA	NA	18	FALSE	0.2	1	NA
#B2182B	2	1	5.390875462392109	NA	NA	18	FALSE	0.2	1	NA
#B2182B	3	1	5.25	NA	NA	18	FALSE	0.2	1	NA
#B2182B	4	1	5.108108108108108	NA	NA	18	FALSE	0.2	1	NA
#B2182B	5	1	4.894736842105263	NA	NA	18	FALSE	0.2	1	NA
#2166AC	1	2	5.298561151079137	NA	NA	18	FALSE	0.2	1	NA
#2166AC	2	2	5.400796812749004	NA	NA	18	FALSE	0.2	1	NA
#2166AC	3	2	5.225913621262459	NA	NA	18	FALSE	0.2	1	NA
#2166AC	4	2	5.392857142857143	NA	NA	18	FALSE	0.2	1	NA
#2166AC	5	2	3.8333333333333335	NA	NA	18	FALSE	0.2	1	NA
#B2182B	1	1	5.546189609864564	NA	NA	19	FALSE	0.2	1	NA
#B2182B	2	1	5.615984405458089	NA	NA	19	FALSE	0.2	1	NA
#B2182B	3	1	5.419161676646707	NA	NA	19	FALSE	0.2	1	NA
#B2182B	4	1	5.133333333333334	NA	NA	19	FALSE	0.2	1	NA
#B2182B	5	1	4.875	NA	NA	19	FALSE	0.2	1	NA
#2166AC	1	2	5.504026845637584	NA	NA	19	FALSE	0.2	1	NA
#2166AC	2	2	5.629722921914357	NA	NA	19	FALSE	0.2	1	NA
#2166AC	3	2	5.458715596330276	NA	NA	19	FALSE	0.2	1	NA
#2166AC	4	2	5.333333333333333	NA	NA	19	FALSE	0.2	1	NA
#2166AC	5	2	5.285714285714286	NA	NA	19	FALSE	0.2	1	NA
