# Supplementary material for: Windows of developmental sensitivity to social media
Source: Nat Commun. 2022 Mar 28;13:1649. doi: 10.1038/s41467-022-29296-3 (PMC8960761; doi:10.1038/s41467-022-29296-3)
Supplement: Supplementary file 4 — Source Data [file 41467_2022_29296_MOESM4_ESM.zip › f2_lifesatisfaction_all_ci.csv]

x	group	y	ymin	ymax	PANEL	flipped_aes	colour	fill	size	linetype	alpha
1	1	5.744131458934209	5.744131458934209	5.880761976700914	1	FALSE	NA	grey	0.5	1	0.5
2	1	5.634176808619334	5.634176808619334	5.831988604914501	1	FALSE	NA	grey	0.5	1	0.5
3	1	5.544865145770786	5.544865145770786	5.875589399683759	1	FALSE	NA	grey	0.5	1	0.5
4	1	5.1188598646931744	5.1188598646931744	6.0424304578874715	1	FALSE	NA	grey	0.5	1	0.5
5	1	3.256463693928085	3.256463693928085	5.8863934489290575	1	FALSE	NA	grey	0.5	1	0.5
1	2	5.813574365430756	5.813574365430756	5.96004265584584	1	FALSE	NA	grey	0.5	1	0.5
2	2	5.5635078267960045	5.5635078267960045	5.793770056001727	1	FALSE	NA	grey	0.5	1	0.5
3	2	5.399954501655085	5.399954501655085	5.822902641202058	1	FALSE	NA	grey	0.5	1	0.5
4	2	5.769932908536275	5.769932908536275	6.496733758130392	1	FALSE	NA	grey	0.5	1	0.5
5	2	4.75663975073826	4.75663975073826	6.627975633877125	1	FALSE	NA	grey	0.5	1	0.5
1	3	6.6994645520029055	6.6994645520029055	6.780944306600161	1	FALSE	NA	grey	0.5	1	0.5
2	3	6.700138849076874	6.700138849076874	6.815808618090106	1	FALSE	NA	grey	0.5	1	0.5
3	3	6.608816958770822	6.608816958770822	6.839458903298144	1	FALSE	NA	grey	0.5	1	0.5
4	3	6.530845942067254	6.530845942067254	6.953025025674682	1	FALSE	NA	grey	0.5	1	0.5
5	3	6.030066098625644	6.030066098625644	7.112791044231498	1	FALSE	NA	grey	0.5	1	0.5
1	4	6.335150617266775	6.335150617266775	6.456302374186217	1	FALSE	NA	grey	0.5	1	0.5
2	4	6.316603870545196	6.316603870545196	6.484148009154053	1	FALSE	NA	grey	0.5	1	0.5
3	4	6.213104868038853	6.213104868038853	6.536895131961147	1	FALSE	NA	grey	0.5	1	0.5
4	4	5.930427236301463	5.930427236301463	6.585701795956601	1	FALSE	NA	grey	0.5	1	0.5
5	4	5.213036560954412	5.213036560954412	7.072677724759875	1	FALSE	NA	grey	0.5	1	0.5
1	5	6.041294821228102	6.041294821228102	6.194602614669333	1	FALSE	NA	grey	0.5	1	0.5
2	5	6.057261052336596	6.057261052336596	6.2654406362187505	1	FALSE	NA	grey	0.5	1	0.5
3	5	5.967733670035583	5.967733670035583	6.350448148146235	1	FALSE	NA	grey	0.5	1	0.5
4	5	5.79096360398393	5.79096360398393	6.467100912145102	1	FALSE	NA	grey	0.5	1	0.5
5	5	3.9691148357344783	3.9691148357344783	6.492423625803983	1	FALSE	NA	grey	0.5	1	0.5
1	6	6.070627776811726	6.070627776811726	6.1972903119254745	1	FALSE	NA	grey	0.5	1	0.5
2	6	6.068370038929729	6.068370038929729	6.241648864661954	1	FALSE	NA	grey	0.5	1	0.5
3	6	5.855975561817376	5.855975561817376	6.201167295325481	1	FALSE	NA	grey	0.5	1	0.5
4	6	5.763880365125068	5.763880365125068	6.429668021971706	1	FALSE	NA	grey	0.5	1	0.5
5	6	5.361532413196963	5.361532413196963	7.0670390153744655	1	FALSE	NA	grey	0.5	1	0.5
1	1	5.7874824253803325	5.7874824253803325	5.944745062771327	2	FALSE	NA	grey	0.5	1	0.5
2	1	5.72949960367472	5.72949960367472	5.888708913212211	2	FALSE	NA	grey	0.5	1	0.5
3	1	5.492432677007166	5.492432677007166	5.730624967103109	2	FALSE	NA	grey	0.5	1	0.5
4	1	5.298641189996013	5.298641189996013	6.021358810003988	2	FALSE	NA	grey	0.5	1	0.5
5	1	4.685526266543935	4.685526266543935	6.714473733456066	2	FALSE	NA	grey	0.5	1	0.5
1	2	5.58738465712284	5.58738465712284	5.778644051011131	2	FALSE	NA	grey	0.5	1	0.5
2	2	5.575024799742788	5.575024799742788	5.7702132954953065	2	FALSE	NA	grey	0.5	1	0.5
3	2	5.280325493428415	5.280325493428415	5.558058344955424	2	FALSE	NA	grey	0.5	1	0.5
4	2	5.340287063576729	5.340287063576729	6.059712936423272	2	FALSE	NA	grey	0.5	1	0.5
5	2	3.5750234220587433	3.5750234220587433	6.624976577941256	2	FALSE	NA	grey	0.5	1	0.5
1	3	6.637143128450073	6.637143128450073	6.738153783663942	2	FALSE	NA	grey	0.5	1	0.5
2	3	6.643351773264182	6.643351773264182	6.7460287577092695	2	FALSE	NA	grey	0.5	1	0.5
3	3	6.607136490564618	6.607136490564618	6.744622303405232	2	FALSE	NA	grey	0.5	1	0.5
4	3	6.296423397036209	6.296423397036209	6.846433745820933	2	FALSE	NA	grey	0.5	1	0.5
5	3	7	7	7	2	FALSE	NA	grey	0.5	1	0.5
1	4	6.274345776903633	6.274345776903633	6.4192409214336585	2	FALSE	NA	grey	0.5	1	0.5
2	4	6.365443718492937	6.365443718492937	6.50348117105051	2	FALSE	NA	grey	0.5	1	0.5
3	4	6.233461646804903	6.233461646804903	6.438255524912268	2	FALSE	NA	grey	0.5	1	0.5
4	4	5.9785363351783225	5.9785363351783225	6.781463664821677	2	FALSE	NA	grey	0.5	1	0.5
5	4	5.804798048939947	5.804798048939947	7.195201951060053	2	FALSE	NA	grey	0.5	1	0.5
1	5	6.072852896087586	6.072852896087586	6.243437234709084	2	FALSE	NA	grey	0.5	1	0.5
2	5	6.02923916552751	6.02923916552751	6.209698887569834	2	FALSE	NA	grey	0.5	1	0.5
3	5	5.74918902642392	5.74918902642392	6.019072938311597	2	FALSE	NA	grey	0.5	1	0.5
4	5	5.270252382049289	5.270252382049289	6.117502719991528	2	FALSE	NA	grey	0.5	1	0.5
5	5	4.942186729281677	4.942186729281677	6.457813270718323	2	FALSE	NA	grey	0.5	1	0.5
1	6	6.055366218810427	6.055366218810427	6.2020831256472615	2	FALSE	NA	grey	0.5	1	0.5
2	6	6.0619346216569054	6.0619346216569054	6.211997631656792	2	FALSE	NA	grey	0.5	1	0.5
3	6	5.848177363206648	5.848177363206648	6.071420626743101	2	FALSE	NA	grey	0.5	1	0.5
4	6	5.535733554004549	5.535733554004549	6.264266445995451	2	FALSE	NA	grey	0.5	1	0.5
5	6	4.5771535765474765	4.5771535765474765	6.622846423452523	2	FALSE	NA	grey	0.5	1	0.5
1	1	5.7900179666748235	5.7900179666748235	5.979634684147846	3	FALSE	NA	grey	0.5	1	0.5
2	1	5.595360839935612	5.595360839935612	5.767520046490981	3	FALSE	NA	grey	0.5	1	0.5
3	1	5.4556691765633385	5.4556691765633385	5.640777523944276	3	FALSE	NA	grey	0.5	1	0.5
4	1	4.955622947523226	4.955622947523226	5.474283594532849	3	FALSE	NA	grey	0.5	1	0.5
5	1	4.549074339464921	4.549074339464921	5.49347885202444	3	FALSE	NA	grey	0.5	1	0.5
1	2	5.349126137215633	5.349126137215633	5.588373862784367	3	FALSE	NA	grey	0.5	1	0.5
2	2	5.218856428500496	5.218856428500496	5.432047604879198	3	FALSE	NA	grey	0.5	1	0.5
3	2	4.937231090210009	4.937231090210009	5.181412977586602	3	FALSE	NA	grey	0.5	1	0.5
4	2	4.479402269685653	4.479402269685653	5.105503390691706	3	FALSE	NA	grey	0.5	1	0.5
5	2	4.017099695397405	4.017099695397405	5.11333508721129	3	FALSE	NA	grey	0.5	1	0.5
1	3	6.470480387447522	6.470480387447522	6.621094704127569	3	FALSE	NA	grey	0.5	1	0.5
2	3	6.484525263766954	6.484525263766954	6.613405770715805	3	FALSE	NA	grey	0.5	1	0.5
3	3	6.3746991183097155	6.3746991183097155	6.519858704819537	3	FALSE	NA	grey	0.5	1	0.5
4	3	5.795053571228411	5.795053571228411	6.3181539759414	3	FALSE	NA	grey	0.5	1	0.5
5	3	5.514651297835124	5.514651297835124	6.357689127696791	3	FALSE	NA	grey	0.5	1	0.5
1	4	6.217054602283714	6.217054602283714	6.396084083847674	3	FALSE	NA	grey	0.5	1	0.5
2	4	6.244640563060651	6.244640563060651	6.3843249541807285	3	FALSE	NA	grey	0.5	1	0.5
3	4	6.207611322653447	6.207611322653447	6.378829355312655	3	FALSE	NA	grey	0.5	1	0.5
4	4	6.1252645003647785	6.1252645003647785	6.528941107111857	3	FALSE	NA	grey	0.5	1	0.5
5	4	5.847127570118931	5.847127570118931	6.535851153285324	3	FALSE	NA	grey	0.5	1	0.5
1	5	5.97380463885292	5.97380463885292	6.176103953468834	3	FALSE	NA	grey	0.5	1	0.5
2	5	5.696761690404395	5.696761690404395	5.891066801988412	3	FALSE	NA	grey	0.5	1	0.5
3	5	5.5208455150039075	5.5208455150039075	5.74356126465711	3	FALSE	NA	grey	0.5	1	0.5
4	5	4.898057747072743	4.898057747072743	5.5209898719748765	3	FALSE	NA	grey	0.5	1	0.5
5	5	4.401030505273899	4.401030505273899	5.471309920258016	3	FALSE	NA	grey	0.5	1	0.5
1	6	6.015939762969729	6.015939762969729	6.19573906914706	3	FALSE	NA	grey	0.5	1	0.5
2	6	5.909415929107948	5.909415929107948	6.071166595163896	3	FALSE	NA	grey	0.5	1	0.5
3	6	5.674515569470717	5.674515569470717	5.864733577286962	3	FALSE	NA	grey	0.5	1	0.5
4	6	5.325251644586112	5.325251644586112	5.836653117318649	3	FALSE	NA	grey	0.5	1	0.5
5	6	4.580197255847588	4.580197255847588	5.547462318620497	3	FALSE	NA	grey	0.5	1	0.5
1	1	5.701978581180827	5.701978581180827	5.952992179053092	4	FALSE	NA	grey	0.5	1	0.5
2	1	5.584042942963416	5.584042942963416	5.757769457672515	4	FALSE	NA	grey	0.5	1	0.5
3	1	5.411883486669645	5.411883486669645	5.5750956799970215	4	FALSE	NA	grey	0.5	1	0.5
4	1	5.104268832307047	5.104268832307047	5.4070093631816745	4	FALSE	NA	grey	0.5	1	0.5
5	1	4.672676311223395	4.672676311223395	5.234300432962652	4	FALSE	NA	grey	0.5	1	0.5
1	2	5.057228989656708	5.057228989656708	5.380640832828498	4	FALSE	NA	grey	0.5	1	0.5
2	2	4.857242874974802	4.857242874974802	5.088616997636662	4	FALSE	NA	grey	0.5	1	0.5
3	2	4.699202675017746	4.699202675017746	4.90496399164892	4	FALSE	NA	grey	0.5	1	0.5
4	2	4.262685686832087	4.262685686832087	4.632836701227615	4	FALSE	NA	grey	0.5	1	0.5
5	2	4.122952128080206	4.122952128080206	4.8305362440128174	4	FALSE	NA	grey	0.5	1	0.5
1	3	6.296192893939637	6.296192893939637	6.50732616764394	4	FALSE	NA	grey	0.5	1	0.5
2	3	6.306826310046976	6.306826310046976	6.4677768645562	4	FALSE	NA	grey	0.5	1	0.5
3	3	6.209283422833184	6.209283422833184	6.358074090120184	4	FALSE	NA	grey	0.5	1	0.5
4	3	5.87480038504467	5.87480038504467	6.184901107492642	4	FALSE	NA	grey	0.5	1	0.5
5	3	5.7643477418296944	5.7643477418296944	6.282163886077282	4	FALSE	NA	grey	0.5	1	0.5
1	4	6.079583549979509	6.079583549979509	6.312229315517568	4	FALSE	NA	grey	0.5	1	0.5
2	4	6.178203196630248	6.178203196630248	6.336082517655466	4	FALSE	NA	grey	0.5	1	0.5
3	4	6.176098566447237	6.176098566447237	6.321310759977633	4	FALSE	NA	grey	0.5	1	0.5
4	4	6.05519619665869	6.05519619665869	6.30301275856519	4	FALSE	NA	grey	0.5	1	0.5
5	4	5.432016175886122	5.432016175886122	6.079611731090622	4	FALSE	NA	grey	0.5	1	0.5
1	5	5.61612224491197	5.61612224491197	5.90880444130504	4	FALSE	NA	grey	0.5	1	0.5
2	5	5.653082242269567	5.653082242269567	5.858879480218472	4	FALSE	NA	grey	0.5	1	0.5
3	5	5.36047089063326	5.36047089063326	5.557604531993529	4	FALSE	NA	grey	0.5	1	0.5
4	5	5.033855705476994	5.033855705476994	5.379678129109473	4	FALSE	NA	grey	0.5	1	0.5
5	5	3.8205216704770217	3.8205216704770217	4.691106236499722	4	FALSE	NA	grey	0.5	1	0.5
1	6	5.769675063251501	5.769675063251501	6.024442583807323	4	FALSE	NA	grey	0.5	1	0.5
2	6	5.771726319989259	5.771726319989259	5.953513296624159	4	FALSE	NA	grey	0.5	1	0.5
3	6	5.559141104015068	5.559141104015068	5.7263869272756756	4	FALSE	NA	grey	0.5	1	0.5
4	6	5.151383187328454	5.151383187328454	5.489838186717348	4	FALSE	NA	grey	0.5	1	0.5
5	6	4.728751203083382	4.728751203083382	5.388895855740147	4	FALSE	NA	grey	0.5	1	0.5
1	1	5.435137182146937	5.435137182146937	5.760514991766106	5	FALSE	NA	grey	0.5	1	0.5
2	1	5.391172103788323	5.391172103788323	5.646355490030661	5	FALSE	NA	grey	0.5	1	0.5
3	1	5.360145609387072	5.360145609387072	5.573618526315675	5	FALSE	NA	grey	0.5	1	0.5
4	1	5.326151600726447	5.326151600726447	5.50548681735265	5	FALSE	NA	grey	0.5	1	0.5
5	1	5.289144406174571	5.289144406174571	5.455829138798975	5	FALSE	NA	grey	0.5	1	0.5
6	1	5.090054784667188	5.090054784667188	5.254772801539708	5	FALSE	NA	grey	0.5	1	0.5
7	1	4.786987008276321	4.786987008276321	4.998535779927432	5	FALSE	NA	grey	0.5	1	0.5
8	1	4.538795896501273	4.538795896501273	4.762834538281337	5	FALSE	NA	grey	0.5	1	0.5
1	2	4.7862421274312865	4.7862421274312865	5.1705924049428145	5	FALSE	NA	grey	0.5	1	0.5
2	2	4.713842389552811	4.713842389552811	5.020082222420582	5	FALSE	NA	grey	0.5	1	0.5
3	2	4.447226781749128	4.447226781749128	4.696553509042472	5	FALSE	NA	grey	0.5	1	0.5
4	2	4.41968361336855	4.41968361336855	4.6165154816540745	5	FALSE	NA	grey	0.5	1	0.5
5	2	4.303619215420383	4.303619215420383	4.500613588812421	5	FALSE	NA	grey	0.5	1	0.5
6	2	4.200181926823124	4.200181926823124	4.394741931044896	5	FALSE	NA	grey	0.5	1	0.5
7	2	3.8036789315547916	3.8036789315547916	4.040825089892929	5	FALSE	NA	grey	0.5	1	0.5
8	2	3.776555272866857	3.776555272866857	4.02263061587127	5	FALSE	NA	grey	0.5	1	0.5
1	3	6.09087287959399	6.09087287959399	6.380141613159633	5	FALSE	NA	grey	0.5	1	0.5
2	3	6.146045039464362	6.146045039464362	6.363932787586635	5	FALSE	NA	grey	0.5	1	0.5
3	3	6.02665477764869	6.02665477764869	6.23266450922327	5	FALSE	NA	grey	0.5	1	0.5
4	3	5.8680174698124485	5.8680174698124485	6.0461068239728615	5	FALSE	NA	grey	0.5	1	0.5
5	3	5.848809150026888	5.848809150026888	6.0264551205862205	5	FALSE	NA	grey	0.5	1	0.5
6	3	5.770021963380513	5.770021963380513	5.953555272391844	5	FALSE	NA	grey	0.5	1	0.5
7	3	5.456961567566583	5.456961567566583	5.686278057600753	5	FALSE	NA	grey	0.5	1	0.5
8	3	5.330198276857287	5.330198276857287	5.5680378154086565	5	FALSE	NA	grey	0.5	1	0.5
1	4	5.854158176964624	5.854158176964624	6.167580953470159	5	FALSE	NA	grey	0.5	1	0.5
2	4	5.845241331191738	5.845241331191738	6.07953742987021	5	FALSE	NA	grey	0.5	1	0.5
3	4	5.897128660789157	5.897128660789157	6.099640321440246	5	FALSE	NA	grey	0.5	1	0.5
4	4	5.8451991887895085	5.8451991887895085	6.00790815584326	5	FALSE	NA	grey	0.5	1	0.5
5	4	5.822156317848986	5.822156317848986	5.989683005618245	5	FALSE	NA	grey	0.5	1	0.5
6	4	5.743989596311624	5.743989596311624	5.907126022349634	5	FALSE	NA	grey	0.5	1	0.5
7	4	5.482113643203118	5.482113643203118	5.701286624534499	5	FALSE	NA	grey	0.5	1	0.5
8	4	5.585005839839523	5.585005839839523	5.807124417962376	5	FALSE	NA	grey	0.5	1	0.5
1	5	5.538063365144527	5.538063365144527	5.903965620362719	5	FALSE	NA	grey	0.5	1	0.5
2	5	5.54736575709706	5.54736575709706	5.818487901439525	5	FALSE	NA	grey	0.5	1	0.5
3	5	5.574751322487903	5.574751322487903	5.801662247786733	5	FALSE	NA	grey	0.5	1	0.5
4	5	5.5146130959422495	5.5146130959422495	5.705725887108598	5	FALSE	NA	grey	0.5	1	0.5
5	5	5.412999143166006	5.412999143166006	5.599685846263169	5	FALSE	NA	grey	0.5	1	0.5
6	5	5.250713609553765	5.250713609553765	5.439714089020573	5	FALSE	NA	grey	0.5	1	0.5
7	5	4.878581827355639	4.878581827355639	5.113386044130305	5	FALSE	NA	grey	0.5	1	0.5
8	5	4.502566623971112	4.502566623971112	4.765460586913242	5	FALSE	NA	grey	0.5	1	0.5
1	6	5.5570869581798235	5.5570869581798235	5.8954677863457245	5	FALSE	NA	grey	0.5	1	0.5
2	6	5.581640284749558	5.581640284749558	5.839295127277167	5	FALSE	NA	grey	0.5	1	0.5
3	6	5.444070740240037	5.444070740240037	5.667399372845584	5	FALSE	NA	grey	0.5	1	0.5
4	6	5.3911818139326835	5.3911818139326835	5.579406421361434	5	FALSE	NA	grey	0.5	1	0.5
5	6	5.332733949251057	5.332733949251057	5.516842321935385	5	FALSE	NA	grey	0.5	1	0.5
6	6	5.154067973261691	5.154067973261691	5.339834465762699	5	FALSE	NA	grey	0.5	1	0.5
7	6	4.780111996033419	4.780111996033419	5.0131765945706075	5	FALSE	NA	grey	0.5	1	0.5
8	6	4.611416842397736	4.611416842397736	4.853257070645743	5	FALSE	NA	grey	0.5	1	0.5
1	1	5.528528489183494	5.528528489183494	5.825557113929347	6	FALSE	NA	grey	0.5	1	0.5
2	1	5.53037706641976	5.53037706641976	5.705423277814319	6	FALSE	NA	grey	0.5	1	0.5
3	1	5.324184336015297	5.324184336015297	5.496128163984703	6	FALSE	NA	grey	0.5	1	0.5
4	1	5.027016528935965	5.027016528935965	5.302395235769918	6	FALSE	NA	grey	0.5	1	0.5
5	1	4.925445783511898	4.925445783511898	5.40013561183694	6	FALSE	NA	grey	0.5	1	0.5
1	2	5.035726220676923	5.035726220676923	5.392289343525412	6	FALSE	NA	grey	0.5	1	0.5
2	2	4.610531364944885	4.610531364944885	4.8575169942951835	6	FALSE	NA	grey	0.5	1	0.5
3	2	4.614667213987821	4.614667213987821	4.817624452678845	6	FALSE	NA	grey	0.5	1	0.5
4	2	4.098752995698909	4.098752995698909	4.455819275687521	6	FALSE	NA	grey	0.5	1	0.5
5	2	3.541864147941422	3.541864147941422	4.161260852058578	6	FALSE	NA	grey	0.5	1	0.5
1	3	6.152875072357567	6.152875072357567	6.4207683384951455	6	FALSE	NA	grey	0.5	1	0.5
2	3	6.1292582872477395	6.1292582872477395	6.312121023097089	6	FALSE	NA	grey	0.5	1	0.5
3	3	6.086067991740771	6.086067991740771	6.249869508259229	6	FALSE	NA	grey	0.5	1	0.5
4	3	5.872122882847471	5.872122882847471	6.1396765271820275	6	FALSE	NA	grey	0.5	1	0.5
5	3	5.432444620497356	5.432444620497356	5.947400340742955	6	FALSE	NA	grey	0.5	1	0.5
1	4	6.0083107314379784	6.0083107314379784	6.287409112919999	6	FALSE	NA	grey	0.5	1	0.5
2	4	6.075675426475805	6.075675426475805	6.245014228696609	6	FALSE	NA	grey	0.5	1	0.5
3	4	6.039009839907155	6.039009839907155	6.19567073375647	6	FALSE	NA	grey	0.5	1	0.5
4	4	5.875542886121493	5.875542886121493	6.124457113878507	6	FALSE	NA	grey	0.5	1	0.5
5	4	5.7421045808095155	5.7421045808095155	6.1797704191904845	6	FALSE	NA	grey	0.5	1	0.5
1	5	5.466936932557122	5.466936932557122	5.806500567442878	6	FALSE	NA	grey	0.5	1	0.5
2	5	5.403677320370761	5.403677320370761	5.630686940797624	6	FALSE	NA	grey	0.5	1	0.5
3	5	5.177946289133074	5.177946289133074	5.384553710866926	6	FALSE	NA	grey	0.5	1	0.5
4	5	4.80981698085053	4.80981698085053	5.142985379031475	6	FALSE	NA	grey	0.5	1	0.5
5	5	4.4059133001917266	4.4059133001917266	5.0003366998082734	6	FALSE	NA	grey	0.5	1	0.5
1	6	5.562072576938822	5.562072576938822	5.885398240181801	6	FALSE	NA	grey	0.5	1	0.5
2	6	5.615019204757236	5.615019204757236	5.80366591635003	6	FALSE	NA	grey	0.5	1	0.5
3	6	5.457479804098264	5.457479804098264	5.627487516163174	6	FALSE	NA	grey	0.5	1	0.5
4	6	5.036189267656628	5.036189267656628	5.304987202931608	6	FALSE	NA	grey	0.5	1	0.5
5	6	4.303476471543883	4.303476471543883	4.915273528456117	6	FALSE	NA	grey	0.5	1	0.5
1	1	5.416085137615555	5.416085137615555	5.755343433813016	7	FALSE	NA	grey	0.5	1	0.5
2	1	5.3260517867476525	5.3260517867476525	5.536296391389999	7	FALSE	NA	grey	0.5	1	0.5
3	1	5.219943587986089	5.219943587986089	5.3848183167758155	7	FALSE	NA	grey	0.5	1	0.5
4	1	4.904896052283563	4.904896052283563	5.188398408357836	7	FALSE	NA	grey	0.5	1	0.5
5	1	4.665050714337239	4.665050714337239	5.121615952329428	7	FALSE	NA	grey	0.5	1	0.5
1	2	4.798126759074139	4.798126759074139	5.230581374897153	7	FALSE	NA	grey	0.5	1	0.5
2	2	4.63490698385899	4.63490698385899	4.899505971606597	7	FALSE	NA	grey	0.5	1	0.5
3	2	4.559959568055114	4.559959568055114	4.753508846724386	7	FALSE	NA	grey	0.5	1	0.5
4	2	4.1764426555299945	4.1764426555299945	4.523557344470005	7	FALSE	NA	grey	0.5	1	0.5
5	2	4.041034961109201	4.041034961109201	4.612298372224133	7	FALSE	NA	grey	0.5	1	0.5
1	3	5.82751271913949	5.82751271913949	6.17248728086051	7	FALSE	NA	grey	0.5	1	0.5
2	3	6.051392144865616	6.051392144865616	6.248202996834788	7	FALSE	NA	grey	0.5	1	0.5
3	3	6.066595156266555	6.066595156266555	6.2122509975795985	7	FALSE	NA	grey	0.5	1	0.5
4	3	5.634990358287327	5.634990358287327	5.914717244051854	7	FALSE	NA	grey	0.5	1	0.5
5	3	5.482279884129757	5.482279884129757	5.934938658916601	7	FALSE	NA	grey	0.5	1	0.5
1	4	5.770274106689276	5.770274106689276	6.1335720471568775	7	FALSE	NA	grey	0.5	1	0.5
2	4	6.001179868613798	6.001179868613798	6.19433947965504	7	FALSE	NA	grey	0.5	1	0.5
3	4	6.027322531406492	6.027322531406492	6.174577706123198	7	FALSE	NA	grey	0.5	1	0.5
4	4	5.790526033382552	5.790526033382552	6.034546852914824	7	FALSE	NA	grey	0.5	1	0.5
5	4	5.687622154492798	5.687622154492798	6.0723778455072015	7	FALSE	NA	grey	0.5	1	0.5
1	5	5.314478406410843	5.314478406410843	5.709445038565234	7	FALSE	NA	grey	0.5	1	0.5
2	5	5.3143068128921715	5.3143068128921715	5.55561188629482	7	FALSE	NA	grey	0.5	1	0.5
3	5	5.205440307665403	5.205440307665403	5.401702549477455	7	FALSE	NA	grey	0.5	1	0.5
4	5	4.676179974069441	4.676179974069441	5.015680491046838	7	FALSE	NA	grey	0.5	1	0.5
5	5	4.167041047091438	4.167041047091438	4.752958952908562	7	FALSE	NA	grey	0.5	1	0.5
1	6	5.337411460501445	5.337411460501445	5.710207587117602	7	FALSE	NA	grey	0.5	1	0.5
2	6	5.5744285265085	5.5744285265085	5.779354704575345	7	FALSE	NA	grey	0.5	1	0.5
3	6	5.447248942877536	5.447248942877536	5.6101673250650475	7	FALSE	NA	grey	0.5	1	0.5
4	6	4.987931256961789	4.987931256961789	5.270892272449976	7	FALSE	NA	grey	0.5	1	0.5
5	6	4.7314546308391385	4.7314546308391385	5.214854093993075	7	FALSE	NA	grey	0.5	1	0.5
1	7	5.334180632303742	5.334180632303742	5.478611879396727	8	FALSE	NA	grey	0.5	1	0.5
2	7	5.170156443649356	5.170156443649356	5.435170432863961	8	FALSE	NA	grey	0.5	1	0.5
3	7	5.070921024953535	5.070921024953535	5.490054584802563	8	FALSE	NA	grey	0.5	1	0.5
4	7	4.793276042190471	4.793276042190471	5.764863492693249	8	FALSE	NA	grey	0.5	1	0.5
5	7	4.787551618700687	4.787551618700687	6.303357472208405	8	FALSE	NA	grey	0.5	1	0.5
1	8	5.75181408803142	5.75181408803142	5.893498411968579	8	FALSE	NA	grey	0.5	1	0.5
2	8	5.5639380239773395	5.5639380239773395	5.828218838767759	8	FALSE	NA	grey	0.5	1	0.5
3	8	5.4846563610349195	5.4846563610349195	5.881197297501665	8	FALSE	NA	grey	0.5	1	0.5
4	8	4.937139498639029	4.937139498639029	6.039604687407483	8	FALSE	NA	grey	0.5	1	0.5
5	8	5.327611769198618	5.327611769198618	6.854206412619564	8	FALSE	NA	grey	0.5	1	0.5
1	9	6.5825976767825205	6.5825976767825205	6.676950257745928	8	FALSE	NA	grey	0.5	1	0.5
2	9	6.568622168990635	6.568622168990635	6.732348704795773	8	FALSE	NA	grey	0.5	1	0.5
3	9	6.443682679694667	6.443682679694667	6.709691553434168	8	FALSE	NA	grey	0.5	1	0.5
4	9	6.3086431162389855	6.3086431162389855	6.76112432562148	8	FALSE	NA	grey	0.5	1	0.5
5	9	7	7	7	8	FALSE	NA	grey	0.5	1	0.5
1	10	6.303182063799329	6.303182063799329	6.412328458414232	8	FALSE	NA	grey	0.5	1	0.5
2	10	6.352703515033324	6.352703515033324	6.5280750737744615	8	FALSE	NA	grey	0.5	1	0.5
3	10	6.178307927332171	6.178307927332171	6.468033536082463	8	FALSE	NA	grey	0.5	1	0.5
4	10	6.058551395762435	6.058551395762435	6.655734318523279	8	FALSE	NA	grey	0.5	1	0.5
5	10	6.546421639835474	6.546421639835474	7.089941996528163	8	FALSE	NA	grey	0.5	1	0.5
1	11	5.840302244811405	5.840302244811405	5.9945887209206825	8	FALSE	NA	grey	0.5	1	0.5
2	11	5.756161889703523	5.756161889703523	6.025391508354729	8	FALSE	NA	grey	0.5	1	0.5
3	11	5.3434737570981765	5.3434737570981765	5.839453072170117	8	FALSE	NA	grey	0.5	1	0.5
4	11	5.152204065830717	5.152204065830717	6.133510219883569	8	FALSE	NA	grey	0.5	1	0.5
5	11	5.049918401233517	5.049918401233517	6.950081598766483	8	FALSE	NA	grey	0.5	1	0.5
1	12	5.9751296512285075	5.9751296512285075	6.104933143120001	8	FALSE	NA	grey	0.5	1	0.5
2	12	5.871149578110361	5.871149578110361	6.114322576853319	8	FALSE	NA	grey	0.5	1	0.5
3	12	5.755403831440921	5.755403831440921	6.121896782056012	8	FALSE	NA	grey	0.5	1	0.5
4	12	5.283321653067896	5.283321653067896	6.205050439955361	8	FALSE	NA	grey	0.5	1	0.5
5	12	5.522336861187561	5.522336861187561	6.841299502448802	8	FALSE	NA	grey	0.5	1	0.5
1	7	5.431398302563393	5.431398302563393	5.591948000938553	9	FALSE	NA	grey	0.5	1	0.5
2	7	5.3296138445593435	5.3296138445593435	5.5298632796236635	9	FALSE	NA	grey	0.5	1	0.5
3	7	5.120510073397792	5.120510073397792	5.4529666291111685	9	FALSE	NA	grey	0.5	1	0.5
4	7	4.418650885077862	4.418650885077862	5.279462322469308	9	FALSE	NA	grey	0.5	1	0.5
5	7	3.276476048497786	3.276476048497786	5.473523951502214	9	FALSE	NA	grey	0.5	1	0.5
1	8	5.661446085173988	5.661446085173988	5.815207611324067	9	FALSE	NA	grey	0.5	1	0.5
2	8	5.615901431976128	5.615901431976128	5.822007064755899	9	FALSE	NA	grey	0.5	1	0.5
3	8	5.421398514363233	5.421398514363233	5.752978709836055	9	FALSE	NA	grey	0.5	1	0.5
4	8	4.999794130400781	4.999794130400781	5.868130397901105	9	FALSE	NA	grey	0.5	1	0.5
5	8	4.174272351824014	4.174272351824014	6.075727648175986	9	FALSE	NA	grey	0.5	1	0.5
1	9	6.540277174617747	6.540277174617747	6.63985914475908	9	FALSE	NA	grey	0.5	1	0.5
2	9	6.49018698467812	6.49018698467812	6.630728048001618	9	FALSE	NA	grey	0.5	1	0.5
3	9	6.445759347712109	6.445759347712109	6.6464392338481755	9	FALSE	NA	grey	0.5	1	0.5
4	9	6.107239253730137	6.107239253730137	6.7229494255151465	9	FALSE	NA	grey	0.5	1	0.5
5	9	6.128781440477427	6.128781440477427	6.996218559522573	9	FALSE	NA	grey	0.5	1	0.5
1	10	6.210766460381308	6.210766460381308	6.338405886259393	9	FALSE	NA	grey	0.5	1	0.5
2	10	6.351882185408807	6.351882185408807	6.4950233520504765	9	FALSE	NA	grey	0.5	1	0.5
3	10	6.283255145951342	6.283255145951342	6.51244377877984	9	FALSE	NA	grey	0.5	1	0.5
4	10	6.047909958938433	6.047909958938433	6.490551579523105	9	FALSE	NA	grey	0.5	1	0.5
5	10	6.366674358840227	6.366674358840227	7.008325641159773	9	FALSE	NA	grey	0.5	1	0.5
1	11	5.764598851567591	5.764598851567591	5.938526148432409	9	FALSE	NA	grey	0.5	1	0.5
2	11	5.840171333587853	5.840171333587853	6.049259560721089	9	FALSE	NA	grey	0.5	1	0.5
3	11	5.578991962005967	5.578991962005967	5.904879005735969	9	FALSE	NA	grey	0.5	1	0.5
4	11	4.893184359987095	4.893184359987095	5.823796772088376	9	FALSE	NA	grey	0.5	1	0.5
5	11	3.89740106599567	3.89740106599567	6.369265600670998	9	FALSE	NA	grey	0.5	1	0.5
1	12	5.994126660464519	5.994126660464519	6.124897729779383	9	FALSE	NA	grey	0.5	1	0.5
2	12	6.011458811868598	6.011458811868598	6.181037109827976	9	FALSE	NA	grey	0.5	1	0.5
3	12	5.773084916903046	5.773084916903046	6.055486511668383	9	FALSE	NA	grey	0.5	1	0.5
4	12	5.353036757321284	5.353036757321284	6.118661355886262	9	FALSE	NA	grey	0.5	1	0.5
5	12	3.675430886585067	3.675430886585067	5.824569113414933	9	FALSE	NA	grey	0.5	1	0.5
1	7	5.447809762339823	5.447809762339823	5.6279283634624875	10	FALSE	NA	grey	0.5	1	0.5
2	7	5.361453652760909	5.361453652760909	5.533353271340289	10	FALSE	NA	grey	0.5	1	0.5
3	7	5.2027352663797775	5.2027352663797775	5.428843680988644	10	FALSE	NA	grey	0.5	1	0.5
4	7	4.621115954686836	4.621115954686836	5.233956509081279	10	FALSE	NA	grey	0.5	1	0.5
5	7	3.984666341852897	3.984666341852897	5.145768440755798	10	FALSE	NA	grey	0.5	1	0.5
1	8	5.445979300343488	5.445979300343488	5.627379773015585	10	FALSE	NA	grey	0.5	1	0.5
2	8	5.422184272400772	5.422184272400772	5.609645966326019	10	FALSE	NA	grey	0.5	1	0.5
3	8	5.447345393158445	5.447345393158445	5.692884491899026	10	FALSE	NA	grey	0.5	1	0.5
4	8	5.031841465361025	5.031841465361025	5.663810708552018	10	FALSE	NA	grey	0.5	1	0.5
5	8	4.91557247057411	4.91557247057411	6.214862312034585	10	FALSE	NA	grey	0.5	1	0.5
1	9	6.409427930757365	6.409427930757365	6.543075278485253	10	FALSE	NA	grey	0.5	1	0.5
2	9	6.464203694143143	6.464203694143143	6.584673452488297	10	FALSE	NA	grey	0.5	1	0.5
3	9	6.31834659219206	6.31834659219206	6.516515793129041	10	FALSE	NA	grey	0.5	1	0.5
4	9	6.188694088137059	6.188694088137059	6.738842143746999	10	FALSE	NA	grey	0.5	1	0.5
5	9	5.769564306721456	5.769564306721456	7.013044388930718	10	FALSE	NA	grey	0.5	1	0.5
1	10	6.144336055266831	6.144336055266831	6.299541495753577	10	FALSE	NA	grey	0.5	1	0.5
2	10	6.321079336629963	6.321079336629963	6.444483577277322	10	FALSE	NA	grey	0.5	1	0.5
3	10	6.294132686862334	6.294132686862334	6.462131550039715	10	FALSE	NA	grey	0.5	1	0.5
4	10	6.052718825654405	6.052718825654405	6.555976826519507	10	FALSE	NA	grey	0.5	1	0.5
5	10	5.775776143150061	5.775776143150061	6.832919509023851	10	FALSE	NA	grey	0.5	1	0.5
1	11	5.751140457328035	5.751140457328035	5.939396627070942	10	FALSE	NA	grey	0.5	1	0.5
2	11	5.684095442421002	5.684095442421002	5.880313588123487	10	FALSE	NA	grey	0.5	1	0.5
3	11	5.470852909338548	5.470852909338548	5.753917732863286	10	FALSE	NA	grey	0.5	1	0.5
4	11	4.889141200147041	4.889141200147041	5.661583437534119	10	FALSE	NA	grey	0.5	1	0.5
5	11	3.7911633893616408	3.7911633893616408	5.513184436725316	10	FALSE	NA	grey	0.5	1	0.5
1	12	5.842788831019595	5.842788831019595	6.008683640171187	10	FALSE	NA	grey	0.5	1	0.5
2	12	5.961964688194822	5.961964688194822	6.111913939773515	10	FALSE	NA	grey	0.5	1	0.5
3	12	5.842567048045927	5.842567048045927	6.061542540995168	10	FALSE	NA	grey	0.5	1	0.5
4	12	5.37053408811161	5.37053408811161	5.962799245221724	10	FALSE	NA	grey	0.5	1	0.5
5	12	5.233564522857849	5.233564522857849	6.41860939018563	10	FALSE	NA	grey	0.5	1	0.5
1	7	5.367567563940373	5.367567563940373	5.597441644162759	11	FALSE	NA	grey	0.5	1	0.5
2	7	5.446631183629805	5.446631183629805	5.601644678439161	11	FALSE	NA	grey	0.5	1	0.5
3	7	5.127194616980484	5.127194616980484	5.365847132522498	11	FALSE	NA	grey	0.5	1	0.5
4	7	4.587232557727335	4.587232557727335	5.136344678045022	11	FALSE	NA	grey	0.5	1	0.5
5	7	4.261612516065852	4.261612516065852	5.360009105555769	11	FALSE	NA	grey	0.5	1	0.5
1	8	5.375746905589967	5.375746905589967	5.6058029099081885	11	FALSE	NA	grey	0.5	1	0.5
2	8	5.416882142579086	5.416882142579086	5.578530701457611	11	FALSE	NA	grey	0.5	1	0.5
3	8	5.2120745581159005	5.2120745581159005	5.4493115804979615	11	FALSE	NA	grey	0.5	1	0.5
4	8	4.991048862182195	4.991048862182195	5.500754416506329	11	FALSE	NA	grey	0.5	1	0.5
5	8	4.60463031510675	4.60463031510675	5.8525125420361075	11	FALSE	NA	grey	0.5	1	0.5
1	9	6.2936402507163365	6.2936402507163365	6.4710656316366055	11	FALSE	NA	grey	0.5	1	0.5
2	9	6.281444147181615	6.281444147181615	6.418210628422528	11	FALSE	NA	grey	0.5	1	0.5
3	9	6.25591723856155	6.25591723856155	6.4331916723295395	11	FALSE	NA	grey	0.5	1	0.5
4	9	5.861301359637673	5.861301359637673	6.288698640362328	11	FALSE	NA	grey	0.5	1	0.5
5	9	5.989120005442218	5.989120005442218	6.733102216780003	11	FALSE	NA	grey	0.5	1	0.5
1	10	6.128840743667931	6.128840743667931	6.306259804778138	11	FALSE	NA	grey	0.5	1	0.5
2	10	6.236635903692596	6.236635903692596	6.351599390425051	11	FALSE	NA	grey	0.5	1	0.5
3	10	6.239775521719364	6.239775521719364	6.408445822154154	11	FALSE	NA	grey	0.5	1	0.5
4	10	6.2281975800936795	6.2281975800936795	6.542294223185008	11	FALSE	NA	grey	0.5	1	0.5
5	10	5.86845768613625	5.86845768613625	6.687097869419305	11	FALSE	NA	grey	0.5	1	0.5
1	11	5.48404075647842	5.48404075647842	5.732076459638796	11	FALSE	NA	grey	0.5	1	0.5
2	11	5.621309380134983	5.621309380134983	5.795068935897312	11	FALSE	NA	grey	0.5	1	0.5
3	11	5.271186753743518	5.271186753743518	5.539946447051711	11	FALSE	NA	grey	0.5	1	0.5
4	11	4.830646915142372	4.830646915142372	5.480828494693693	11	FALSE	NA	grey	0.5	1	0.5
5	11	4.623559890595271	4.623559890595271	5.765328998293619	11	FALSE	NA	grey	0.5	1	0.5
1	12	5.822597273885844	5.822597273885844	6.033756317274378	11	FALSE	NA	grey	0.5	1	0.5
2	12	5.9148393789733715	5.9148393789733715	6.050638181440898	11	FALSE	NA	grey	0.5	1	0.5
3	12	5.782925074119221	5.782925074119221	5.971530371425334	11	FALSE	NA	grey	0.5	1	0.5
4	12	5.617282340955907	5.617282340955907	6.071242249208027	11	FALSE	NA	grey	0.5	1	0.5
5	12	5.5324692757220655	5.5324692757220655	6.356419613166824	11	FALSE	NA	grey	0.5	1	0.5
1	7	5.27097425888194	5.27097425888194	5.5058271470934566	12	FALSE	NA	grey	0.5	1	0.5
2	7	5.424613869228806	5.424613869228806	5.589440184825247	12	FALSE	NA	grey	0.5	1	0.5
3	7	5.425110167256475	5.425110167256475	5.582039985961094	12	FALSE	NA	grey	0.5	1	0.5
4	7	5.303315897528243	5.303315897528243	5.4622627374865935	12	FALSE	NA	grey	0.5	1	0.5
5	7	5.215952251809782	5.215952251809782	5.402552184185149	12	FALSE	NA	grey	0.5	1	0.5
6	7	5.056309202172038	5.056309202172038	5.277591990332221	12	FALSE	NA	grey	0.5	1	0.5
7	7	4.872853706141038	4.872853706141038	5.198574865287533	12	FALSE	NA	grey	0.5	1	0.5
8	7	4.667960935540656	4.667960935540656	5.005755076543935	12	FALSE	NA	grey	0.5	1	0.5
1	8	5.309479756047337	5.309479756047337	5.55119043795619	12	FALSE	NA	grey	0.5	1	0.5
2	8	5.216411432334691	5.216411432334691	5.393133036211947	12	FALSE	NA	grey	0.5	1	0.5
3	8	5.248498166628546	5.248498166628546	5.414078520488018	12	FALSE	NA	grey	0.5	1	0.5
4	8	5.153926182845871	5.153926182845871	5.317828029245308	12	FALSE	NA	grey	0.5	1	0.5
5	8	5.141497728747548	5.141497728747548	5.334329243262631	12	FALSE	NA	grey	0.5	1	0.5
6	8	5.079551325234128	5.079551325234128	5.306773461090659	12	FALSE	NA	grey	0.5	1	0.5
7	8	4.948448346149142	4.948448346149142	5.255755858055062	12	FALSE	NA	grey	0.5	1	0.5
8	8	4.855790462129696	4.855790462129696	5.192990025675182	12	FALSE	NA	grey	0.5	1	0.5
1	9	6.011570194905263	6.011570194905263	6.23534338534165	12	FALSE	NA	grey	0.5	1	0.5
2	9	6.087029422188592	6.087029422188592	6.246303911144742	12	FALSE	NA	grey	0.5	1	0.5
3	9	6.1487758509122	6.1487758509122	6.297031920048946	12	FALSE	NA	grey	0.5	1	0.5
4	9	6.046517114271301	6.046517114271301	6.199270794549315	12	FALSE	NA	grey	0.5	1	0.5
5	9	6.00145044898799	6.00145044898799	6.181755657882238	12	FALSE	NA	grey	0.5	1	0.5
6	9	5.950142585285727	5.950142585285727	6.159259124115982	12	FALSE	NA	grey	0.5	1	0.5
7	9	5.813673855509442	5.813673855509442	6.102493809161216	12	FALSE	NA	grey	0.5	1	0.5
8	9	5.616676471242105	5.616676471242105	5.950396699489602	12	FALSE	NA	grey	0.5	1	0.5
1	10	5.773949290730103	5.773949290730103	6.0069694371850915	12	FALSE	NA	grey	0.5	1	0.5
2	10	5.965044427971045	5.965044427971045	6.1172957670452055	12	FALSE	NA	grey	0.5	1	0.5
3	10	6.011089959784298	6.011089959784298	6.154385014679439	12	FALSE	NA	grey	0.5	1	0.5
4	10	5.970408104032318	5.970408104032318	6.1148247998328955	12	FALSE	NA	grey	0.5	1	0.5
5	10	5.9782160501866635	5.9782160501866635	6.146307456801901	12	FALSE	NA	grey	0.5	1	0.5
6	10	5.940580790421661	5.940580790421661	6.144598085217181	12	FALSE	NA	grey	0.5	1	0.5
7	10	5.878913874407173	5.878913874407173	6.150936871861484	12	FALSE	NA	grey	0.5	1	0.5
8	10	5.713394860829511	5.713394860829511	6.025999078564429	12	FALSE	NA	grey	0.5	1	0.5
1	11	5.494234845641583	5.494234845641583	5.748722900837291	12	FALSE	NA	grey	0.5	1	0.5
2	11	5.627983389274362	5.627983389274362	5.809246047955075	12	FALSE	NA	grey	0.5	1	0.5
3	11	5.566477501188112	5.566477501188112	5.743021988086658	12	FALSE	NA	grey	0.5	1	0.5
4	11	5.534792453044053	5.534792453044053	5.7028313093321845	12	FALSE	NA	grey	0.5	1	0.5
5	11	5.380292985008708	5.380292985008708	5.586628134584167	12	FALSE	NA	grey	0.5	1	0.5
6	11	5.37566135645823	5.37566135645823	5.6123317824783046	12	FALSE	NA	grey	0.5	1	0.5
7	11	5.012031219761534	5.012031219761534	5.3510640183337035	12	FALSE	NA	grey	0.5	1	0.5
8	11	4.921919837633262	4.921919837633262	5.278080162366737	12	FALSE	NA	grey	0.5	1	0.5
1	12	5.703016667022052	5.703016667022052	5.929492166900209	12	FALSE	NA	grey	0.5	1	0.5
2	12	5.759590759655195	5.759590759655195	5.922571402506968	12	FALSE	NA	grey	0.5	1	0.5
3	12	5.837855062388788	5.837855062388788	5.986275816956815	12	FALSE	NA	grey	0.5	1	0.5
4	12	5.789164542246194	5.789164542246194	5.937568131021132	12	FALSE	NA	grey	0.5	1	0.5
5	12	5.764625244047633	5.764625244047633	5.942753890812418	12	FALSE	NA	grey	0.5	1	0.5
6	12	5.631178024522211	5.631178024522211	5.841424715203817	12	FALSE	NA	grey	0.5	1	0.5
7	12	5.555207207587006	5.555207207587006	5.82203830139503	12	FALSE	NA	grey	0.5	1	0.5
8	12	5.3291079481121475	5.3291079481121475	5.652710233706035	12	FALSE	NA	grey	0.5	1	0.5
1	7	5.552656973214483	5.552656973214483	5.766690346132836	13	FALSE	NA	grey	0.5	1	0.5
2	7	5.4658136687706635	5.4658136687706635	5.625544355920694	13	FALSE	NA	grey	0.5	1	0.5
3	7	5.2841964553076775	5.2841964553076775	5.469249180220654	13	FALSE	NA	grey	0.5	1	0.5
4	7	4.926656633583242	4.926656633583242	5.336816420308974	13	FALSE	NA	grey	0.5	1	0.5
5	7	4.652620508458355	4.652620508458355	5.3791255232876765	13	FALSE	NA	grey	0.5	1	0.5
1	8	5.382828373109215	5.382828373109215	5.640868309355241	13	FALSE	NA	grey	0.5	1	0.5
2	8	5.3002183790305955	5.3002183790305955	5.470151991339775	13	FALSE	NA	grey	0.5	1	0.5
3	8	5.260603103550672	5.260603103550672	5.460506295524828	13	FALSE	NA	grey	0.5	1	0.5
4	8	5.095379015630585	5.095379015630585	5.547045226793657	13	FALSE	NA	grey	0.5	1	0.5
5	8	5.07611865757481	5.07611865757481	5.781024199568048	13	FALSE	NA	grey	0.5	1	0.5
1	9	6.170656931961241	6.170656931961241	6.376072040001376	13	FALSE	NA	grey	0.5	1	0.5
2	9	6.181079954350649	6.181079954350649	6.32882103574836	13	FALSE	NA	grey	0.5	1	0.5
3	9	6.12004520166602	6.12004520166602	6.284900702507086	13	FALSE	NA	grey	0.5	1	0.5
4	9	5.943899018657722	5.943899018657722	6.322767648008946	13	FALSE	NA	grey	0.5	1	0.5
5	9	6.0836956616114675	6.0836956616114675	6.6350543383885325	13	FALSE	NA	grey	0.5	1	0.5
1	10	5.997413075220698	5.997413075220698	6.217540195807339	13	FALSE	NA	grey	0.5	1	0.5
2	10	6.2165057857740775	6.2165057857740775	6.339049769781478	13	FALSE	NA	grey	0.5	1	0.5
3	10	6.291857070177712	6.291857070177712	6.42483511971509	13	FALSE	NA	grey	0.5	1	0.5
4	10	6.178831378827426	6.178831378827426	6.4678752079989215	13	FALSE	NA	grey	0.5	1	0.5
5	10	5.94631754879039	5.94631754879039	6.49118245120961	13	FALSE	NA	grey	0.5	1	0.5
1	11	5.504682919003357	5.504682919003357	5.775690912772345	13	FALSE	NA	grey	0.5	1	0.5
2	11	5.471008982776339	5.471008982776339	5.657703888510789	13	FALSE	NA	grey	0.5	1	0.5
3	11	5.291553842469784	5.291553842469784	5.507828873579599	13	FALSE	NA	grey	0.5	1	0.5
4	11	4.944050654362034	4.944050654362034	5.4391828785720975	13	FALSE	NA	grey	0.5	1	0.5
5	11	4.682688855459669	4.682688855459669	5.598561144540331	13	FALSE	NA	grey	0.5	1	0.5
1	12	5.747394559211531	5.747394559211531	5.971574995823597	13	FALSE	NA	grey	0.5	1	0.5
2	12	5.852416485763797	5.852416485763797	5.996966230285585	13	FALSE	NA	grey	0.5	1	0.5
3	12	5.756950478658447	5.756950478658447	5.927098601096154	13	FALSE	NA	grey	0.5	1	0.5
4	12	5.587035818679363	5.587035818679363	5.961744669125515	13	FALSE	NA	grey	0.5	1	0.5
5	12	5.513404252051579	5.513404252051579	6.1056433669960395	13	FALSE	NA	grey	0.5	1	0.5
1	7	5.338068542690092	5.338068542690092	5.630285887689656	14	FALSE	NA	grey	0.5	1	0.5
2	7	5.379380029595648	5.379380029595648	5.5471109551477635	14	FALSE	NA	grey	0.5	1	0.5
3	7	5.215327030560982	5.215327030560982	5.400744398010447	14	FALSE	NA	grey	0.5	1	0.5
4	7	4.940179715116189	4.940179715116189	5.297658122721648	14	FALSE	NA	grey	0.5	1	0.5
5	7	4.446246729125982	4.446246729125982	5.164142881263628	14	FALSE	NA	grey	0.5	1	0.5
1	8	5.36737451270962	5.36737451270962	5.65810319429675	14	FALSE	NA	grey	0.5	1	0.5
2	8	5.335531373523803	5.335531373523803	5.516836314498481	14	FALSE	NA	grey	0.5	1	0.5
3	8	5.297993764056777	5.297993764056777	5.496080310017296	14	FALSE	NA	grey	0.5	1	0.5
4	8	5.101066900052724	5.101066900052724	5.4610952621094375	14	FALSE	NA	grey	0.5	1	0.5
5	8	5.22652937329384	5.22652937329384	5.850393703629237	14	FALSE	NA	grey	0.5	1	0.5
1	9	6.06287363827969	6.06287363827969	6.301343614116476	14	FALSE	NA	grey	0.5	1	0.5
2	9	6.124752438713349	6.124752438713349	6.28306879033693	14	FALSE	NA	grey	0.5	1	0.5
3	9	6.049408945378375	6.049408945378375	6.216262696412669	14	FALSE	NA	grey	0.5	1	0.5
4	9	5.819812853248948	5.819812853248948	6.158448016316269	14	FALSE	NA	grey	0.5	1	0.5
5	9	5.7518655245268855	5.7518655245268855	6.350698578037217	14	FALSE	NA	grey	0.5	1	0.5
1	10	6.077393720625642	6.077393720625642	6.283365773045244	14	FALSE	NA	grey	0.5	1	0.5
2	10	6.114024704881385	6.114024704881385	6.256965532217639	14	FALSE	NA	grey	0.5	1	0.5
3	10	6.1430443583774466	6.1430443583774466	6.286585271252184	14	FALSE	NA	grey	0.5	1	0.5
4	10	6.011206523381754	6.011206523381754	6.32392861175338	14	FALSE	NA	grey	0.5	1	0.5
5	10	5.9138262341811085	5.9138262341811085	6.419507099152225	14	FALSE	NA	grey	0.5	1	0.5
1	11	5.417830596783243	5.417830596783243	5.7414050720065655	14	FALSE	NA	grey	0.5	1	0.5
2	11	5.44961340655608	5.44961340655608	5.650665144975954	14	FALSE	NA	grey	0.5	1	0.5
3	11	5.256822192347337	5.256822192347337	5.477204553566481	14	FALSE	NA	grey	0.5	1	0.5
4	11	4.807532843126299	4.807532843126299	5.30057526498181	14	FALSE	NA	grey	0.5	1	0.5
5	11	4.02091111370554	4.02091111370554	4.927806835012409	14	FALSE	NA	grey	0.5	1	0.5
1	12	5.774648558486851	5.774648558486851	6.01582763198934	14	FALSE	NA	grey	0.5	1	0.5
2	12	5.8316415414019955	5.8316415414019955	5.985025125264671	14	FALSE	NA	grey	0.5	1	0.5
3	12	5.655789012678479	5.655789012678479	5.825692468803002	14	FALSE	NA	grey	0.5	1	0.5
4	12	5.585430236395566	5.585430236395566	5.925439328821825	14	FALSE	NA	grey	0.5	1	0.5
5	12	5.165482428874511	5.165482428874511	5.834517571125489	14	FALSE	NA	grey	0.5	1	0.5
