# Supplementary material for: Windows of developmental sensitivity to social media
Source: Nat Commun. 2022 Mar 28;13:1649. doi: 10.1038/s41467-022-29296-3 (PMC8960761; doi:10.1038/s41467-022-29296-3)
Supplement: Supplementary file 4 — Source Data [file 41467_2022_29296_MOESM4_ESM.zip › f2_lifesatisfaction_all_points.csv]

colour	x	group	y	ymin	ymax	PANEL	flipped_aes	size	linetype	alpha
#FCBBA1	1	1	5.812446717817561	NA	NA	1	FALSE	0.5	1	NA
#FCBBA1	2	1	5.7330827067669174	NA	NA	1	FALSE	0.5	1	NA
#FCBBA1	3	1	5.7102272727272725	NA	NA	1	FALSE	0.5	1	NA
#FCBBA1	4	1	5.580645161290323	NA	NA	1	FALSE	0.5	1	NA
#FCBBA1	5	1	4.571428571428571	NA	NA	1	FALSE	0.5	1	NA
#FC9272	1	2	5.886808510638298	NA	NA	1	FALSE	0.5	1	NA
#FC9272	2	2	5.678638941398866	NA	NA	1	FALSE	0.5	1	NA
#FC9272	3	2	5.611428571428571	NA	NA	1	FALSE	0.5	1	NA
#FC9272	4	2	6.133333333333334	NA	NA	1	FALSE	0.5	1	NA
#FC9272	5	2	5.6923076923076925	NA	NA	1	FALSE	0.5	1	NA
#FB6A4A	1	3	6.740204429301533	NA	NA	1	FALSE	0.5	1	NA
#FB6A4A	2	3	6.75797373358349	NA	NA	1	FALSE	0.5	1	NA
#FB6A4A	3	3	6.724137931034483	NA	NA	1	FALSE	0.5	1	NA
#FB6A4A	4	3	6.741935483870968	NA	NA	1	FALSE	0.5	1	NA
#FB6A4A	5	3	6.571428571428571	NA	NA	1	FALSE	0.5	1	NA
#EF3B2C	1	4	6.395726495726496	NA	NA	1	FALSE	0.5	1	NA
#EF3B2C	2	4	6.400375939849624	NA	NA	1	FALSE	0.5	1	NA
#EF3B2C	3	4	6.375	NA	NA	1	FALSE	0.5	1	NA
#EF3B2C	4	4	6.258064516129032	NA	NA	1	FALSE	0.5	1	NA
#EF3B2C	5	4	6.142857142857143	NA	NA	1	FALSE	0.5	1	NA
#CB181D	1	5	6.1179487179487175	NA	NA	1	FALSE	0.5	1	NA
#CB181D	2	5	6.161350844277673	NA	NA	1	FALSE	0.5	1	NA
#CB181D	3	5	6.159090909090909	NA	NA	1	FALSE	0.5	1	NA
#CB181D	4	5	6.129032258064516	NA	NA	1	FALSE	0.5	1	NA
#CB181D	5	5	5.230769230769231	NA	NA	1	FALSE	0.5	1	NA
#99000D	1	6	6.1339590443686	NA	NA	1	FALSE	0.5	1	NA
#99000D	2	6	6.155009451795841	NA	NA	1	FALSE	0.5	1	NA
#99000D	3	6	6.0285714285714285	NA	NA	1	FALSE	0.5	1	NA
#99000D	4	6	6.096774193548387	NA	NA	1	FALSE	0.5	1	NA
#99000D	5	6	6.214285714285714	NA	NA	1	FALSE	0.5	1	NA
#FCBBA1	1	1	5.86611374407583	NA	NA	2	FALSE	0.5	1	NA
#FCBBA1	2	1	5.809104258443465	NA	NA	2	FALSE	0.5	1	NA
#FCBBA1	3	1	5.611528822055138	NA	NA	2	FALSE	0.5	1	NA
#FCBBA1	4	1	5.66	NA	NA	2	FALSE	0.5	1	NA
#FCBBA1	5	1	5.7	NA	NA	2	FALSE	0.5	1	NA
#FC9272	1	2	5.6830143540669855	NA	NA	2	FALSE	0.5	1	NA
#FC9272	2	2	5.6726190476190474	NA	NA	2	FALSE	0.5	1	NA
#FC9272	3	2	5.41919191919192	NA	NA	2	FALSE	0.5	1	NA
#FC9272	4	2	5.7	NA	NA	2	FALSE	0.5	1	NA
#FC9272	5	2	5.1	NA	NA	2	FALSE	0.5	1	NA
#FB6A4A	1	3	6.6876484560570075	NA	NA	2	FALSE	0.5	1	NA
#FB6A4A	2	3	6.6946902654867255	NA	NA	2	FALSE	0.5	1	NA
#FB6A4A	3	3	6.675879396984925	NA	NA	2	FALSE	0.5	1	NA
#FB6A4A	4	3	6.571428571428571	NA	NA	2	FALSE	0.5	1	NA
#FB6A4A	5	3	7	NA	NA	2	FALSE	0.5	1	NA
#EF3B2C	1	4	6.346793349168646	NA	NA	2	FALSE	0.5	1	NA
#EF3B2C	2	4	6.434462444771723	NA	NA	2	FALSE	0.5	1	NA
#EF3B2C	3	4	6.335858585858586	NA	NA	2	FALSE	0.5	1	NA
#EF3B2C	4	4	6.38	NA	NA	2	FALSE	0.5	1	NA
#EF3B2C	5	4	6.5	NA	NA	2	FALSE	0.5	1	NA
#CB181D	1	5	6.158145065398335	NA	NA	2	FALSE	0.5	1	NA
#CB181D	2	5	6.119469026548672	NA	NA	2	FALSE	0.5	1	NA
#CB181D	3	5	5.8841309823677586	NA	NA	2	FALSE	0.5	1	NA
#CB181D	4	5	5.6938775510204085	NA	NA	2	FALSE	0.5	1	NA
#CB181D	5	5	5.7	NA	NA	2	FALSE	0.5	1	NA
#99000D	1	6	6.128724672228844	NA	NA	2	FALSE	0.5	1	NA
#99000D	2	6	6.136966126656849	NA	NA	2	FALSE	0.5	1	NA
#99000D	3	6	5.959798994974874	NA	NA	2	FALSE	0.5	1	NA
#99000D	4	6	5.9	NA	NA	2	FALSE	0.5	1	NA
#99000D	5	6	5.6	NA	NA	2	FALSE	0.5	1	NA
#FCBBA1	1	1	5.884826325411335	NA	NA	3	FALSE	0.5	1	NA
#FCBBA1	2	1	5.6814404432132966	NA	NA	3	FALSE	0.5	1	NA
#FCBBA1	3	1	5.548223350253807	NA	NA	3	FALSE	0.5	1	NA
#FCBBA1	4	1	5.214953271028038	NA	NA	3	FALSE	0.5	1	NA
#FCBBA1	5	1	5.0212765957446805	NA	NA	3	FALSE	0.5	1	NA
#FC9272	1	2	5.46875	NA	NA	3	FALSE	0.5	1	NA
#FC9272	2	2	5.325452016689847	NA	NA	3	FALSE	0.5	1	NA
#FC9272	3	2	5.059322033898305	NA	NA	3	FALSE	0.5	1	NA
#FC9272	4	2	4.7924528301886795	NA	NA	3	FALSE	0.5	1	NA
#FC9272	5	2	4.565217391304348	NA	NA	3	FALSE	0.5	1	NA
#FB6A4A	1	3	6.545787545787546	NA	NA	3	FALSE	0.5	1	NA
#FB6A4A	2	3	6.548965517241379	NA	NA	3	FALSE	0.5	1	NA
#FB6A4A	3	3	6.447278911564626	NA	NA	3	FALSE	0.5	1	NA
#FB6A4A	4	3	6.056603773584905	NA	NA	3	FALSE	0.5	1	NA
#FB6A4A	5	3	5.9361702127659575	NA	NA	3	FALSE	0.5	1	NA
#EF3B2C	1	4	6.306569343065694	NA	NA	3	FALSE	0.5	1	NA
#EF3B2C	2	4	6.31448275862069	NA	NA	3	FALSE	0.5	1	NA
#EF3B2C	3	4	6.293220338983051	NA	NA	3	FALSE	0.5	1	NA
#EF3B2C	4	4	6.327102803738318	NA	NA	3	FALSE	0.5	1	NA
#EF3B2C	5	4	6.191489361702128	NA	NA	3	FALSE	0.5	1	NA
#CB181D	1	5	6.074954296160877	NA	NA	3	FALSE	0.5	1	NA
#CB181D	2	5	5.793914246196404	NA	NA	3	FALSE	0.5	1	NA
#CB181D	3	5	5.632203389830509	NA	NA	3	FALSE	0.5	1	NA
#CB181D	4	5	5.20952380952381	NA	NA	3	FALSE	0.5	1	NA
#CB181D	5	5	4.9361702127659575	NA	NA	3	FALSE	0.5	1	NA
#99000D	1	6	6.105839416058394	NA	NA	3	FALSE	0.5	1	NA
#99000D	2	6	5.990291262135922	NA	NA	3	FALSE	0.5	1	NA
#99000D	3	6	5.76962457337884	NA	NA	3	FALSE	0.5	1	NA
#99000D	4	6	5.580952380952381	NA	NA	3	FALSE	0.5	1	NA
#99000D	5	6	5.0638297872340425	NA	NA	3	FALSE	0.5	1	NA
#FCBBA1	1	1	5.8274853801169595	NA	NA	4	FALSE	0.5	1	NA
#FCBBA1	2	1	5.670906200317965	NA	NA	4	FALSE	0.5	1	NA
#FCBBA1	3	1	5.493489583333333	NA	NA	4	FALSE	0.5	1	NA
#FCBBA1	4	1	5.2556390977443606	NA	NA	4	FALSE	0.5	1	NA
#FCBBA1	5	1	4.953488372093023	NA	NA	4	FALSE	0.5	1	NA
#FC9272	1	2	5.218934911242603	NA	NA	4	FALSE	0.5	1	NA
#FC9272	2	2	4.972929936305732	NA	NA	4	FALSE	0.5	1	NA
#FC9272	3	2	4.802083333333333	NA	NA	4	FALSE	0.5	1	NA
#FC9272	4	2	4.447761194029851	NA	NA	4	FALSE	0.5	1	NA
#FC9272	5	2	4.476744186046512	NA	NA	4	FALSE	0.5	1	NA
#FB6A4A	1	3	6.4017595307917885	NA	NA	4	FALSE	0.5	1	NA
#FB6A4A	2	3	6.387301587301588	NA	NA	4	FALSE	0.5	1	NA
#FB6A4A	3	3	6.283678756476684	NA	NA	4	FALSE	0.5	1	NA
#FB6A4A	4	3	6.029850746268656	NA	NA	4	FALSE	0.5	1	NA
#FB6A4A	5	3	6.023255813953488	NA	NA	4	FALSE	0.5	1	NA
#EF3B2C	1	4	6.195906432748538	NA	NA	4	FALSE	0.5	1	NA
#EF3B2C	2	4	6.257142857142857	NA	NA	4	FALSE	0.5	1	NA
#EF3B2C	3	4	6.248704663212435	NA	NA	4	FALSE	0.5	1	NA
#EF3B2C	4	4	6.17910447761194	NA	NA	4	FALSE	0.5	1	NA
#EF3B2C	5	4	5.755813953488372	NA	NA	4	FALSE	0.5	1	NA
#CB181D	1	5	5.762463343108505	NA	NA	4	FALSE	0.5	1	NA
#CB181D	2	5	5.755980861244019	NA	NA	4	FALSE	0.5	1	NA
#CB181D	3	5	5.459037711313394	NA	NA	4	FALSE	0.5	1	NA
#CB181D	4	5	5.206766917293233	NA	NA	4	FALSE	0.5	1	NA
#CB181D	5	5	4.255813953488372	NA	NA	4	FALSE	0.5	1	NA
#99000D	1	6	5.897058823529412	NA	NA	4	FALSE	0.5	1	NA
#99000D	2	6	5.862619808306709	NA	NA	4	FALSE	0.5	1	NA
#99000D	3	6	5.642764015645372	NA	NA	4	FALSE	0.5	1	NA
#99000D	4	6	5.320610687022901	NA	NA	4	FALSE	0.5	1	NA
#99000D	5	6	5.0588235294117645	NA	NA	4	FALSE	0.5	1	NA
#FCBBA1	1	1	5.5978260869565215	NA	NA	5	FALSE	0.5	1	NA
#FCBBA1	2	1	5.518763796909492	NA	NA	5	FALSE	0.5	1	NA
#FCBBA1	3	1	5.466882067851373	NA	NA	5	FALSE	0.5	1	NA
#FCBBA1	4	1	5.415819209039548	NA	NA	5	FALSE	0.5	1	NA
#FCBBA1	5	1	5.372486772486773	NA	NA	5	FALSE	0.5	1	NA
#FCBBA1	6	1	5.172413793103448	NA	NA	5	FALSE	0.5	1	NA
#FCBBA1	7	1	4.892761394101877	NA	NA	5	FALSE	0.5	1	NA
#FCBBA1	8	1	4.650815217391305	NA	NA	5	FALSE	0.5	1	NA
#FC9272	1	2	4.9784172661870505	NA	NA	5	FALSE	0.5	1	NA
#FC9272	2	2	4.866962305986696	NA	NA	5	FALSE	0.5	1	NA
#FC9272	3	2	4.5718901453958	NA	NA	5	FALSE	0.5	1	NA
#FC9272	4	2	4.518099547511312	NA	NA	5	FALSE	0.5	1	NA
#FC9272	5	2	4.402116402116402	NA	NA	5	FALSE	0.5	1	NA
#FC9272	6	2	4.29746192893401	NA	NA	5	FALSE	0.5	1	NA
#FC9272	7	2	3.9222520107238608	NA	NA	5	FALSE	0.5	1	NA
#FC9272	8	2	3.8995929443690636	NA	NA	5	FALSE	0.5	1	NA
#FB6A4A	1	3	6.2355072463768115	NA	NA	5	FALSE	0.5	1	NA
#FB6A4A	2	3	6.254988913525499	NA	NA	5	FALSE	0.5	1	NA
#FB6A4A	3	3	6.12965964343598	NA	NA	5	FALSE	0.5	1	NA
#FB6A4A	4	3	5.957062146892655	NA	NA	5	FALSE	0.5	1	NA
#FB6A4A	5	3	5.937632135306554	NA	NA	5	FALSE	0.5	1	NA
#FB6A4A	6	3	5.8617886178861784	NA	NA	5	FALSE	0.5	1	NA
#FB6A4A	7	3	5.571619812583668	NA	NA	5	FALSE	0.5	1	NA
#FB6A4A	8	3	5.449118046132972	NA	NA	5	FALSE	0.5	1	NA
#EF3B2C	1	4	6.010869565217392	NA	NA	5	FALSE	0.5	1	NA
#EF3B2C	2	4	5.962389380530974	NA	NA	5	FALSE	0.5	1	NA
#EF3B2C	3	4	5.9983844911147015	NA	NA	5	FALSE	0.5	1	NA
#EF3B2C	4	4	5.926553672316384	NA	NA	5	FALSE	0.5	1	NA
#EF3B2C	5	4	5.905919661733615	NA	NA	5	FALSE	0.5	1	NA
#EF3B2C	6	4	5.825557809330629	NA	NA	5	FALSE	0.5	1	NA
#EF3B2C	7	4	5.591700133868809	NA	NA	5	FALSE	0.5	1	NA
#EF3B2C	8	4	5.696065128900949	NA	NA	5	FALSE	0.5	1	NA
#CB181D	1	5	5.721014492753623	NA	NA	5	FALSE	0.5	1	NA
#CB181D	2	5	5.682926829268292	NA	NA	5	FALSE	0.5	1	NA
#CB181D	3	5	5.688206785137318	NA	NA	5	FALSE	0.5	1	NA
#CB181D	4	5	5.610169491525424	NA	NA	5	FALSE	0.5	1	NA
#CB181D	5	5	5.506342494714588	NA	NA	5	FALSE	0.5	1	NA
#CB181D	6	5	5.345213849287169	NA	NA	5	FALSE	0.5	1	NA
#CB181D	7	5	4.995983935742972	NA	NA	5	FALSE	0.5	1	NA
#CB181D	8	5	4.634013605442177	NA	NA	5	FALSE	0.5	1	NA
#99000D	1	6	5.726277372262774	NA	NA	5	FALSE	0.5	1	NA
#99000D	2	6	5.710467706013363	NA	NA	5	FALSE	0.5	1	NA
#99000D	3	6	5.555735056542811	NA	NA	5	FALSE	0.5	1	NA
#99000D	4	6	5.485294117647059	NA	NA	5	FALSE	0.5	1	NA
#99000D	5	6	5.424788135593221	NA	NA	5	FALSE	0.5	1	NA
#99000D	6	6	5.246951219512195	NA	NA	5	FALSE	0.5	1	NA
#99000D	7	6	4.896644295302013	NA	NA	5	FALSE	0.5	1	NA
#99000D	8	6	4.732336956521739	NA	NA	5	FALSE	0.5	1	NA
#FCBBA1	1	1	5.6770428015564205	NA	NA	6	FALSE	0.5	1	NA
#FCBBA1	2	1	5.617900172117039	NA	NA	6	FALSE	0.5	1	NA
#FCBBA1	3	1	5.41015625	NA	NA	6	FALSE	0.5	1	NA
#FCBBA1	4	1	5.1647058823529415	NA	NA	6	FALSE	0.5	1	NA
#FCBBA1	5	1	5.162790697674419	NA	NA	6	FALSE	0.5	1	NA
#FC9272	1	2	5.2140077821011674	NA	NA	6	FALSE	0.5	1	NA
#FC9272	2	2	4.734024179620034	NA	NA	6	FALSE	0.5	1	NA
#FC9272	3	2	4.716145833333333	NA	NA	6	FALSE	0.5	1	NA
#FC9272	4	2	4.277286135693215	NA	NA	6	FALSE	0.5	1	NA
#FC9272	5	2	3.8515625	NA	NA	6	FALSE	0.5	1	NA
#FB6A4A	1	3	6.286821705426356	NA	NA	6	FALSE	0.5	1	NA
#FB6A4A	2	3	6.220689655172414	NA	NA	6	FALSE	0.5	1	NA
#FB6A4A	3	3	6.16796875	NA	NA	6	FALSE	0.5	1	NA
#FB6A4A	4	3	6.005899705014749	NA	NA	6	FALSE	0.5	1	NA
#FB6A4A	5	3	5.689922480620155	NA	NA	6	FALSE	0.5	1	NA
#EF3B2C	1	4	6.147859922178989	NA	NA	6	FALSE	0.5	1	NA
#EF3B2C	2	4	6.160344827586207	NA	NA	6	FALSE	0.5	1	NA
#EF3B2C	3	4	6.117340286831812	NA	NA	6	FALSE	0.5	1	NA
#EF3B2C	4	4	6	NA	NA	6	FALSE	0.5	1	NA
#EF3B2C	5	4	5.9609375	NA	NA	6	FALSE	0.5	1	NA
#CB181D	1	5	5.63671875	NA	NA	6	FALSE	0.5	1	NA
#CB181D	2	5	5.517182130584192	NA	NA	6	FALSE	0.5	1	NA
#CB181D	3	5	5.28125	NA	NA	6	FALSE	0.5	1	NA
#CB181D	4	5	4.976401179941003	NA	NA	6	FALSE	0.5	1	NA
#CB181D	5	5	4.703125	NA	NA	6	FALSE	0.5	1	NA
#99000D	1	6	5.723735408560311	NA	NA	6	FALSE	0.5	1	NA
#99000D	2	6	5.709342560553633	NA	NA	6	FALSE	0.5	1	NA
#99000D	3	6	5.542483660130719	NA	NA	6	FALSE	0.5	1	NA
#99000D	4	6	5.170588235294118	NA	NA	6	FALSE	0.5	1	NA
#99000D	5	6	4.609375	NA	NA	6	FALSE	0.5	1	NA
#FCBBA1	1	1	5.585714285714285	NA	NA	7	FALSE	0.5	1	NA
#FCBBA1	2	1	5.431174089068826	NA	NA	7	FALSE	0.5	1	NA
#FCBBA1	3	1	5.302380952380952	NA	NA	7	FALSE	0.5	1	NA
#FCBBA1	4	1	5.0466472303206995	NA	NA	7	FALSE	0.5	1	NA
#FCBBA1	5	1	4.8933333333333335	NA	NA	7	FALSE	0.5	1	NA
#FC9272	1	2	5.014354066985646	NA	NA	7	FALSE	0.5	1	NA
#FC9272	2	2	4.767206477732794	NA	NA	7	FALSE	0.5	1	NA
#FC9272	3	2	4.65673420738975	NA	NA	7	FALSE	0.5	1	NA
#FC9272	4	2	4.35	NA	NA	7	FALSE	0.5	1	NA
#FC9272	5	2	4.326666666666667	NA	NA	7	FALSE	0.5	1	NA
#FB6A4A	1	3	6	NA	NA	7	FALSE	0.5	1	NA
#FB6A4A	2	3	6.149797570850202	NA	NA	7	FALSE	0.5	1	NA
#FB6A4A	3	3	6.139423076923077	NA	NA	7	FALSE	0.5	1	NA
#FB6A4A	4	3	5.7748538011695905	NA	NA	7	FALSE	0.5	1	NA
#FB6A4A	5	3	5.708609271523179	NA	NA	7	FALSE	0.5	1	NA
#EF3B2C	1	4	5.951923076923077	NA	NA	7	FALSE	0.5	1	NA
#EF3B2C	2	4	6.097759674134419	NA	NA	7	FALSE	0.5	1	NA
#EF3B2C	3	4	6.100950118764845	NA	NA	7	FALSE	0.5	1	NA
#EF3B2C	4	4	5.912536443148688	NA	NA	7	FALSE	0.5	1	NA
#EF3B2C	5	4	5.88	NA	NA	7	FALSE	0.5	1	NA
#CB181D	1	5	5.511961722488039	NA	NA	7	FALSE	0.5	1	NA
#CB181D	2	5	5.434959349593496	NA	NA	7	FALSE	0.5	1	NA
#CB181D	3	5	5.303571428571429	NA	NA	7	FALSE	0.5	1	NA
#CB181D	4	5	4.84593023255814	NA	NA	7	FALSE	0.5	1	NA
#CB181D	5	5	4.46	NA	NA	7	FALSE	0.5	1	NA
#99000D	1	6	5.523809523809524	NA	NA	7	FALSE	0.5	1	NA
#99000D	2	6	5.676891615541923	NA	NA	7	FALSE	0.5	1	NA
#99000D	3	6	5.528708133971292	NA	NA	7	FALSE	0.5	1	NA
#99000D	4	6	5.129411764705883	NA	NA	7	FALSE	0.5	1	NA
#99000D	5	6	4.973154362416107	NA	NA	7	FALSE	0.5	1	NA
#C6DBEF	1	7	5.406396255850234	NA	NA	8	FALSE	0.5	1	NA
#C6DBEF	2	7	5.302663438256658	NA	NA	8	FALSE	0.5	1	NA
#C6DBEF	3	7	5.280487804878049	NA	NA	8	FALSE	0.5	1	NA
#C6DBEF	4	7	5.27906976744186	NA	NA	8	FALSE	0.5	1	NA
#C6DBEF	5	7	5.545454545454546	NA	NA	8	FALSE	0.5	1	NA
#9ECAE1	1	8	5.82265625	NA	NA	8	FALSE	0.5	1	NA
#9ECAE1	2	8	5.696078431372549	NA	NA	8	FALSE	0.5	1	NA
#9ECAE1	3	8	5.682926829268292	NA	NA	8	FALSE	0.5	1	NA
#9ECAE1	4	8	5.488372093023256	NA	NA	8	FALSE	0.5	1	NA
#9ECAE1	5	8	6.090909090909091	NA	NA	8	FALSE	0.5	1	NA
#6BAED6	1	9	6.629773967264224	NA	NA	8	FALSE	0.5	1	NA
#6BAED6	2	9	6.650485436893204	NA	NA	8	FALSE	0.5	1	NA
#6BAED6	3	9	6.576687116564417	NA	NA	8	FALSE	0.5	1	NA
#6BAED6	4	9	6.534883720930233	NA	NA	8	FALSE	0.5	1	NA
#6BAED6	5	9	7	NA	NA	8	FALSE	0.5	1	NA
#4292C6	1	10	6.357755261106781	NA	NA	8	FALSE	0.5	1	NA
#4292C6	2	10	6.440389294403893	NA	NA	8	FALSE	0.5	1	NA
#4292C6	3	10	6.323170731707317	NA	NA	8	FALSE	0.5	1	NA
#4292C6	4	10	6.357142857142857	NA	NA	8	FALSE	0.5	1	NA
#4292C6	5	10	6.818181818181818	NA	NA	8	FALSE	0.5	1	NA
#2171B5	1	11	5.917445482866044	NA	NA	8	FALSE	0.5	1	NA
#2171B5	2	11	5.890776699029126	NA	NA	8	FALSE	0.5	1	NA
#2171B5	3	11	5.591463414634147	NA	NA	8	FALSE	0.5	1	NA
#2171B5	4	11	5.642857142857143	NA	NA	8	FALSE	0.5	1	NA
#2171B5	5	11	6	NA	NA	8	FALSE	0.5	1	NA
#084594	1	12	6.040031397174254	NA	NA	8	FALSE	0.5	1	NA
#084594	2	12	5.99273607748184	NA	NA	8	FALSE	0.5	1	NA
#084594	3	12	5.938650306748467	NA	NA	8	FALSE	0.5	1	NA
#084594	4	12	5.744186046511628	NA	NA	8	FALSE	0.5	1	NA
#084594	5	12	6.181818181818182	NA	NA	8	FALSE	0.5	1	NA
#C6DBEF	1	7	5.511673151750973	NA	NA	9	FALSE	0.5	1	NA
#C6DBEF	2	7	5.4297385620915035	NA	NA	9	FALSE	0.5	1	NA
#C6DBEF	3	7	5.28673835125448	NA	NA	9	FALSE	0.5	1	NA
#C6DBEF	4	7	4.849056603773585	NA	NA	9	FALSE	0.5	1	NA
#C6DBEF	5	7	4.375	NA	NA	9	FALSE	0.5	1	NA
#9ECAE1	1	8	5.738326848249027	NA	NA	9	FALSE	0.5	1	NA
#9ECAE1	2	8	5.718954248366013	NA	NA	9	FALSE	0.5	1	NA
#9ECAE1	3	8	5.587188612099644	NA	NA	9	FALSE	0.5	1	NA
#9ECAE1	4	8	5.433962264150943	NA	NA	9	FALSE	0.5	1	NA
#9ECAE1	5	8	5.125	NA	NA	9	FALSE	0.5	1	NA
#6BAED6	1	9	6.590068159688413	NA	NA	9	FALSE	0.5	1	NA
#6BAED6	2	9	6.560457516339869	NA	NA	9	FALSE	0.5	1	NA
#6BAED6	3	9	6.546099290780142	NA	NA	9	FALSE	0.5	1	NA
#6BAED6	4	9	6.415094339622642	NA	NA	9	FALSE	0.5	1	NA
#6BAED6	5	9	6.5625	NA	NA	9	FALSE	0.5	1	NA
#4292C6	1	10	6.27458617332035	NA	NA	9	FALSE	0.5	1	NA
#4292C6	2	10	6.423452768729642	NA	NA	9	FALSE	0.5	1	NA
#4292C6	3	10	6.397849462365591	NA	NA	9	FALSE	0.5	1	NA
#4292C6	4	10	6.269230769230769	NA	NA	9	FALSE	0.5	1	NA
#4292C6	5	10	6.6875	NA	NA	9	FALSE	0.5	1	NA
#2171B5	1	11	5.8515625	NA	NA	9	FALSE	0.5	1	NA
#2171B5	2	11	5.944715447154471	NA	NA	9	FALSE	0.5	1	NA
#2171B5	3	11	5.741935483870968	NA	NA	9	FALSE	0.5	1	NA
#2171B5	4	11	5.3584905660377355	NA	NA	9	FALSE	0.5	1	NA
#2171B5	5	11	5.133333333333334	NA	NA	9	FALSE	0.5	1	NA
#084594	1	12	6.059512195121951	NA	NA	9	FALSE	0.5	1	NA
#084594	2	12	6.096247960848287	NA	NA	9	FALSE	0.5	1	NA
#084594	3	12	5.914285714285715	NA	NA	9	FALSE	0.5	1	NA
#084594	4	12	5.735849056603773	NA	NA	9	FALSE	0.5	1	NA
#084594	5	12	4.75	NA	NA	9	FALSE	0.5	1	NA
#C6DBEF	1	7	5.537869062901155	NA	NA	10	FALSE	0.5	1	NA
#C6DBEF	2	7	5.447403462050599	NA	NA	10	FALSE	0.5	1	NA
#C6DBEF	3	7	5.315789473684211	NA	NA	10	FALSE	0.5	1	NA
#C6DBEF	4	7	4.927536231884058	NA	NA	10	FALSE	0.5	1	NA
#C6DBEF	5	7	4.565217391304348	NA	NA	10	FALSE	0.5	1	NA
#9ECAE1	1	8	5.536679536679537	NA	NA	10	FALSE	0.5	1	NA
#9ECAE1	2	8	5.515915119363395	NA	NA	10	FALSE	0.5	1	NA
#9ECAE1	3	8	5.570114942528735	NA	NA	10	FALSE	0.5	1	NA
#9ECAE1	4	8	5.3478260869565215	NA	NA	10	FALSE	0.5	1	NA
#9ECAE1	5	8	5.565217391304348	NA	NA	10	FALSE	0.5	1	NA
#6BAED6	1	9	6.476251604621309	NA	NA	10	FALSE	0.5	1	NA
#6BAED6	2	9	6.52443857331572	NA	NA	10	FALSE	0.5	1	NA
#6BAED6	3	9	6.41743119266055	NA	NA	10	FALSE	0.5	1	NA
#6BAED6	4	9	6.463768115942029	NA	NA	10	FALSE	0.5	1	NA
#6BAED6	5	9	6.391304347826087	NA	NA	10	FALSE	0.5	1	NA
#4292C6	1	10	6.221938775510204	NA	NA	10	FALSE	0.5	1	NA
#4292C6	2	10	6.3827814569536425	NA	NA	10	FALSE	0.5	1	NA
#4292C6	3	10	6.378132118451025	NA	NA	10	FALSE	0.5	1	NA
#4292C6	4	10	6.304347826086956	NA	NA	10	FALSE	0.5	1	NA
#4292C6	5	10	6.304347826086956	NA	NA	10	FALSE	0.5	1	NA
#2171B5	1	11	5.845268542199489	NA	NA	10	FALSE	0.5	1	NA
#2171B5	2	11	5.7822045152722445	NA	NA	10	FALSE	0.5	1	NA
#2171B5	3	11	5.612385321100917	NA	NA	10	FALSE	0.5	1	NA
#2171B5	4	11	5.27536231884058	NA	NA	10	FALSE	0.5	1	NA
#2171B5	5	11	4.6521739130434785	NA	NA	10	FALSE	0.5	1	NA
#084594	1	12	5.925736235595391	NA	NA	10	FALSE	0.5	1	NA
#084594	2	12	6.036939313984169	NA	NA	10	FALSE	0.5	1	NA
#084594	3	12	5.9520547945205475	NA	NA	10	FALSE	0.5	1	NA
#084594	4	12	5.666666666666667	NA	NA	10	FALSE	0.5	1	NA
#084594	5	12	5.826086956521739	NA	NA	10	FALSE	0.5	1	NA
#C6DBEF	1	7	5.482504604051566	NA	NA	11	FALSE	0.5	1	NA
#C6DBEF	2	7	5.524137931034483	NA	NA	11	FALSE	0.5	1	NA
#C6DBEF	3	7	5.246520874751491	NA	NA	11	FALSE	0.5	1	NA
#C6DBEF	4	7	4.8617886178861784	NA	NA	11	FALSE	0.5	1	NA
#C6DBEF	5	7	4.8108108108108105	NA	NA	11	FALSE	0.5	1	NA
#9ECAE1	1	8	5.490774907749078	NA	NA	11	FALSE	0.5	1	NA
#9ECAE1	2	8	5.497706422018348	NA	NA	11	FALSE	0.5	1	NA
#9ECAE1	3	8	5.330693069306931	NA	NA	11	FALSE	0.5	1	NA
#9ECAE1	4	8	5.245901639344262	NA	NA	11	FALSE	0.5	1	NA
#9ECAE1	5	8	5.228571428571429	NA	NA	11	FALSE	0.5	1	NA
#6BAED6	1	9	6.382352941176471	NA	NA	11	FALSE	0.5	1	NA
#6BAED6	2	9	6.349827387802072	NA	NA	11	FALSE	0.5	1	NA
#6BAED6	3	9	6.344554455445545	NA	NA	11	FALSE	0.5	1	NA
#6BAED6	4	9	6.075	NA	NA	11	FALSE	0.5	1	NA
#6BAED6	5	9	6.361111111111111	NA	NA	11	FALSE	0.5	1	NA
#4292C6	1	10	6.217550274223035	NA	NA	11	FALSE	0.5	1	NA
#4292C6	2	10	6.294117647058823	NA	NA	11	FALSE	0.5	1	NA
#4292C6	3	10	6.324110671936759	NA	NA	11	FALSE	0.5	1	NA
#4292C6	4	10	6.385245901639344	NA	NA	11	FALSE	0.5	1	NA
#4292C6	5	10	6.277777777777778	NA	NA	11	FALSE	0.5	1	NA
#2171B5	1	11	5.608058608058608	NA	NA	11	FALSE	0.5	1	NA
#2171B5	2	11	5.708189158016148	NA	NA	11	FALSE	0.5	1	NA
#2171B5	3	11	5.405566600397615	NA	NA	11	FALSE	0.5	1	NA
#2171B5	4	11	5.155737704918033	NA	NA	11	FALSE	0.5	1	NA
#2171B5	5	11	5.194444444444445	NA	NA	11	FALSE	0.5	1	NA
#084594	1	12	5.928176795580111	NA	NA	11	FALSE	0.5	1	NA
#084594	2	12	5.982738780207135	NA	NA	11	FALSE	0.5	1	NA
#084594	3	12	5.877227722772277	NA	NA	11	FALSE	0.5	1	NA
#084594	4	12	5.844262295081967	NA	NA	11	FALSE	0.5	1	NA
#084594	5	12	5.944444444444445	NA	NA	11	FALSE	0.5	1	NA
#C6DBEF	1	7	5.388400702987698	NA	NA	12	FALSE	0.5	1	NA
#C6DBEF	2	7	5.507027027027027	NA	NA	12	FALSE	0.5	1	NA
#C6DBEF	3	7	5.503575076608785	NA	NA	12	FALSE	0.5	1	NA
#C6DBEF	4	7	5.382789317507418	NA	NA	12	FALSE	0.5	1	NA
#C6DBEF	5	7	5.309252217997465	NA	NA	12	FALSE	0.5	1	NA
#C6DBEF	6	7	5.166950596252129	NA	NA	12	FALSE	0.5	1	NA
#C6DBEF	7	7	5.035714285714286	NA	NA	12	FALSE	0.5	1	NA
#C6DBEF	8	7	4.836858006042296	NA	NA	12	FALSE	0.5	1	NA
#9ECAE1	1	8	5.430335097001763	NA	NA	12	FALSE	0.5	1	NA
#9ECAE1	2	8	5.304772234273319	NA	NA	12	FALSE	0.5	1	NA
#9ECAE1	3	8	5.331288343558282	NA	NA	12	FALSE	0.5	1	NA
#9ECAE1	4	8	5.2358771060455895	NA	NA	12	FALSE	0.5	1	NA
#9ECAE1	5	8	5.237913486005089	NA	NA	12	FALSE	0.5	1	NA
#9ECAE1	6	8	5.193162393162393	NA	NA	12	FALSE	0.5	1	NA
#9ECAE1	7	8	5.102102102102102	NA	NA	12	FALSE	0.5	1	NA
#9ECAE1	8	8	5.024390243902439	NA	NA	12	FALSE	0.5	1	NA
#6BAED6	1	9	6.1234567901234565	NA	NA	12	FALSE	0.5	1	NA
#6BAED6	2	9	6.166666666666667	NA	NA	12	FALSE	0.5	1	NA
#6BAED6	3	9	6.222903885480573	NA	NA	12	FALSE	0.5	1	NA
#6BAED6	4	9	6.122893954410308	NA	NA	12	FALSE	0.5	1	NA
#6BAED6	5	9	6.091603053435114	NA	NA	12	FALSE	0.5	1	NA
#6BAED6	6	9	6.0547008547008545	NA	NA	12	FALSE	0.5	1	NA
#6BAED6	7	9	5.958083832335329	NA	NA	12	FALSE	0.5	1	NA
#6BAED6	8	9	5.783536585365853	NA	NA	12	FALSE	0.5	1	NA
#4292C6	1	10	5.890459363957597	NA	NA	12	FALSE	0.5	1	NA
#4292C6	2	10	6.041170097508125	NA	NA	12	FALSE	0.5	1	NA
#4292C6	3	10	6.082737487231869	NA	NA	12	FALSE	0.5	1	NA
#4292C6	4	10	6.042616451932607	NA	NA	12	FALSE	0.5	1	NA
#4292C6	5	10	6.062261753494282	NA	NA	12	FALSE	0.5	1	NA
#4292C6	6	10	6.042589437819421	NA	NA	12	FALSE	0.5	1	NA
#4292C6	7	10	6.014925373134329	NA	NA	12	FALSE	0.5	1	NA
#4292C6	8	10	5.86969696969697	NA	NA	12	FALSE	0.5	1	NA
#2171B5	1	11	5.621478873239437	NA	NA	12	FALSE	0.5	1	NA
#2171B5	2	11	5.7186147186147185	NA	NA	12	FALSE	0.5	1	NA
#2171B5	3	11	5.654749744637385	NA	NA	12	FALSE	0.5	1	NA
#2171B5	4	11	5.618811881188119	NA	NA	12	FALSE	0.5	1	NA
#2171B5	5	11	5.483460559796438	NA	NA	12	FALSE	0.5	1	NA
#2171B5	6	11	5.493996569468267	NA	NA	12	FALSE	0.5	1	NA
#2171B5	7	11	5.181547619047619	NA	NA	12	FALSE	0.5	1	NA
#2171B5	8	11	5.1	NA	NA	12	FALSE	0.5	1	NA
#084594	1	12	5.81625441696113	NA	NA	12	FALSE	0.5	1	NA
#084594	2	12	5.841081081081081	NA	NA	12	FALSE	0.5	1	NA
#084594	3	12	5.912065439672801	NA	NA	12	FALSE	0.5	1	NA
#084594	4	12	5.863366336633663	NA	NA	12	FALSE	0.5	1	NA
#084594	5	12	5.853689567430026	NA	NA	12	FALSE	0.5	1	NA
#084594	6	12	5.736301369863014	NA	NA	12	FALSE	0.5	1	NA
#084594	7	12	5.688622754491018	NA	NA	12	FALSE	0.5	1	NA
#084594	8	12	5.490909090909091	NA	NA	12	FALSE	0.5	1	NA
#C6DBEF	1	7	5.659673659673659	NA	NA	13	FALSE	0.5	1	NA
#C6DBEF	2	7	5.545679012345679	NA	NA	13	FALSE	0.5	1	NA
#C6DBEF	3	7	5.376722817764166	NA	NA	13	FALSE	0.5	1	NA
#C6DBEF	4	7	5.131736526946108	NA	NA	13	FALSE	0.5	1	NA
#C6DBEF	5	7	5.015873015873016	NA	NA	13	FALSE	0.5	1	NA
#9ECAE1	1	8	5.511848341232228	NA	NA	13	FALSE	0.5	1	NA
#9ECAE1	2	8	5.385185185185185	NA	NA	13	FALSE	0.5	1	NA
#9ECAE1	3	8	5.36055469953775	NA	NA	13	FALSE	0.5	1	NA
#9ECAE1	4	8	5.321212121212121	NA	NA	13	FALSE	0.5	1	NA
#9ECAE1	5	8	5.428571428571429	NA	NA	13	FALSE	0.5	1	NA
#6BAED6	1	9	6.2733644859813085	NA	NA	13	FALSE	0.5	1	NA
#6BAED6	2	9	6.2549504950495045	NA	NA	13	FALSE	0.5	1	NA
#6BAED6	3	9	6.202472952086553	NA	NA	13	FALSE	0.5	1	NA
#6BAED6	4	9	6.133333333333334	NA	NA	13	FALSE	0.5	1	NA
#6BAED6	5	9	6.359375	NA	NA	13	FALSE	0.5	1	NA
#4292C6	1	10	6.107476635514018	NA	NA	13	FALSE	0.5	1	NA
#4292C6	2	10	6.277777777777778	NA	NA	13	FALSE	0.5	1	NA
#4292C6	3	10	6.358346094946401	NA	NA	13	FALSE	0.5	1	NA
#4292C6	4	10	6.323353293413174	NA	NA	13	FALSE	0.5	1	NA
#4292C6	5	10	6.21875	NA	NA	13	FALSE	0.5	1	NA
#2171B5	1	11	5.640186915887851	NA	NA	13	FALSE	0.5	1	NA
#2171B5	2	11	5.564356435643564	NA	NA	13	FALSE	0.5	1	NA
#2171B5	3	11	5.3996913580246915	NA	NA	13	FALSE	0.5	1	NA
#2171B5	4	11	5.191616766467066	NA	NA	13	FALSE	0.5	1	NA
#2171B5	5	11	5.140625	NA	NA	13	FALSE	0.5	1	NA
#084594	1	12	5.859484777517564	NA	NA	13	FALSE	0.5	1	NA
#084594	2	12	5.924691358024691	NA	NA	13	FALSE	0.5	1	NA
#084594	3	12	5.8420245398773005	NA	NA	13	FALSE	0.5	1	NA
#084594	4	12	5.774390243902439	NA	NA	13	FALSE	0.5	1	NA
#084594	5	12	5.809523809523809	NA	NA	13	FALSE	0.5	1	NA
#C6DBEF	1	7	5.484177215189874	NA	NA	14	FALSE	0.5	1	NA
#C6DBEF	2	7	5.463245492371706	NA	NA	14	FALSE	0.5	1	NA
#C6DBEF	3	7	5.308035714285714	NA	NA	14	FALSE	0.5	1	NA
#C6DBEF	4	7	5.118918918918919	NA	NA	14	FALSE	0.5	1	NA
#C6DBEF	5	7	4.805194805194805	NA	NA	14	FALSE	0.5	1	NA
#9ECAE1	1	8	5.512738853503185	NA	NA	14	FALSE	0.5	1	NA
#9ECAE1	2	8	5.426183844011142	NA	NA	14	FALSE	0.5	1	NA
#9ECAE1	3	8	5.397037037037037	NA	NA	14	FALSE	0.5	1	NA
#9ECAE1	4	8	5.281081081081081	NA	NA	14	FALSE	0.5	1	NA
#9ECAE1	5	8	5.538461538461538	NA	NA	14	FALSE	0.5	1	NA
#6BAED6	1	9	6.182108626198083	NA	NA	14	FALSE	0.5	1	NA
#6BAED6	2	9	6.20391061452514	NA	NA	14	FALSE	0.5	1	NA
#6BAED6	3	9	6.132835820895522	NA	NA	14	FALSE	0.5	1	NA
#6BAED6	4	9	5.989130434782608	NA	NA	14	FALSE	0.5	1	NA
#6BAED6	5	9	6.051282051282051	NA	NA	14	FALSE	0.5	1	NA
#4292C6	1	10	6.180379746835443	NA	NA	14	FALSE	0.5	1	NA
#4292C6	2	10	6.185495118549512	NA	NA	14	FALSE	0.5	1	NA
#4292C6	3	10	6.214814814814815	NA	NA	14	FALSE	0.5	1	NA
#4292C6	4	10	6.167567567567567	NA	NA	14	FALSE	0.5	1	NA
#4292C6	5	10	6.166666666666667	NA	NA	14	FALSE	0.5	1	NA
#2171B5	1	11	5.579617834394904	NA	NA	14	FALSE	0.5	1	NA
#2171B5	2	11	5.550139275766017	NA	NA	14	FALSE	0.5	1	NA
#2171B5	3	11	5.367013372956909	NA	NA	14	FALSE	0.5	1	NA
#2171B5	4	11	5.054054054054054	NA	NA	14	FALSE	0.5	1	NA
#2171B5	5	11	4.4743589743589745	NA	NA	14	FALSE	0.5	1	NA
#084594	1	12	5.895238095238096	NA	NA	14	FALSE	0.5	1	NA
#084594	2	12	5.908333333333333	NA	NA	14	FALSE	0.5	1	NA
#084594	3	12	5.7407407407407405	NA	NA	14	FALSE	0.5	1	NA
#084594	4	12	5.755434782608695	NA	NA	14	FALSE	0.5	1	NA
#084594	5	12	5.5	NA	NA	14	FALSE	0.5	1	NA
