# Supplementary material for: Windows of developmental sensitivity to social media
Source: Nat Commun. 2022 Mar 28;13:1649. doi: 10.1038/s41467-022-29296-3 (PMC8960761; doi:10.1038/s41467-022-29296-3)
Supplement: Supplementary file 4 — Source Data [file 41467_2022_29296_MOESM4_ESM.zip › f3_riclpm_coef_free.csv]

age_predictor	variable	Sex	est	ci.lower	ci.upper	grouping
10	Social Media -> Lifesatisfaction	Female	0.02474643120127219	-0.08415489131801615	0.13364775372056054	Social Media -> Lifesatisfaction Female
11	Social Media -> Lifesatisfaction	Female	-0.10536055466269464	-0.20156822863179238	-0.009152880693596904	Social Media -> Lifesatisfaction Female
12	Social Media -> Lifesatisfaction	Female	-0.1551084065986331	-0.23614932621069845	-0.07406748698656773	Social Media -> Lifesatisfaction Female
13	Social Media -> Lifesatisfaction	Female	-0.07248709410789432	-0.14120418279058747	-0.0037700054252011728	Social Media -> Lifesatisfaction Female
14	Social Media -> Lifesatisfaction	Female	-0.040316157862983766	-0.10935051199062626	0.02871819626465872	Social Media -> Lifesatisfaction Female
15	Social Media -> Lifesatisfaction	Female	0.005023049873653727	-0.08327395280786945	0.09332005255517692	Social Media -> Lifesatisfaction Female
16	Social Media -> Lifesatisfaction	Female	-0.06680873148760666	-0.14960651969826833	0.015989056723054992	Social Media -> Lifesatisfaction Female
17	Social Media -> Lifesatisfaction	Female	0.01625627311941867	-0.06906437723349931	0.10157692347233666	Social Media -> Lifesatisfaction Female
18	Social Media -> Lifesatisfaction	Female	0.025067022408598615	-0.0607937239806479	0.11092776879784513	Social Media -> Lifesatisfaction Female
19	Social Media -> Lifesatisfaction	Female	-0.15126726369014004	-0.24148365601815364	-0.06105087136212646	Social Media -> Lifesatisfaction Female
20	Social Media -> Lifesatisfaction	Female	-0.057944720008511905	-0.1388975765956627	0.0230081365786389	Social Media -> Lifesatisfaction Female
10	Lifesatisfaction -> Social Media	Female	0.006937341517520174	-0.06427393824010515	0.0781486212751455	Lifesatisfaction -> Social Media Female
11	Lifesatisfaction -> Social Media	Female	-0.032602022634764964	-0.102166711953381	0.03696266668385107	Lifesatisfaction -> Social Media Female
12	Lifesatisfaction -> Social Media	Female	-0.01890193166016743	-0.08107176272858391	0.04326789940824905	Lifesatisfaction -> Social Media Female
13	Lifesatisfaction -> Social Media	Female	-0.09311242958375085	-0.14741724011651727	-0.03880761905098443	Lifesatisfaction -> Social Media Female
14	Lifesatisfaction -> Social Media	Female	-0.062303315400518616	-0.11721219420865592	-0.007394436592381308	Lifesatisfaction -> Social Media Female
15	Lifesatisfaction -> Social Media	Female	0.025025826626468822	-0.03992941882195673	0.08998107207489438	Lifesatisfaction -> Social Media Female
16	Lifesatisfaction -> Social Media	Female	0.0051801116110224395	-0.04466702972044011	0.05502725294248499	Lifesatisfaction -> Social Media Female
17	Lifesatisfaction -> Social Media	Female	-0.005380872188082584	-0.05244605079991654	0.041684306423751365	Lifesatisfaction -> Social Media Female
18	Lifesatisfaction -> Social Media	Female	0.01789551240488346	-0.035348792397844345	0.07113981720761126	Lifesatisfaction -> Social Media Female
19	Lifesatisfaction -> Social Media	Female	-0.045054077711548235	-0.09301628097439638	0.002908125551299906	Lifesatisfaction -> Social Media Female
20	Lifesatisfaction -> Social Media	Female	0.00978502886491253	-0.05036202877886341	0.06993208650868847	Lifesatisfaction -> Social Media Female
10	Social Media -> Lifesatisfaction	Male	-0.053133012323629	-0.16088841983542781	0.054622395188169824	Social Media -> Lifesatisfaction Male
11	Social Media -> Lifesatisfaction	Male	-0.04744355497760312	-0.14563421999612625	0.05074711004092	Social Media -> Lifesatisfaction Male
12	Social Media -> Lifesatisfaction	Male	0.016460736110107965	-0.06360876106794142	0.09653023328815735	Social Media -> Lifesatisfaction Male
13	Social Media -> Lifesatisfaction	Male	-0.056051558807782	-0.1322153991059219	0.020112281490357896	Social Media -> Lifesatisfaction Male
14	Social Media -> Lifesatisfaction	Male	-0.1019965571221325	-0.17468920060717874	-0.02930391363708626	Social Media -> Lifesatisfaction Male
15	Social Media -> Lifesatisfaction	Male	-0.190400642931225	-0.29698373914030085	-0.08381754672214911	Social Media -> Lifesatisfaction Male
16	Social Media -> Lifesatisfaction	Male	0.019454137440236205	-0.056674483649167356	0.09558275852963977	Social Media -> Lifesatisfaction Male
17	Social Media -> Lifesatisfaction	Male	0.00991633092842906	-0.06996243996188534	0.08979510181874345	Social Media -> Lifesatisfaction Male
18	Social Media -> Lifesatisfaction	Male	0.002159619176762359	-0.07610764859640953	0.08042688694993425	Social Media -> Lifesatisfaction Male
19	Social Media -> Lifesatisfaction	Male	-0.15775766209549766	-0.25493514171558773	-0.06058018247540756	Social Media -> Lifesatisfaction Male
20	Social Media -> Lifesatisfaction	Male	0.01881678038738393	-0.06781483043577041	0.10544839121053828	Social Media -> Lifesatisfaction Male
10	Lifesatisfaction -> Social Media	Male	-0.0094334580445077	-0.06154186188888868	0.04267494579987328	Lifesatisfaction -> Social Media Male
11	Lifesatisfaction -> Social Media	Male	-0.011484869151159977	-0.07395794831917143	0.050988210016851485	Lifesatisfaction -> Social Media Male
12	Lifesatisfaction -> Social Media	Male	-0.014089666898347487	-0.0741920197434757	0.04601268594678072	Lifesatisfaction -> Social Media Male
13	Lifesatisfaction -> Social Media	Male	-0.014208957449050057	-0.07570776337089279	0.04728984847279267	Lifesatisfaction -> Social Media Male
14	Lifesatisfaction -> Social Media	Male	-0.09096067918591257	-0.1586023166969847	-0.023319041674840432	Lifesatisfaction -> Social Media Male
15	Lifesatisfaction -> Social Media	Male	-0.06935658971488418	-0.15632915971164107	0.01761598028187271	Lifesatisfaction -> Social Media Male
16	Lifesatisfaction -> Social Media	Male	-0.00634579261779965	-0.057452419132206924	0.04476083389660763	Lifesatisfaction -> Social Media Male
17	Lifesatisfaction -> Social Media	Male	0.02162109273123	-0.03174472107768347	0.07498690654014348	Lifesatisfaction -> Social Media Male
18	Lifesatisfaction -> Social Media	Male	-0.008403145365583056	-0.06085813015471493	0.044051839423548816	Lifesatisfaction -> Social Media Male
19	Lifesatisfaction -> Social Media	Male	-0.048637979757723424	-0.1021946195903883	0.004918660074941447	Lifesatisfaction -> Social Media Male
20	Lifesatisfaction -> Social Media	Male	-0.020547771712783987	-0.08272498309038762	0.04162943966481965	Lifesatisfaction -> Social Media Male
