# Supplementary material for: Windows of developmental sensitivity to social media
Source: Nat Commun. 2022 Mar 28;13:1649. doi: 10.1038/s41467-022-29296-3 (PMC8960761; doi:10.1038/s41467-022-29296-3)
Supplement: Supplementary file 4 — Source Data [file 41467_2022_29296_MOESM4_ESM.zip › f4_riclpm.csv]

Age	label	group	est	se	std.all	pvalue	ci.lower	ci.upper	boot	boot_label	group_boot
10	Cross-Lagged SM	Female	0.017066813549582012	0.05430132257840738	0.013130595518055413	0.7532944868055871	-0.08936182301698808	0.12349545011615212	0	Orig	Female0_
11	Cross-Lagged SM	Female	-0.11264044611951858	0.04823845241640468	-0.0887847411644486	0.019539457762297596	-0.20718607552562088	-0.018094816713416284	0	Orig	Female0_
12	Cross-Lagged SM	Female	-0.14368270204188566	0.039788346863336585	-0.11864412353027347	3.048123408260217e-4	-0.2216664288984126	-0.06569897518535874	0	Orig	Female0_
13	Cross-Lagged SM	Female	-0.08047839473687736	0.034315723863501325	-0.06990539790902753	0.019015152703946603	-0.14773597761276164	-0.013220811860993095	0	Orig	Female0_
14	Cross-Lagged SM	Female	-0.042719632193922004	0.034419778005837634	-0.0380672326220769	0.2145554417261133	-0.11018115744122764	0.024741893053383625	0	Orig	Female0_
15	Cross-Lagged SM	Female	0.011909002707057801	0.04344580686286698	0.008557667346641406	0.7839988052413622	-0.07324321402344458	0.09706121943756019	0	Orig	Female0_
16	Cross-Lagged SM	Female	-0.07243392623862492	0.04144198378370492	-0.056187925365107395	0.08049186508240247	-0.1536587219025795	0.008790869425329667	0	Orig	Female0_
17	Cross-Lagged SM	Female	0.0032610761523948753	0.04136254726301675	0.00257266318037291	0.9371588698721531	-0.07780802679195371	0.08433017909674347	0	Orig	Female0_
18	Cross-Lagged SM	Female	0.020002566961771086	0.04299576224124307	0.01568919056138746	0.6417726111410609	-0.06426757851891246	0.10427271244245465	0	Orig	Female0_
19	Cross-Lagged SM	Female	-0.1614896686943389	0.044918925868255806	-0.13441154373587286	3.2422157163214393e-4	-0.24952914562034484	-0.07345019176833296	0	Orig	Female0_
20	Cross-Lagged SM	Female	-0.05477004983083139	0.04094138255488209	-0.0463579245690748	0.18097224858393401	-0.13501368511567674	0.025473585454013944	0	Orig	Female0_
10	Cross-Lagged SM	Male	-0.056471988457250745	0.05346451005322762	-0.04099402088527443	0.2908531609240139	-0.1612605026126565	0.04831652569815501	0	Orig	Male0_
11	Cross-Lagged SM	Male	-0.052255349797747125	0.04789172543489825	-0.042463205508605294	0.2752225607397356	-0.14612140680762853	0.04161070721213428	0	Orig	Male0_
12	Cross-Lagged SM	Male	0.014780812431013524	0.03949148100255907	0.013100845186700091	0.7081971231175996	-0.06262106803015	0.09218269289217704	0	Orig	Male0_
13	Cross-Lagged SM	Male	-0.04732384255056526	0.03708348109790137	-0.04413867317537414	0.20190480459140625	-0.12000612992382378	0.025358444822693275	0	Orig	Male0_
14	Cross-Lagged SM	Male	-0.10219164759218158	0.03598876371307729	-0.10080538415726865	0.00451781839979204	-0.17272832831793505	-0.031654966866428116	0	Orig	Male0_
15	Cross-Lagged SM	Male	-0.18298494825066972	0.0532390948168771	-0.12442000057778231	5.881067130422135e-4	-0.28733165666126187	-0.07863823984007756	0	Orig	Male0_
16	Cross-Lagged SM	Male	0.022481270618409935	0.03766633731533879	0.018255589165657792	0.550605454682537	-0.051343393949191185	0.09630593518601105	0	Orig	Male0_
17	Cross-Lagged SM	Male	0.009925327846155192	0.04041613430781977	0.00801457255707412	0.8060086451110231	-0.06928883979150521	0.08913949548381558	0	Orig	Male0_
18	Cross-Lagged SM	Male	-0.0021918881154046996	0.03994122360076187	-0.0018307498961561259	0.9562357856449377	-0.08047524787135917	0.07609147164054976	0	Orig	Male0_
19	Cross-Lagged SM	Male	-0.16426626046175993	0.04843085597423493	-0.12654184503747246	6.944304046028194e-4	-0.2591889939117069	-0.06934352701181298	0	Orig	Male0_
20	Cross-Lagged SM	Male	0.021765170336898183	0.043128997542130294	0.0186858028373149	0.6138027023100383	-0.06276611153499367	0.10629645220879005	0	Orig	Male0_
10	Cross-Lagged SM	Male	-0.119641975352556	0.060352341192585854	-0.08042571794484664	0.04743542691311675	-0.23793039047269737	-0.001353560232414619	1	Boot	Male1_
11	Cross-Lagged SM	Male	-0.09828207391316418	0.04618513481907545	-0.0816124203191703	0.03333689146196428	-0.18880327477967887	-0.007760873046649491	1	Boot	Male1_
12	Cross-Lagged SM	Male	0.01884401909176193	0.03788631979057005	0.016607019781268544	0.6189188481778944	-0.05541180320452242	0.09309984138804629	1	Boot	Male1_
13	Cross-Lagged SM	Male	-0.0536089519624457	0.03888100284712749	-0.05126702838757165	0.16795781296163925	-0.12981431722561487	0.022596413300723463	1	Boot	Male1_
14	Cross-Lagged SM	Male	-0.13958083183906914	0.03217198119447511	-0.14452418934240133	1.4340389732359071e-5	-0.20263675629154027	-0.07652490738659802	1	Boot	Male1_
15	Cross-Lagged SM	Male	-0.22617901303741356	0.05182992250471497	-0.1594487499195738	1.2778187810758013e-5	-0.3277637944681569	-0.1245942316066702	1	Boot	Male1_
16	Cross-Lagged SM	Male	0.057951049880814884	0.037441081889021136	0.045091420807836874	0.12167210751418556	-0.015432122163881415	0.1313342219255112	1	Boot	Male1_
17	Cross-Lagged SM	Male	-0.04069250985682987	0.04096559386310782	-0.03200665072599794	0.3205473010833846	-0.12098359843381624	0.0395985787201565	1	Boot	Male1_
18	Cross-Lagged SM	Male	-0.010190216642587905	0.040009335457497075	-0.008564839830199981	0.7989579264099571	-0.08860707318466352	0.06822663989948771	1	Boot	Male1_
19	Cross-Lagged SM	Male	-0.16433674304666254	0.04610633606327872	-0.13105158066498587	3.648306324890438e-4	-0.25470350118978907	-0.07396998490353601	1	Boot	Male1_
20	Cross-Lagged SM	Male	0.04811393206751322	0.04186823062997003	0.040386844936373595	0.25048374723406397	-0.03394629206364475	0.1301741561986712	1	Boot	Male1_
10	Cross-Lagged SM	Female	-0.041255213881551844	0.056787768098716544	-0.03169633225312616	0.46754417416888194	-0.15255719411744886	0.07004676635434517	1	Boot	Female1_
11	Cross-Lagged SM	Female	-0.1494147970602833	0.04819272408220202	-0.11431326785713672	0.0019328552191337778	-0.24387080057827537	-0.05495879354229122	1	Boot	Female1_
12	Cross-Lagged SM	Female	-0.18739743686293775	0.03892192571066888	-0.15481487817011563	1.4742041141158069e-6	-0.2636830094647923	-0.11111186426108322	1	Boot	Female1_
13	Cross-Lagged SM	Female	-0.09733277739925841	0.033818181615483	-0.08610851557359839	0.0040005321016360895	-0.16361519538823965	-0.03105035941027716	1	Boot	Female1_
14	Cross-Lagged SM	Female	-0.07480089273531541	0.03595645001854575	-0.06608421250649653	0.03749626641129944	-0.14527423978357962	-0.004327545687051196	1	Boot	Female1_
15	Cross-Lagged SM	Female	0.00398407398987944	0.04427672494345959	0.0028884683599200737	0.928302133850937	-0.08279671225268759	0.09076486023244648	1	Boot	Female1_
16	Cross-Lagged SM	Female	-0.0404677345212706	0.039916774803309664	-0.03264432063425043	0.3106769013178119	-0.11870317551475343	0.037767706472212226	1	Boot	Female1_
17	Cross-Lagged SM	Female	-0.05599726082945196	0.03974469603194446	-0.044575857662562675	0.15885760694271434	-0.13389543362855508	0.02190091196965116	1	Boot	Female1_
18	Cross-Lagged SM	Female	0.022864019450598745	0.0418974871087837	0.017723132624720188	0.5852629707433681	-0.059253546325348495	0.10498158522654599	1	Boot	Female1_
19	Cross-Lagged SM	Female	-0.22799350931006393	0.04706722900270805	-0.18289369942077674	1.2725294642468299e-6	-0.3202435830074708	-0.1357434356126571	1	Boot	Female1_
20	Cross-Lagged SM	Female	-0.012346302850002882	0.04190031333175144	-0.010502966021205288	0.7682544152273585	-0.09446940792117917	0.06977680222117341	1	Boot	Female1_
10	Cross-Lagged SM	Male	-0.05600405311777392	0.050819986269322076	-0.04321354317417717	0.2704580081186807	-0.15560939590046524	0.04360128966491739	2	Boot	Male2_
11	Cross-Lagged SM	Male	-0.10265926136893931	0.049347745372865875	-0.08801665779233692	0.03749589488559235	-0.1993790650180095	-0.005939457719869118	2	Boot	Male2_
12	Cross-Lagged SM	Male	0.01530101945460815	0.039136444507998275	0.013579814006080264	0.6958223621938635	-0.06140500226401884	0.09200704117323515	2	Boot	Male2_
13	Cross-Lagged SM	Male	-0.12111251095788515	0.0341388196873823	-0.11298887743824174	3.886874978129562e-4	-0.1880233680198614	-0.05420165389590892	2	Boot	Male2_
14	Cross-Lagged SM	Male	-0.07346354904909236	0.03440044986131845	-0.07116261955993272	0.03271689718049142	-0.1408871918292524	-0.0060399062689323185	2	Boot	Male2_
15	Cross-Lagged SM	Male	-0.28092234131986443	0.05316626658607488	-0.18969045236808377	1.264999103245401e-7	-0.38512630902102646	-0.1767183736187024	2	Boot	Male2_
16	Cross-Lagged SM	Male	0.07760974963853873	0.03582591293682367	0.06500139280183531	0.030288111044983523	0.007392250569096759	0.1478272487079807	2	Boot	Male2_
17	Cross-Lagged SM	Male	0.021839636508543377	0.038566455750275265	0.018394780899682835	0.5711995072653715	-0.0537492277733538	0.09742850079044055	2	Boot	Male2_
18	Cross-Lagged SM	Male	-0.03844683011791213	0.039672435929416855	-0.031346259000720876	0.3324918714934857	-0.11620337571854197	0.039309715482717715	2	Boot	Male2_
19	Cross-Lagged SM	Male	-0.16174134246820665	0.04391806414848608	-0.13023586428468514	2.3068829022188098e-4	-0.2478191664699591	-0.07566351846645421	2	Boot	Male2_
20	Cross-Lagged SM	Male	0.010032519305443565	0.03933070700509955	0.008676670308368807	0.798660475210917	-0.06705424991104876	0.08711928852193589	2	Boot	Male2_
10	Cross-Lagged SM	Female	0.047996547552325367	0.05606655227500705	0.03561055610226237	0.3919624732621567	-0.061891875644020655	0.1578849707486714	2	Boot	Female2_
11	Cross-Lagged SM	Female	-0.0479311249023439	0.04702215689403978	-0.03901219905261674	0.3080460262249367	-0.14009285889005366	0.04423060908536586	2	Boot	Female2_
12	Cross-Lagged SM	Female	-0.13980267244193573	0.03828842876368426	-0.11410653578042257	2.6091272793027365e-4	-0.21484661384338433	-0.06475873104048713	2	Boot	Female2_
13	Cross-Lagged SM	Female	-0.015044459763228222	0.034228477423111095	-0.012357580461195209	0.6602771877828957	-0.08213104275816832	0.052042123231711875	2	Boot	Female2_
14	Cross-Lagged SM	Female	-0.0722562202913149	0.03268312714025381	-0.06209904071511891	0.027048920801071574	-0.1363139723883559	-0.008198468194273875	2	Boot	Female2_
15	Cross-Lagged SM	Female	0.022786978207870894	0.042112599832674166	0.0160356327103927	0.5884411060079147	-0.05975220075951796	0.10532615717525975	2	Boot	Female2_
16	Cross-Lagged SM	Female	-0.026027973080580948	0.042653027921430504	-0.02056936685855	0.5417123190416824	-0.10962637163816605	0.057570425477004146	2	Boot	Female2_
17	Cross-Lagged SM	Female	0.09059355222576697	0.042017633585755124	0.07044291388188552	0.031077097827814093	0.00824050368208637	0.17294660076944757	2	Boot	Female2_
18	Cross-Lagged SM	Female	0.028159069094153152	0.04142018842184257	0.021788773447475648	0.49660626236372485	-0.053023008445521214	0.10934114663382752	2	Boot	Female2_
19	Cross-Lagged SM	Female	-0.2449159314106326	0.04493717813131237	-0.2039786535130462	5.0317468414107225e-8	-0.3329911821148657	-0.15684068070639945	2	Boot	Female2_
20	Cross-Lagged SM	Female	-0.03140200301392763	0.041044209802230384	-0.02668985840322565	0.44422537399714446	-0.11184717600020502	0.04904316997234976	2	Boot	Female2_
10	Cross-Lagged SM	Male	-0.16482872610636817	0.05500701394707249	-0.1161715756889591	0.002730948377742237	-0.27264049233972265	-0.05701695987301367	3	Boot	Male3_
11	Cross-Lagged SM	Male	-6.803123229241398e-4	0.04550804620186133	-5.462455746678144e-4	0.9880726480919435	-0.08987444388535712	0.08851381923950885	3	Boot	Male3_
12	Cross-Lagged SM	Male	0.04698274260606821	0.03990708507069321	0.04113356157751235	0.2390744736579391	-0.03123370686046654	0.12519919207260297	3	Boot	Male3_
13	Cross-Lagged SM	Male	-0.06613899425334978	0.03855465756549004	-0.06071540825540899	0.08626082140635027	-0.14170473451798496	0.009426746011285403	3	Boot	Male3_
14	Cross-Lagged SM	Male	-0.09926830181516941	0.03581566471851394	-0.09702345496974672	0.005577385549206282	-0.16946571474581862	-0.02907088888452021	3	Boot	Male3_
15	Cross-Lagged SM	Male	-0.15944188455323025	0.054276957022219414	-0.10565714992389719	0.003308048420178844	-0.2658227655072086	-0.05306100359925184	3	Boot	Male3_
16	Cross-Lagged SM	Male	-0.010086388397266681	0.03685754871558296	-0.00859493891475132	0.7843469289164489	-0.0823258564382398	0.062153079643706435	3	Boot	Male3_
17	Cross-Lagged SM	Male	-0.008180222263560629	0.03905443265558181	-0.006846368336024297	0.8340915405740319	-0.08472550370514595	0.06836505917802468	3	Boot	Male3_
18	Cross-Lagged SM	Male	-0.03056352603195179	0.03949039057231573	-0.025110642727696548	0.43896128460968953	-0.10796326928911071	0.04683621722520712	3	Boot	Male3_
19	Cross-Lagged SM	Male	-0.12255392878945094	0.047847266709859095	-0.09164903939673406	0.010426417163185153	-0.21633284829945704	-0.028775009279444846	3	Boot	Male3_
20	Cross-Lagged SM	Male	0.03657035455799881	0.04204196221830876	0.03090165040554239	0.384380384443646	-0.04583037722928002	0.11897108634527764	3	Boot	Male3_
10	Cross-Lagged SM	Female	-0.10411621585947509	0.05437703327868806	-0.08155766316586886	0.05552957625418453	-0.21069324267183964	0.0024608109528894556	3	Boot	Female3_
11	Cross-Lagged SM	Female	-0.1299077635324704	0.0526439557980916	-0.09738098838085266	0.01359966883315522	-0.23308802090044847	-0.02672750616449235	3	Boot	Female3_
12	Cross-Lagged SM	Female	-0.20209039681497676	0.04219011442696802	-0.16224122774538685	1.6678626384436512e-6	-0.2847815015954578	-0.11939929203449572	3	Boot	Female3_
13	Cross-Lagged SM	Female	-0.11546068019569222	0.03574494135069319	-0.10319531932012717	0.0012373548315494087	-0.18551947787254738	-0.04540188251883706	3	Boot	Female3_
14	Cross-Lagged SM	Female	-0.030646167587378526	0.03617020604746119	-0.028336017780090036	0.3968409911844941	-0.1015384687537953	0.04024613357903825	3	Boot	Female3_
15	Cross-Lagged SM	Female	-0.011144134742206347	0.04461534252174435	-0.008188255711481207	0.802755502721664	-0.0985885992427437	0.076300329758331	3	Boot	Female3_
16	Cross-Lagged SM	Female	-0.11729413063655425	0.041096995821152484	-0.09160662340468964	0.0043161605320678476	-0.1978427623188062	-0.03674549895430229	3	Boot	Female3_
17	Cross-Lagged SM	Female	-0.11549175457780603	0.04094793794865445	-0.09133033295155094	0.004795582440658475	-0.1957482381983497	-0.03523527095726238	3	Boot	Female3_
18	Cross-Lagged SM	Female	0.09220937412334766	0.0433311627646785	0.07298995250826933	0.033335821192646886	0.007281855696334785	0.17713689255036053	3	Boot	Female3_
19	Cross-Lagged SM	Female	-0.09516757367936605	0.04338780316565066	-0.08019382778332342	0.028277301116050868	-0.18020610525235428	-0.010129042106377828	3	Boot	Female3_
20	Cross-Lagged SM	Female	-0.02156886797547595	0.03999223880779653	-0.017978069655620196	0.5896616938053965	-0.09995221569988219	0.0568144797489303	3	Boot	Female3_
10	Cross-Lagged SM	Male	-0.08836259006639088	0.05436815558635423	-0.0659324729565506	0.10410638119107873	-0.1949222169215153	0.018197036788733523	4	Boot	Male4_
11	Cross-Lagged SM	Male	-0.11021114999133276	0.05506371788165756	-0.08577000313917725	0.04533634667694009	-0.21813405389425572	-0.002288246088409815	4	Boot	Male4_
12	Cross-Lagged SM	Male	0.03045984117924386	0.040261562440322245	0.025445336575703234	0.44932015955745164	-0.04845137116509829	0.109371053523586	4	Boot	Male4_
13	Cross-Lagged SM	Male	0.024565898412597566	0.03765233704430861	0.022342422882920522	0.5141172365366979	-0.04923132612801061	0.09836312295320575	4	Boot	Male4_
14	Cross-Lagged SM	Male	-0.12501656203155354	0.0384833932894057	-0.11701484621322489	0.001159806800534069	-0.20044262688167908	-0.04959049718142798	4	Boot	Male4_
15	Cross-Lagged SM	Male	-0.19398125032932512	0.055372782177413656	-0.13129409228149241	4.597253602633966e-4	-0.30250990912083725	-0.08545259153781298	4	Boot	Male4_
16	Cross-Lagged SM	Male	-0.042144672585279694	0.040664722192074815	-0.034274388678347575	0.30001838566066974	-0.12184606352307299	0.037556718352513604	4	Boot	Male4_
17	Cross-Lagged SM	Male	-0.06684942046781323	0.04192296401387436	-0.05328830746117142	0.11080671899452965	-0.1490169200601757	0.015318079124549244	4	Boot	Male4_
18	Cross-Lagged SM	Male	-0.022048227175520213	0.03876610810629035	-0.018633339784703933	0.5695257549061987	-0.09802840288463552	0.05393194853359509	4	Boot	Male4_
19	Cross-Lagged SM	Male	-0.1656928426093671	0.045755849011078056	-0.1329462142686222	2.931960523178123e-4	-0.2553726587531327	-0.07601302646560147	4	Boot	Male4_
20	Cross-Lagged SM	Male	-0.005021719032101534	0.04435820850722631	-0.0040310104284287255	0.9098653859289734	-0.09196221012498332	0.08191877206078024	4	Boot	Male4_
10	Cross-Lagged SM	Female	-0.030964863384926957	0.051799543210195996	-0.025092480683924754	0.549985031026389	-0.13249010249253737	0.07056037572268346	4	Boot	Female4_
11	Cross-Lagged SM	Female	-0.08738101505592119	0.04670209408293733	-0.07131657542681241	0.06134093489957548	-0.17891543746107952	0.004153407349237123	4	Boot	Female4_
12	Cross-Lagged SM	Female	-0.16413950107366754	0.037659110269622854	-0.14110909386176307	1.3092088136712476e-5	-0.23795000089195079	-0.09032900125538428	4	Boot	Female4_
13	Cross-Lagged SM	Female	-0.08315242580355152	0.03252445265746533	-0.07644554994656672	0.010569685362560755	-0.1468991816290616	-0.01940566997804144	4	Boot	Female4_
14	Cross-Lagged SM	Female	-0.028934193933053933	0.034918970650224784	-0.026323208626705154	0.40732535999001374	-0.09737411878470568	0.03950573091859781	4	Boot	Female4_
15	Cross-Lagged SM	Female	-0.004001742447267191	0.043711519853559956	-0.0027603147763024726	0.9270564366268967	-0.08967474706975223	0.08167126217521783	4	Boot	Female4_
16	Cross-Lagged SM	Female	-0.080727758124337	0.03821409119481945	-0.06535271334558569	0.034642486263416705	-0.15562600056811232	-0.005829515680561684	4	Boot	Female4_
17	Cross-Lagged SM	Female	-0.017411766331639395	0.04000126509819391	-0.014287730546467276	0.6633589160591027	-0.09581280526013851	0.060989272596859725	4	Boot	Female4_
18	Cross-Lagged SM	Female	-0.02651005474028832	0.04317197012563997	-0.02099093290884262	0.5391775961880994	-0.11112556132818179	0.05810545184760514	4	Boot	Female4_
19	Cross-Lagged SM	Female	-0.14812524547587655	0.04335100420304145	-0.12300615218992285	6.334283820945696e-4	-0.23309165240748228	-0.06315883854427082	4	Boot	Female4_
20	Cross-Lagged SM	Female	-0.13918937179348953	0.04211579776677567	-0.12001570468172101	9.50032763746389e-4	-0.22173481859654226	-0.0566439249904368	4	Boot	Female4_
10	Cross-Lagged SM	Male	0.06703314355998585	0.048294407631094605	0.04867303018496078	0.16513385616334597	-0.027622156051655897	0.16168844317162762	5	Boot	Male5_
11	Cross-Lagged SM	Male	-0.029357146853441388	0.05252275250401515	-0.022807064290117324	0.576201635327696	-0.132299850130222	0.07358555642333922	5	Boot	Male5_
12	Cross-Lagged SM	Male	0.0639129261765931	0.037064833503487035	0.058565815504871555	0.08464379933099031	-0.008732812583215024	0.13655866493640123	5	Boot	Male5_
13	Cross-Lagged SM	Male	0.03876435699733106	0.03646288439041258	0.03568722805901874	0.28772833969967326	-0.032701583180325296	0.11023029717498742	5	Boot	Male5_
14	Cross-Lagged SM	Male	-0.01838724675172097	0.03568174341612365	-0.01882643507214029	0.6063346978064315	-0.0883221787529225	0.05154768524948056	5	Boot	Male5_
15	Cross-Lagged SM	Male	-0.17303275071113666	0.053567132302120284	-0.11855917304295682	0.001237020355759899	-0.2780224007783846	-0.06804310064388877	5	Boot	Male5_
16	Cross-Lagged SM	Male	-0.0345673155155233	0.0370339812599974	-0.0282357152374386	0.3506163038336383	-0.10715258498924948	0.03801795395820288	5	Boot	Male5_
17	Cross-Lagged SM	Male	0.044600785697151625	0.040832507838731	0.034172080298911424	0.2747073146862937	-0.03542945906521055	0.12463103045951379	5	Boot	Male5_
18	Cross-Lagged SM	Male	-0.013470311740607843	0.04270181001050822	-0.010885769476725052	0.7524195504561662	-0.097164321435875875	0.0702236979546602	5	Boot	Male5_
19	Cross-Lagged SM	Male	-0.17533376549991128	0.05053112569040676	-0.1310098637601061	5.208128295588477e-4	-0.2743729519513752	-0.07629457904844737	5	Boot	Male5_
20	Cross-Lagged SM	Male	0.034160226399581176	0.03871732435024941	0.02974442282086061	0.3776155581907643	-0.041724334904663304	0.11004478770382566	5	Boot	Male5_
10	Cross-Lagged SM	Female	0.02480644020493906	0.05031662622127759	0.018392601462286034	0.6220077639869308	-0.0738123350123287	0.12342521542220683	5	Boot	Female5_
11	Cross-Lagged SM	Female	-0.1461927033157434	0.048079741361737496	-0.11565674784663141	0.0023608376126160735	-0.24042726477074966	-0.05195814186073716	5	Boot	Female5_
12	Cross-Lagged SM	Female	-0.141885823635137	0.03921775065464053	-0.11705164341166222	2.9700533696774833e-4	-0.21875120247290453	-0.06502044479736944	5	Boot	Female5_
13	Cross-Lagged SM	Female	-0.06325722964396846	0.03389212106690364	-0.05322790047589414	0.06198140187468626	-0.12968456629477082	0.003170107006833886	5	Boot	Female5_
14	Cross-Lagged SM	Female	0.013431409057197658	0.03434604661406301	0.011390985153112376	0.6957519379999155	-0.05388560531769969	0.080748423432095	5	Boot	Female5_
15	Cross-Lagged SM	Female	0.06840888947246475	0.04365065767788138	0.047777702922544296	0.1170702054556394	-0.017144827477669516	0.153962606422599	5	Boot	Female5_
16	Cross-Lagged SM	Female	-0.13558542745672544	0.039237714583986005	-0.10433645202967394	5.492989110962299e-4	-0.21248993487700002	-0.05868092003645087	5	Boot	Female5_
17	Cross-Lagged SM	Female	0.016300310876466242	0.04139665969152705	0.012610502259983032	0.6937589138399343	-0.06483565119918774	0.09743627295212023	5	Boot	Female5_
18	Cross-Lagged SM	Female	0.021109469579501473	0.04273999223661512	0.015834254651078218	0.6213737076135517	-0.06265937590378565	0.10487831506278861	5	Boot	Female5_
19	Cross-Lagged SM	Female	-0.08116987889181886	0.049674643141977615	-0.06754708038590253	0.10225245954820328	-0.17853039039497454	0.01619063261133684	5	Boot	Female5_
20	Cross-Lagged SM	Female	-0.03027944165210283	0.04229797738584653	-0.024578611393945907	0.4740776307355157	-0.11318195394725168	0.05262307064304601	5	Boot	Female5_
10	Cross-Lagged SM	Male	-0.006928737103398707	0.04993178264488501	-0.0054683044453389664	0.8896365916353819	-0.10479323277125542	0.090935758564458	6	Boot	Male6_
11	Cross-Lagged SM	Male	-0.07395663846672987	0.04551596820192042	-0.060661983825982584	0.10419444210421958	-0.1631662968639642	0.015253019930504458	6	Boot	Male6_
12	Cross-Lagged SM	Male	0.05054299348991456	0.03639778462879071	0.0448277265027072	0.1649458097207117	-0.020795353499560798	0.12188134047938992	6	Boot	Male6_
13	Cross-Lagged SM	Male	-0.03415247788654174	0.03609867471538164	-0.03171046100164947	0.3441043406840909	-0.10490458021831643	0.036599624445232945	6	Boot	Male6_
14	Cross-Lagged SM	Male	-0.2096699500684687	0.03577991687328696	-0.19633488364155077	4.628954330954116e-9	-0.2797972985099481	-0.13954260162698928	6	Boot	Male6_
15	Cross-Lagged SM	Male	-0.2316880703258542	0.050955793560127825	-0.1609899659436608	5.4456198113062015e-6	-0.3315595905073627	-0.13181655014434568	6	Boot	Male6_
16	Cross-Lagged SM	Male	-2.548894960502011e-4	0.03618116092419527	-2.0710643731773205e-4	0.9943790993373558	-0.07116866182632085	0.07065888283422046	6	Boot	Male6_
17	Cross-Lagged SM	Male	0.01098924680826945	0.03707845899656926	0.00928091207432487	0.7669412743843682	-0.06168319742725143	0.08366169104379033	6	Boot	Male6_
18	Cross-Lagged SM	Male	0.08363113254825126	0.038120191114384964	0.07312741919316217	0.028244023102164117	0.008916930880272955	0.15834533421622957	6	Boot	Male6_
19	Cross-Lagged SM	Male	-0.18656242033415968	0.04946629352250346	-0.142829014217576	1.6226528818630293e-4	-0.2835145740869534	-0.08961026658136595	6	Boot	Male6_
20	Cross-Lagged SM	Male	-0.04364957695381756	0.04593090123707507	-0.037555381110547154	0.3419438967673454	-0.1336724891559509	0.04637333524831577	6	Boot	Male6_
10	Cross-Lagged SM	Female	0.024840278332464185	0.04752213383722129	0.019927909055263145	0.6011763161586932	-0.06830139245698176	0.11798194912191014	6	Boot	Female6_
11	Cross-Lagged SM	Female	-0.13760506996843289	0.0474012936132555	-0.10498731824910237	0.003696286819962813	-0.23050989827102214	-0.044700241665843646	6	Boot	Female6_
12	Cross-Lagged SM	Female	-0.15288375336628565	0.040130507982967495	-0.12389442064790691	1.3915575102996236e-4	-0.23153810369419905	-0.07422940303837225	6	Boot	Female6_
13	Cross-Lagged SM	Female	-0.053084704541092466	0.03525977486319866	-0.04466439865018318	0.13218746419051453	-0.12219259337595254	0.016023184293767596	6	Boot	Female6_
14	Cross-Lagged SM	Female	-0.007977210665427377	0.036994395156467956	-0.007122576204975914	0.8292738673803728	-0.08048489280194758	0.06453047147109282	6	Boot	Female6_
15	Cross-Lagged SM	Female	0.010143977774790883	0.046002991516775574	0.007052321088975523	0.8254763869339081	-0.08002022877919085	0.10030818432877261	6	Boot	Female6_
16	Cross-Lagged SM	Female	-0.07507807093998059	0.039341751669185965	-0.060179513825284255	0.05634520951470057	-0.15218648730030362	0.0020303454203424443	6	Boot	Female6_
17	Cross-Lagged SM	Female	-0.04518188867847335	0.03974419135858121	-0.03573033533647118	0.25561462373123045	-0.12307907233596055	0.03271529497901385	6	Boot	Female6_
18	Cross-Lagged SM	Female	-0.04371256234890784	0.043106392219985905	-0.03432370229073217	0.31055307987729375	-0.12819953860353778	0.04077441390572211	6	Boot	Female6_
19	Cross-Lagged SM	Female	-0.1424318045750412	0.044429029110338844	-0.12065237102260012	0.0013467468295533802	-0.22951110149938697	-0.05535250765069545	6	Boot	Female6_
20	Cross-Lagged SM	Female	-0.01508552895473872	0.04126224527249813	-0.012511766068846655	0.7146626330863226	-0.09595804361009315	0.06578698570061571	6	Boot	Female6_
10	Cross-Lagged SM	Male	0.016837849895350806	0.05860409071102156	0.01188979542550288	0.7738709348517065	-0.09802405724496975	0.13169975703567136	7	Boot	Male7_
11	Cross-Lagged SM	Male	-0.08147844057407555	0.05067083248693796	-0.07151742520320051	0.10783629421151875	-0.18079144731513608	0.017834566166984964	7	Boot	Male7_
12	Cross-Lagged SM	Male	0.05233106696198614	0.04000334106106054	0.045624721366542026	0.19081653421443967	-0.026074040778964816	0.13073617470293708	7	Boot	Male7_
13	Cross-Lagged SM	Male	-0.02115339231103324	0.03837385343917552	-0.018881144531263962	0.5814657810506962	-0.09636476299983573	0.05405797837776926	7	Boot	Male7_
14	Cross-Lagged SM	Male	-0.12456983437962556	0.037219402386682025	-0.11233348021322606	8.171896948818702e-4	-0.19751852258362645	-0.051621146175624674	7	Boot	Male7_
15	Cross-Lagged SM	Male	-0.15951405681627023	0.056028477724933565	-0.10524087928329202	0.004413093574332949	-0.26932785526574465	-0.04970025836679581	7	Boot	Male7_
16	Cross-Lagged SM	Male	0.04018348017562112	0.037142197904551345	0.032446933125498165	0.27930490633932537	-0.032613890023958564	0.11298085037520081	7	Boot	Male7_
17	Cross-Lagged SM	Male	0.07488738870001771	0.039186541908642195	0.061401804852041435	0.05599832694125828	-0.0019168221195904472	0.15169159951962585	7	Boot	Male7_
18	Cross-Lagged SM	Male	0.008405722831574917	0.03910212224819964	0.0068348405874258744	0.8297919123661572	-0.06823302849397872	0.08504447415712857	7	Boot	Male7_
19	Cross-Lagged SM	Male	-0.19984258999058757	0.04884208074434669	-0.15112868104287328	4.283945609362405e-5	-0.29557130917950436	-0.1041138708016708	7	Boot	Male7_
20	Cross-Lagged SM	Male	0.0435460480700538	0.04533721997092231	0.036848451937837846	0.3368075334851275	-0.04531327023212399	0.1324053663722316	7	Boot	Male7_
10	Cross-Lagged SM	Female	0.06047925207592649	0.05327914173788252	0.048495327258219645	0.2563169226832691	-0.043945946857528013	0.164904451009381	7	Boot	Female7_
11	Cross-Lagged SM	Female	-0.1019596210090876	0.047525712419917404	-0.07965991114630011	0.03192431234063986	-0.19510830569173365	-0.008810936326441574	7	Boot	Female7_
12	Cross-Lagged SM	Female	-0.14420511809505182	0.0403107466445331	-0.11255275749663418	3.471127808949426e-4	-0.2232127297082555	-0.06519750648184813	7	Boot	Female7_
13	Cross-Lagged SM	Female	-0.0773229080905759	0.035000267170103606	-0.0638822343600558	0.027160101510388612	-0.1459221711932586	-0.008723644987893214	7	Boot	Female7_
14	Cross-Lagged SM	Female	-0.10761631181459246	0.03336124855949504	-0.09481725299503438	0.0012562641822277953	-0.17300315747049147	-0.04222946615869344	7	Boot	Female7_
15	Cross-Lagged SM	Female	-0.059900623033990234	0.04503215429618432	-0.04357119860683489	0.18346078593902937	-0.14816202360076214	0.028360777532781677	7	Boot	Female7_
16	Cross-Lagged SM	Female	-0.09069409070613431	0.04375421407829692	-0.06957876416758786	0.03819013942983318	-0.17645077447145163	-0.004937406940816971	7	Boot	Female7_
17	Cross-Lagged SM	Female	-0.06339550731670111	0.04117924099156379	-0.0495535964323025	0.12368188803621516	-0.14410533657086158	0.017314321937459354	7	Boot	Female7_
18	Cross-Lagged SM	Female	-0.02308552592444084	0.040352568403029816	-0.018235858614040736	0.5672572250982433	-0.10217510667806823	0.05600405482918655	7	Boot	Female7_
19	Cross-Lagged SM	Female	-0.0982564790617722	0.042725239552024404	-0.0855436225292746	0.021463569283833195	-0.18199640981458626	-0.014516548308958155	7	Boot	Female7_
20	Cross-Lagged SM	Female	-0.11770841022228516	0.04204035913486835	-0.097388250111021	0.00511199137298135	-0.20010600002375656	-0.03531082042081375	7	Boot	Female7_
10	Cross-Lagged SM	Male	-0.056429758718406206	0.05980959030932042	-0.04138659005026108	0.3454302564335108	-0.17365440165477003	0.06079488421795762	8	Boot	Male8_
11	Cross-Lagged SM	Male	-0.05672520792983209	0.04900975244893188	-0.04599017290849737	0.24709797168705872	-0.15278255762096227	0.03933214176129809	8	Boot	Male8_
12	Cross-Lagged SM	Male	0.009623598608642966	0.0407151398663654	0.008794736543539112	0.8131501278514845	-0.07017660915494416	0.08942380637223009	8	Boot	Male8_
13	Cross-Lagged SM	Male	-0.04689776798921194	0.03709368313406628	-0.043345720933707976	0.20612019906516998	-0.11960005098592268	0.025804515007498793	8	Boot	Male8_
14	Cross-Lagged SM	Male	-0.04239423566295322	0.03318569426842359	-0.04268287580459848	0.20143097688420086	-0.10743700123102075	0.022648529905114304	8	Boot	Male8_
15	Cross-Lagged SM	Male	-0.23910489574845975	0.055630845442700624	-0.16243741357046723	1.7229695479015206e-5	-0.34813934924566714	-0.13007044225125236	8	Boot	Male8_
16	Cross-Lagged SM	Male	0.029486042738795137	0.035861803895090374	0.02359272795713701	0.4109556594634056	-0.0408018013162202	0.09977388679381048	8	Boot	Male8_
17	Cross-Lagged SM	Male	-0.03788825894319315	0.04101663481112454	-0.030411009852260112	0.35562737998002847	-0.11827938594002907	0.04250286805364278	8	Boot	Male8_
18	Cross-Lagged SM	Male	0.005378801956344543	0.03590489095127735	0.004660854452668801	0.8809169313643914	-0.06499349117699713	0.07575109508968622	8	Boot	Male8_
19	Cross-Lagged SM	Male	-0.18035140157333573	0.04634787661563662	-0.14322031242128733	9.972710042860378e-5	-0.2711915704998897	-0.0895112326467818	8	Boot	Male8_
20	Cross-Lagged SM	Male	0.04397878364354363	0.04326101218769788	0.037370930245532424	0.30934772935199506	-0.04081124217909253	0.1287688094661798	8	Boot	Male8_
10	Cross-Lagged SM	Female	-0.02042034909908398	0.062275879124022576	-0.01516621717447845	0.742986201221445	-0.14247882928773803	0.10163813108957005	8	Boot	Female8_
11	Cross-Lagged SM	Female	-0.19991115661596598	0.04821974797584017	-0.14626194473259552	3.3857642607548755e-5	-0.2944201259922109	-0.10540218723972108	8	Boot	Female8_
12	Cross-Lagged SM	Female	-0.11793023121746388	0.03743407417543786	-0.09756808945298175	0.0016307801982722303	-0.191299668395923	-0.04456079403900476	8	Boot	Female8_
13	Cross-Lagged SM	Female	-0.019409693097888595	0.032785368611411014	-0.01725314711994319	0.5538351702315876	-0.08366783479612412	0.04484844860034694	8	Boot	Female8_
14	Cross-Lagged SM	Female	-0.03665119828609522	0.03359743268660369	-0.034208488451006575	0.27532004425280343	-0.10250095632484721	0.029198559752656776	8	Boot	Female8_
15	Cross-Lagged SM	Female	-0.017400182624131587	0.04283540251844304	-0.012624533124318523	0.6845880709528389	-0.10135602882355627	0.06655566357529308	8	Boot	Female8_
16	Cross-Lagged SM	Female	-0.07655364284924124	0.039234272744042537	-0.06219530095995084	0.05103407770340129	-0.15345140438718607	3.441186887035985e-4	8	Boot	Female8_
17	Cross-Lagged SM	Female	0.040907097513053506	0.040965768758365426	0.03309514071468661	0.318004105979093	-0.03938433385233883	0.12119852887844584	8	Boot	Female8_
18	Cross-Lagged SM	Female	0.028544405715434856	0.0415035409967318	0.023272726552550697	0.4916049859868987	-0.05280103986904107	0.10988985129991079	8	Boot	Female8_
19	Cross-Lagged SM	Female	-0.236618623950818	0.04651790352893302	-0.19753190227776216	3.6451246110402735e-7	-0.3277920395038354	-0.14544520839780062	8	Boot	Female8_
20	Cross-Lagged SM	Female	-0.06602745933310647	0.04136420818720792	-0.05680069607557137	0.11043384081217344	-0.14709981762905083	0.01504489896283788	8	Boot	Female8_
10	Cross-Lagged SM	Male	-0.020652210324910984	0.05519896591539115	-0.01438598220556922	0.7082992275987565	-0.12884019550293163	0.08753577485310965	9	Boot	Male9_
11	Cross-Lagged SM	Male	-0.01759380427218068	0.04314945786800774	-0.01489749309537352	0.6834638133893298	-0.10216518764590429	0.06697757910154292	9	Boot	Male9_
12	Cross-Lagged SM	Male	0.0518176077001842	0.035944831512836006	0.047912371213368186	0.14941887184595704	-0.01863296749533474	0.12226818289570313	9	Boot	Male9_
13	Cross-Lagged SM	Male	-0.052505627757618384	0.03896091125210213	-0.04733719299851141	0.1777713466108939	-0.1288676106165999	0.023856355101363122	9	Boot	Male9_
14	Cross-Lagged SM	Male	-0.09088705301994854	0.03790025378990408	-0.08828936592639294	0.01648220029180636	-0.1651701854530882	-0.016603920586808874	9	Boot	Male9_
15	Cross-Lagged SM	Male	-0.24501227984065393	0.0545329394714082	-0.16210921190851518	7.02523010742695e-6	-0.3518948771757167	-0.13812968250559116	9	Boot	Male9_
16	Cross-Lagged SM	Male	0.017267259015847216	0.038515474619283556	0.013512212942039513	0.6539222417367339	-0.05822168408541509	0.09275620211710953	9	Boot	Male9_
17	Cross-Lagged SM	Male	-0.02737336685122491	0.042408038902175746	-0.021069745902352766	0.5186188345789589	-0.11049159575446288	0.05574486205201307	9	Boot	Male9_
18	Cross-Lagged SM	Male	-0.001008480499431007	0.04207624834238321	-7.980871996504769e-4	0.9808781909386328	-0.08347641185506523	0.08145945085620322	9	Boot	Male9_
19	Cross-Lagged SM	Male	-0.18303678410852528	0.04969758060308342	-0.13734569187054801	2.3049433429811472e-4	-0.28044225220934516	-0.08563131600770542	9	Boot	Male9_
20	Cross-Lagged SM	Male	6.879793243605287e-4	0.042253757658067256	5.713064677859091e-4	0.987009348791801	-0.08212786389693477	0.08350382254565583	9	Boot	Male9_
10	Cross-Lagged SM	Female	-0.03978282490451498	0.04572989682028558	-0.03249134533362773	0.38432652022644054	-0.12941177568900744	0.04984612587997748	9	Boot	Female9_
11	Cross-Lagged SM	Female	-0.135740896248401	0.04123882305500919	-0.11759652956949128	9.962618137484558e-4	-0.21656750420103904	-0.05491428829576295	9	Boot	Female9_
12	Cross-Lagged SM	Female	-0.13638657960316022	0.04469950018684386	-0.1072062583021899	0.0022793778746919013	-0.2239959900963156	-0.04877716911000486	9	Boot	Female9_
13	Cross-Lagged SM	Female	-0.14052490413159455	0.03475650469093207	-0.1239709446390794	5.2743411337541346e-5	-0.20864640155431885	-0.07240340670887026	9	Boot	Female9_
14	Cross-Lagged SM	Female	0.021521398960546213	0.035432669945401805	0.019318649743100116	0.5435930677378413	-0.04792535800853612	0.09096815592962854	9	Boot	Female9_
15	Cross-Lagged SM	Female	-6.448350608045402e-4	0.044253217653425346	-4.532310782173703e-4	0.9883740491683319	-0.08737954786153032	0.08608987773992124	9	Boot	Female9_
16	Cross-Lagged SM	Female	-0.049762291900805077	0.04242149134490638	-0.03647761747569874	0.24077801016451827	-0.13290688710729917	0.033382303305689025	9	Boot	Female9_
17	Cross-Lagged SM	Female	0.03676202632938911	0.04266743169034332	0.02864710879273521	0.3889106747029767	-0.046864603096506745	0.12038865575528496	9	Boot	Female9_
18	Cross-Lagged SM	Female	2.4332243298998546e-5	0.04058992787982565	1.9607590997750288e-5	0.9995216961175031	-0.0795304645362375	0.07957912902283548	9	Boot	Female9_
19	Cross-Lagged SM	Female	-0.11261296588546646	0.04514653764541768	-0.09560552554269504	0.012617466332567773	-0.20109855369716684	-0.024127378073766095	9	Boot	Female9_
20	Cross-Lagged SM	Female	-0.04764976684187993	0.04108734313638489	-0.04065427770782741	0.24616328790354158	-0.12817947960963327	0.03287994592587342	9	Boot	Female9_
10	Cross-Lagged SM	Male	-0.008942615640408215	0.04775798363755736	-0.006279073560954062	0.8514657202805762	-0.10254654354427381	0.08466131226345738	10	Boot	Male10_
11	Cross-Lagged SM	Male	-0.034894732126940164	0.04878197969045115	-0.028843429221948713	0.4744112517629444	-0.13050565541478876	0.06071619116090844	10	Boot	Male10_
12	Cross-Lagged SM	Male	0.007521606470755405	0.03864164286544888	0.006736797936860443	0.8456667407664253	-0.06821462184898353	0.08325783479049434	10	Boot	Male10_
13	Cross-Lagged SM	Male	-0.01561254524521425	0.03883670066487025	-0.013956659427853266	0.6876803959043818	-0.09173107982672268	0.06050598933629419	10	Boot	Male10_
14	Cross-Lagged SM	Male	-0.1042209420201344	0.03575821592001	-0.10190719953435738	0.0035614322440864488	-0.17430575737476078	-0.034136126665508026	10	Boot	Male10_
15	Cross-Lagged SM	Male	-0.2556759881569138	0.05384563383325268	-0.1741966481400796	2.0511919605059603e-6	-0.36121149119482043	-0.15014048511900713	10	Boot	Male10_
16	Cross-Lagged SM	Male	0.043271683565671244	0.03671952941847442	0.03527716464096956	0.23862209282038283	-0.0286972716237976	0.1152406387551401	10	Boot	Male10_
17	Cross-Lagged SM	Male	-0.030073404003761826	0.04063387352167478	-0.024134973217659814	0.45923522429542296	-0.1097143326586001	0.04956752465107646	10	Boot	Male10_
18	Cross-Lagged SM	Male	-0.0080622422449262085	0.03958101152736329	-0.006649516162693599	0.8385960335040408	-0.08563959931022297	0.06951511482037054	10	Boot	Male10_
19	Cross-Lagged SM	Male	-0.13182824739039825	0.04825316007226566	-0.09943901009603354	0.006294870945769526	-0.22640270327228507	-0.03725379150851142	10	Boot	Male10_
20	Cross-Lagged SM	Male	0.003724587537205644	0.04263464063175755	0.0031845773986688324	0.9303848908913595	-0.07983777259484716	0.08728694766925844	10	Boot	Male10_
10	Cross-Lagged SM	Female	0.047200805536263574	0.05929783344677002	0.03560956237589287	0.42603468083630314	-0.06902081238066025	0.16342242345318742	10	Boot	Female10_
11	Cross-Lagged SM	Female	-0.15969372968615958	0.05796660243804729	-0.11431022023545567	0.005870532003772189	-0.2733061827708839	-0.046081276601435225	10	Boot	Female10_
12	Cross-Lagged SM	Female	-0.15691208584085095	0.04190006397286061	-0.13203155120057303	1.804564426333144e-4	-0.239034702177582	-0.07478946950411991	10	Boot	Female10_
13	Cross-Lagged SM	Female	-0.045830339841410925	0.03692251470488592	-0.04014027836553858	0.21451072401583282	-0.11819713888163785	0.026536459198816004	10	Boot	Female10_
14	Cross-Lagged SM	Female	-0.016119159649321032	0.03528002782383752	-0.014613407079880496	0.6477487319439434	-0.08526674355761357	0.0530284242589715	10	Boot	Female10_
15	Cross-Lagged SM	Female	-0.03301148967587653	0.04519478103883513	-0.02308945543055661	0.46512920127723967	-0.12159163280116711	0.055568653449414036	10	Boot	Female10_
16	Cross-Lagged SM	Female	-0.03767274200790221	0.04212463308924047	-0.028887720797947724	0.3711527319181678	-0.12023550572477776	0.044890021708973334	10	Boot	Female10_
17	Cross-Lagged SM	Female	-0.08022851944141485	0.041170886172574715	-0.06523866923351757	0.05133470535162177	-0.16092197355125937	4.649346684296868e-4	10	Boot	Female10_
18	Cross-Lagged SM	Female	0.053649029176639364	0.04443340169057591	0.043002849498817004	0.22727692294234947	-0.033438837847490556	0.1407368962007693	10	Boot	Female10_
19	Cross-Lagged SM	Female	-0.2187169992213523	0.051891758150926	-0.1769944026291312	2.4992243721433383e-5	-0.32042297629163	-0.11701102215107458	10	Boot	Female10_
20	Cross-Lagged SM	Female	-0.03666181466435734	0.039075850768121756	-0.030743482266428628	0.348130442430169	-0.11324907483513777	0.039925445506423095	10	Boot	Female10_
10	Cross-Lagged SM	Male	0.06364398447029837	0.04503540056921151	0.049431101124979344	0.15759721121895964	-0.024623778674690816	0.15191174761528756	11	Boot	Male11_
11	Cross-Lagged SM	Male	0.025878365438480815	0.04947870403612179	0.020698002609332765	0.6009601433828733	-0.0710981124740345	0.12285484335099611	11	Boot	Male11_
12	Cross-Lagged SM	Male	0.012603161150721994	0.03555891197667847	0.011432813139796154	0.7230163184123031	-0.057091025652997784	0.08229734795444177	11	Boot	Male11_
13	Cross-Lagged SM	Male	-0.06844628400646213	0.03680486258689205	-0.06208958587110609	0.06292690105356513	-0.1405824891327162	0.003689921119791953	11	Boot	Male11_
14	Cross-Lagged SM	Male	-0.10698096252052813	0.03596663493416341	-0.10457732584691926	0.0029351414635112594	-0.17747427163658852	-0.03648765340446773	11	Boot	Male11_
15	Cross-Lagged SM	Male	-0.030198264772723922	0.047866226441790304	-0.020447638793628573	0.5281132544613838	-0.12401434467447173	0.06361781512902387	11	Boot	Male11_
16	Cross-Lagged SM	Male	0.07237581389665425	0.034774386868025635	0.05919579647213123	0.037406764235164536	0.0042192680508614105	0.1405323597424471	11	Boot	Male11_
17	Cross-Lagged SM	Male	0.09604770170496314	0.037815015734943655	0.07721343934768404	0.011087290715054321	0.02193163278965815	0.17016377062026813	11	Boot	Male11_
18	Cross-Lagged SM	Male	-0.02633382100519848	0.0398711398183805	-0.023044190838686918	0.5089501838839081	-0.10447981907178511	0.05181217706138815	11	Boot	Male11_
19	Cross-Lagged SM	Male	-0.15814143567384498	0.048214343136040644	-0.11910658354294434	0.001038193725129588	-0.25263981175874056	-0.06364305958894938	11	Boot	Male11_
20	Cross-Lagged SM	Male	0.04447355328009457	0.04402524980447812	0.03888518493447421	0.3124076838431016	-0.04181435074706158	0.13076145730725072	11	Boot	Male11_
10	Cross-Lagged SM	Female	-0.023001671893318806	0.04991023194991197	-0.018554497952788164	0.6448984418739521	-0.12082392897518655	0.07482058518854894	11	Boot	Female11_
11	Cross-Lagged SM	Female	-0.10802514429601098	0.04283455354730717	-0.08962444161191349	0.011671758887801031	-0.19197932654258543	-0.02407096204943654	11	Boot	Female11_
12	Cross-Lagged SM	Female	-0.14580420879430434	0.039177150727407864	-0.12489342873007155	1.9791391467971486e-4	-0.2225900132369209	-0.06901840435168775	11	Boot	Female11_
13	Cross-Lagged SM	Female	-0.03499105856962909	0.03550247814254595	-0.03138112997443147	0.3243319807485483	-0.10457463709093962	0.03459251995168144	11	Boot	Female11_
14	Cross-Lagged SM	Female	-0.05681906867368253	0.0325007228155274	-0.051129358554282224	0.08042245117785352	-0.12051931486363543	0.006881177516270376	11	Boot	Female11_
15	Cross-Lagged SM	Female	-0.038760081648535595	0.042931638365386826	-0.0272635902149762	0.3666147592350555	-0.1229045466419918	0.0453843833449206	11	Boot	Female11_
16	Cross-Lagged SM	Female	-0.07116528216102964	0.0418114842280705	-0.05404665114426705	0.08874579203138944	-0.1531142853882123	0.010783721066153024	11	Boot	Female11_
17	Cross-Lagged SM	Female	0.03096968011961859	0.04156172055002214	0.024270886769720987	0.45618156826067735	-0.05048979529394304	0.11242915553318023	11	Boot	Female11_
18	Cross-Lagged SM	Female	0.1061488530040137	0.041515700981014626	0.0827130138365386	0.010562890045529905	0.024779574288290848	0.18751813171973652	11	Boot	Female11_
19	Cross-Lagged SM	Female	-0.21169418125516767	0.04599683086259695	-0.17428447298148736	4.177213314582318e-6	-0.3018463131488381	-0.12154204936149725	11	Boot	Female11_
20	Cross-Lagged SM	Female	-0.026665735114959455	0.039876401941351704	-0.022617467158151276	0.5036807052938408	-0.10482204675305187	0.051490576523132964	11	Boot	Female11_
10	Cross-Lagged SM	Male	-0.0664472290588795	0.05693499936640118	-0.049279863977478966	0.2431813972582948	-0.17803777727683656	0.045143319159077586	12	Boot	Male12_
11	Cross-Lagged SM	Male	0.0014349673155468587	0.04481984440170816	0.001247593421387099	0.974459021237192	-0.08641031350449027	0.089280248135584	12	Boot	Male12_
12	Cross-Lagged SM	Male	0.07981700916455664	0.0352035835511145	0.07907733463758476	0.023372036957700404	0.010819253277625576	0.14881476505148772	12	Boot	Male12_
13	Cross-Lagged SM	Male	-0.0157946164382478	0.036650067853364235	-0.014456086524681961	0.6664993758619091	-0.08762742946179089	0.0560381965852953	12	Boot	Male12_
14	Cross-Lagged SM	Male	-0.06825357822766309	0.037288748796304956	-0.06700945758122069	0.067189136184858	-0.14133818289698208	0.0048310264416558946	12	Boot	Male12_
15	Cross-Lagged SM	Male	-0.22361264415501275	0.05729917561866899	-0.1504915534728649	9.518630886073964e-5	-0.3359169647114395	-0.11130832359858599	12	Boot	Male12_
16	Cross-Lagged SM	Male	-0.002612850796148917	0.04140348583400552	-0.002119350122722365	0.9496812806849215	-0.08376219186521404	0.07853649027291622	12	Boot	Male12_
17	Cross-Lagged SM	Male	-0.007162086407444953	0.03774538576063832	-0.005909692340768033	0.8495071255371831	-0.08114168308086704	0.06681751026597714	12	Boot	Male12_
18	Cross-Lagged SM	Male	0.03146565657142307	0.03820022410782809	0.026297134169059846	0.4101080759483673	-0.043405406881278696	0.10633672002412484	12	Boot	Male12_
19	Cross-Lagged SM	Male	-0.1293960615389279	0.04917036894368582	-0.10062163647726946	0.008498731902893963	-0.22576821377509887	-0.033023909302756935	12	Boot	Male12_
20	Cross-Lagged SM	Male	0.03302544433227113	0.04519943641463658	0.028356312697212213	0.46498652756939185	-0.05556382316192478	0.12161471182646703	12	Boot	Male12_
10	Cross-Lagged SM	Female	0.07892772242052348	0.050208202286487195	0.06896555933652751	0.11594857229903499	-0.019478545789492985	0.17733399063053995	12	Boot	Female12_
11	Cross-Lagged SM	Female	-0.0924011852518126	0.04852829374758369	-0.07619834408409343	0.0569012909850477	-0.18751489322825687	0.002712522724631697	12	Boot	Female12_
12	Cross-Lagged SM	Female	-0.06939948905169742	0.03816325777210599	-0.05676581388096645	0.06898932807428437	-0.14419809981774345	0.005399121714348601	12	Boot	Female12_
13	Cross-Lagged SM	Female	-0.08535824729277357	0.036274030863657325	-0.070844492726007	0.018615107169553724	-0.15645404135963625	-0.014262453225910882	12	Boot	Female12_
14	Cross-Lagged SM	Female	-0.03805909977383446	0.03425408189608872	-0.03243419735802155	0.2665329801976031	-0.10519586661365382	0.029077667065984907	12	Boot	Female12_
15	Cross-Lagged SM	Female	-0.006412367319292142	0.04570463451194256	-0.004722133019541976	0.8884228416383768	-0.09599180488926592	0.08316707025068165	12	Boot	Female12_
16	Cross-Lagged SM	Female	-0.05252637227879652	0.03859135727763133	-0.041773307828698744	0.17348474343142972	-0.1281640426574716	0.023111298099878573	12	Boot	Female12_
17	Cross-Lagged SM	Female	0.005475312709212096	0.04077917657043748	0.004628411896316935	0.8931911560829697	-0.07445040468804494	0.08540103010646914	12	Boot	Female12_
18	Cross-Lagged SM	Female	0.04419805166005498	0.04013086609016053	0.03550520322447303	0.27074520015081704	-0.03445700054505938	0.12285310386516934	12	Boot	Female12_
19	Cross-Lagged SM	Female	-0.14401332135999992	0.04434234919117661	-0.11849094364213136	0.0011631721502074477	-0.23092272876460485	-0.05710391395539498	12	Boot	Female12_
20	Cross-Lagged SM	Female	-0.006312133064895127	0.04093100693279801	-0.005346385053553736	0.8774410276870819	-0.08653543250413848	0.07391116637434822	12	Boot	Female12_
10	Cross-Lagged SM	Male	-0.00841023312479397	0.046281919650364003	-0.006728223277055622	0.8558044589044584	-0.09912112877488401	0.08230066252529607	13	Boot	Male13_
11	Cross-Lagged SM	Male	-0.010702411390829697	0.050331070588416	-0.009443535144482765	0.8316075750093497	-0.10934949704746823	0.08794467426580883	13	Boot	Male13_
12	Cross-Lagged SM	Male	-0.04783646251124828	0.04100124696146974	-0.04088172644593789	0.24332851128819288	-0.12819742987696128	0.032524504854464724	13	Boot	Male13_
13	Cross-Lagged SM	Male	-0.048484379416625985	0.03512338056878689	-0.045776140989695284	0.16746295176133041	-0.11732494034674223	0.020356181513490258	13	Boot	Male13_
14	Cross-Lagged SM	Male	-0.0842976294505458	0.03566231210997461	-0.08247811789000298	0.018089867030349316	-0.15419447679152265	-0.014400782109568952	13	Boot	Male13_
15	Cross-Lagged SM	Male	-0.0696561619917683	0.04809924799700113	-0.04910127831314673	0.14756791959266913	-0.16392895574935085	0.02461663176581423	13	Boot	Male13_
16	Cross-Lagged SM	Male	0.01609490256761608	0.03447136923046442	0.013788974186392893	0.6405668532877156	-0.05146773962187636	0.08365754475710852	13	Boot	Male13_
17	Cross-Lagged SM	Male	-0.017445237665426404	0.03736682684063155	-0.014396790923192704	0.6405969644545282	-0.09068287248960885	0.05579239715875604	13	Boot	Male13_
18	Cross-Lagged SM	Male	-0.044580243684732776	0.03632296460111667	-0.03819561678893765	0.21969879599121533	-0.11577194611464472	0.026611458745179173	13	Boot	Male13_
19	Cross-Lagged SM	Male	-0.243256746616934	0.04589651357911321	-0.1970478558414159	1.1573050029412002e-7	-0.3332122602479494	-0.15330123298591858	13	Boot	Male13_
20	Cross-Lagged SM	Male	0.032044037805142485	0.03902719789117144	0.02932695551965568	0.41160674094769445	-0.04444786447907107	0.10853594008935605	13	Boot	Male13_
10	Cross-Lagged SM	Female	0.12330199866089878	0.05389452995217918	0.08950707677853736	0.022146908298212864	0.017670660990912412	0.22893333633088514	13	Boot	Female13_
11	Cross-Lagged SM	Female	-0.0987129187732878	0.047003369333043825	-0.0775823607616794	0.03571790700498756	-0.19083782981808814	-0.006588007728487472	13	Boot	Female13_
12	Cross-Lagged SM	Female	-0.1389991915937961	0.040998016900891644	-0.11221325022733063	6.979372254674043e-4	-0.21935382815710813	-0.05864455503048405	13	Boot	Female13_
13	Cross-Lagged SM	Female	-0.126615128198194	0.035694881097626134	-0.10470912121903564	3.894215299251602e-4	-0.1965758095819808	-0.05665444681440725	13	Boot	Female13_
14	Cross-Lagged SM	Female	-0.08192436627152658	0.03551408819913252	-0.07246822728459512	0.02106523789726933	-0.15153070008560526	-0.012318032457447906	13	Boot	Female13_
15	Cross-Lagged SM	Female	-0.06443869217968773	0.04487635353132075	-0.04609504496336523	0.15102613014709076	-0.15239472885856326	0.023517344499187798	13	Boot	Female13_
16	Cross-Lagged SM	Female	-0.07713808403353845	0.040148778681313196	-0.06192298750212834	0.054693157926473335	-0.15582824427218184	0.0015520762051049325	13	Boot	Female13_
17	Cross-Lagged SM	Female	-0.004265593339935486	0.04153810404091591	-0.003310889991859746	0.9182081423615165	-0.08567878124620833	0.07714759456633737	13	Boot	Female13_
18	Cross-Lagged SM	Female	-0.10291643410127983	0.04467800757822708	-0.0800769747241966	0.021249917545105967	-0.1904837198556125	-0.015349148346947172	13	Boot	Female13_
19	Cross-Lagged SM	Female	-0.16163995566925068	0.04473681477384154	-0.13890700512496132	3.0252219843762695e-4	-0.2493225014090195	-0.07395740992948188	13	Boot	Female13_
20	Cross-Lagged SM	Female	-0.08122152970014761	0.043617386904669646	-0.06704994113779274	0.06258384741635803	-0.16671003713304908	0.004266977732753863	13	Boot	Female13_
10	Cross-Lagged SM	Male	-0.07372263671139634	0.05947829145312541	-0.049756041830093904	0.21516477905218556	-0.19029794582149862	0.04285267239870595	14	Boot	Male14_
11	Cross-Lagged SM	Male	-0.12792322608344273	0.0469909613779057	-0.1035808258191062	0.0064830380272717925	-0.22002381798305054	-0.03582263418383491	14	Boot	Male14_
12	Cross-Lagged SM	Male	0.02538697268405191	0.04066771498387713	0.02235475354664926	0.5324609670419098	-0.05432028401788716	0.10509422938599097	14	Boot	Male14_
13	Cross-Lagged SM	Male	0.0447207064447402	0.03772167671793275	0.041783946445730656	0.23580243971256798	-0.029212421358871046	0.11865383424835145	14	Boot	Male14_
14	Cross-Lagged SM	Male	-0.11379190068379039	0.03546299764249651	-0.1079580565046806	0.0013331326266148302	-0.1832980988469124	-0.044285702520668394	14	Boot	Male14_
15	Cross-Lagged SM	Male	-0.1448825977586965	0.054683022795067614	-0.10597588269452879	0.008061128258258998	-0.2520593530028118	-0.0377058425145812	14	Boot	Male14_
16	Cross-Lagged SM	Male	-0.00935384148294907	0.03816417852367591	-0.0076760753180096656	0.8063830336091655	-0.08415425688891084	0.0654465739230127	14	Boot	Male14_
17	Cross-Lagged SM	Male	3.4268100001516886e-4	0.03819182001454763	2.816691548034868e-4	0.9928409745756488	-0.07451191073253417	0.0751972727325645	14	Boot	Male14_
18	Cross-Lagged SM	Male	-0.05283354697021208	0.03636014910600134	-0.044864765177400165	0.1462065711312719	-0.12409812969048092	0.018431035750056772	14	Boot	Male14_
19	Cross-Lagged SM	Male	-0.04813597416520909	0.05039263178188504	-0.03541591057712726	0.3394672119398956	-0.14690371754389223	0.05063176921347406	14	Boot	Male14_
20	Cross-Lagged SM	Male	0.04865405301227493	0.039802093979066214	0.04330950892690715	0.221556652514745	-0.02935661769597337	0.12666472372052323	14	Boot	Male14_
10	Cross-Lagged SM	Female	-3.994778856827169e-5	0.05856029845848682	-2.9076745220024532e-05	0.9994557110857731	-0.11481602369111887	0.11473612811398232	14	Boot	Female14_
11	Cross-Lagged SM	Female	-0.11077936516845084	0.04744906952886484	-0.08934523737059724	0.019559073440865493	-0.20377783254496282	-0.017780897791938866	14	Boot	Female14_
12	Cross-Lagged SM	Female	-0.13542426063630064	0.040104968787910054	-0.11485272742245208	7.334896426136606e-4	-0.21402855506170732	-0.05681996621089397	14	Boot	Female14_
13	Cross-Lagged SM	Female	-0.06117246152213804	0.032397294248908144	-0.05514394116172736	0.05899955932287315	-0.12466999144654461	0.0023250684022685375	14	Boot	Female14_
14	Cross-Lagged SM	Female	-0.07116533393677432	0.036215386009987326	-0.06525412215006443	0.04940752518157043	-0.1421461862025652	-1.8448167098344959e-4	14	Boot	Female14_
15	Cross-Lagged SM	Female	0.09127793944399534	0.043330002264766555	0.06571783973497453	0.035154355731398024	0.006352695555013943	0.17620318333297674	14	Boot	Female14_
16	Cross-Lagged SM	Female	-0.0732863860976381	0.04532384184691567	-0.0566755329699515	0.10588907412038262	-0.16211948375858215	0.015546711563305962	14	Boot	Female14_
17	Cross-Lagged SM	Female	-0.002720730072853012	0.04473576245623537	-0.0020720489970039403	0.9515043245560533	-0.09040121330801341	0.0849597531623074	14	Boot	Female14_
18	Cross-Lagged SM	Female	0.06814402989676097	0.04196366056394684	0.0526343482525193	0.10440101088120568	-0.0141032334680386	0.15039129326156053	14	Boot	Female14_
19	Cross-Lagged SM	Female	-0.18624886619380318	0.043125254315059994	-0.1551440066831924	1.56887812190476e-5	-0.2707728114754513	-0.10172492091215506	14	Boot	Female14_
20	Cross-Lagged SM	Female	-0.080216525460461	0.04328450340018819	-0.06819739888408591	0.06384812438792009	-0.16505259321353133	0.004619542292609344	14	Boot	Female14_
10	Cross-Lagged SM	Male	-0.060461968898735174	0.051775392685867165	-0.044338290904742055	0.24289784886521715	-0.16193987384845332	0.041015936050982985	15	Boot	Male15_
11	Cross-Lagged SM	Male	-0.02494883980930966	0.04859214713614791	-0.02023953093255916	0.6076480647508276	-0.12018769812763067	0.07029001850901134	15	Boot	Male15_
12	Cross-Lagged SM	Male	0.04691701798190241	0.036664408582449105	0.03999427594671857	0.2006739423311532	-0.02494390235415908	0.1187779383179639	15	Boot	Male15_
13	Cross-Lagged SM	Male	0.002579601668964703	0.035661362272576665	0.0023402258291017604	0.9423344853481914	-0.067315384024921	0.07247458736285041	15	Boot	Male15_
14	Cross-Lagged SM	Male	-0.10478567884786595	0.03217674799264622	-0.10767817919353265	0.0011276901467822675	-0.167850946053074	-0.0417204116426579	15	Boot	Male15_
15	Cross-Lagged SM	Male	-0.1735987752154898	0.04871349328563298	-0.1263914827516314	3.657067908142686e-4	-0.26907546761646417	-0.07812208281451544	15	Boot	Male15_
16	Cross-Lagged SM	Male	0.06977326893580652	0.038024931040878646	0.056902740645794606	0.06651535179747059	-0.004754226418934762	0.14430076429054778	15	Boot	Male15_
17	Cross-Lagged SM	Male	0.03473263658252917	0.042684301381244245	0.02805455336918137	0.41581118855252486	-0.04892705682996281	0.11839232999502114	15	Boot	Male15_
18	Cross-Lagged SM	Male	0.02466796414112904	0.03986476526549882	0.021367698981212515	0.5360539498542769	-0.05346554003139195	0.10280146831365003	15	Boot	Male15_
19	Cross-Lagged SM	Male	-0.1098767300355084	0.04789276212472185	-0.08502578696038991	0.02177762853776888	-0.2037448189201072	-0.016008641150909594	15	Boot	Male15_
20	Cross-Lagged SM	Male	-0.01603794107717663	0.041210647799005275	-0.014072329733812302	0.6971505148984103	-0.0968093265427918	0.06473344438843855	15	Boot	Male15_
10	Cross-Lagged SM	Female	0.16704360232327758	0.05391784991402475	0.12682192121682934	0.0019475702363507263	0.06136655836795306	0.2727206462786021	15	Boot	Female15_
11	Cross-Lagged SM	Female	-0.11552197173133752	0.04635195434128743	-0.08865262730916325	0.01269265280921461	-0.20637013285330585	-0.02467381060936917	15	Boot	Female15_
12	Cross-Lagged SM	Female	-0.14328873900580705	0.04116701052911049	-0.11736300504102966	5.001631017211849e-4	-0.22397459699404476	-0.06260288101756932	15	Boot	Female15_
13	Cross-Lagged SM	Female	-0.11402360523195662	0.03452476954775292	-0.10097693461567256	9.577213810487706e-4	-0.18169091012009753	-0.0463563003438157	15	Boot	Female15_
14	Cross-Lagged SM	Female	0.014799703034149118	0.034951608735001444	0.013247999167585914	0.6719785688811328	-0.053704191288189256	0.08330359735648749	15	Boot	Female15_
15	Cross-Lagged SM	Female	0.018789836617639423	0.04448504561958905	0.013821909481329962	0.6727436864026604	-0.0683992506473764	0.10597892388265523	15	Boot	Female15_
16	Cross-Lagged SM	Female	-0.0011825876396255681	0.042560090008946734	-9.400587641921603e-4	0.9778325888143307	-0.08459883123594414	0.08223365595669299	15	Boot	Female15_
17	Cross-Lagged SM	Female	0.004617717368478855	0.04259089743287177	0.003705879217823371	0.9136623084502407	-0.07885890766918924	0.08809434240614694	15	Boot	Female15_
18	Cross-Lagged SM	Female	0.010385871919670395	0.04491093722324589	0.0077665710855486965	0.8171168227510719	-0.07763794754983083	0.09840969138917163	15	Boot	Female15_
19	Cross-Lagged SM	Female	-0.08637555381941522	0.04593957703423251	-0.06920565111541452	0.06008094104004269	-0.1764154702715143	0.003664362632683854	15	Boot	Female15_
20	Cross-Lagged SM	Female	-0.04141677062733425	0.04018229070727988	-0.034775207633734824	0.30267120976817097	-0.12017261322992129	0.03733907197525279	15	Boot	Female15_
10	Cross-Lagged SM	Male	0.028602011494467106	0.058501492584257096	0.01896091582033266	0.6249048498210308	-0.08605880701251384	0.14326283000144804	16	Boot	Male16_
11	Cross-Lagged SM	Male	-0.06174965439292693	0.052329022906250924	-0.049549232739457695	0.2379895184269072	-0.16431265463535022	0.04081334584949636	16	Boot	Male16_
12	Cross-Lagged SM	Male	0.022788526598171016	0.0393297282071308	0.02029528958186645	0.5623041746189776	-0.05429632420955441	0.09987337740589644	16	Boot	Male16_
13	Cross-Lagged SM	Male	-0.10472005203692693	0.0388519521595728	-0.09243587874081513	0.007031232360393158	-0.1808684789987628	-0.028571625075091076	16	Boot	Male16_
14	Cross-Lagged SM	Male	-0.14715695872505793	0.038696164011751445	-0.14471677560566648	1.430222930647318e-4	-0.22300004652794572	-0.07131387092217015	16	Boot	Male16_
15	Cross-Lagged SM	Male	-0.17105034270644162	0.04816442222163976	-0.1272951346151336	3.8321134765673115e-4	-0.2654508755970362	-0.07664980981584706	16	Boot	Male16_
16	Cross-Lagged SM	Male	0.07417595335034838	0.03355320846421299	0.06345527077067663	0.027056875870423047	0.00841287319472643	0.1399390335059703	16	Boot	Male16_
17	Cross-Lagged SM	Male	-0.060160186900846	0.040665324321335274	-0.050247836467460755	0.13903405691541804	-0.13986275799030384	0.01954238418861183	16	Boot	Male16_
18	Cross-Lagged SM	Male	0.01957729621693954	0.039263283969138016	0.016349635703830735	0.6180500278220293	-0.05737732627733981	0.0965319187112189	16	Boot	Male16_
19	Cross-Lagged SM	Male	-0.19206558475821442	0.04907887510832061	-0.15173792520137344	9.100317855414986e-5	-0.28825841237226213	-0.0958727571441667	16	Boot	Male16_
20	Cross-Lagged SM	Male	0.029098066943323835	0.04246504609356874	0.025849736189961083	0.49320260813749894	-0.05413189400190419	0.11232802788855187	16	Boot	Male16_
10	Cross-Lagged SM	Female	0.03767708456872294	0.06073796951897603	0.026306001605210363	0.5350459670787797	-0.08136714818256165	0.15672131732000755	16	Boot	Female16_
11	Cross-Lagged SM	Female	-0.10024193267446505	0.04892012194406201	-0.07429726681716116	0.040452915458188965	-0.19612360980413412	-0.004360255544795952	16	Boot	Female16_
12	Cross-Lagged SM	Female	-0.1675862354691967	0.0420275770240158	-0.13511927235060198	6.676468869670771e-5	-0.24995877279375073	-0.08521369814464269	16	Boot	Female16_
13	Cross-Lagged SM	Female	-0.10529595995639993	0.03608665100828709	-0.09135546057458072	0.0035243740007591118	-0.17602449625530864	-0.034567423657491214	16	Boot	Female16_
14	Cross-Lagged SM	Female	-0.02509201631222675	0.03334673264142967	-0.022915365254331483	0.4517756682013898	-0.09045041129151511	0.040266378667061606	16	Boot	Female16_
15	Cross-Lagged SM	Female	0.011526405669060779	0.041317415548951505	0.00834616943765859	0.7802662455949076	-0.06945424074115937	0.09250705207928094	16	Boot	Female16_
16	Cross-Lagged SM	Female	-0.03579631417883651	0.04371144442168798	-0.026271538224209336	0.4128302554642733	-0.12146917095756918	0.049876542599896156	16	Boot	Female16_
17	Cross-Lagged SM	Female	0.04752477080148242	0.04042545290899867	0.03869647374236405	0.23974873913518402	-0.0317076609588749	0.12675720256183975	16	Boot	Female16_
18	Cross-Lagged SM	Female	0.05237779929760592	0.04337231093485381	0.04087146743264632	0.2271887675624209	-0.03263036806098029	0.13738596665619213	16	Boot	Female16_
19	Cross-Lagged SM	Female	-0.1919901119102917	0.05153723277717599	-0.14855401645445432	1.9510620561646874e-4	-0.2930012320164138	-0.09097899180416959	16	Boot	Female16_
20	Cross-Lagged SM	Female	-0.07118426792934218	0.04178728194687715	-0.05791015621594266	0.08847617960100851	-0.15308583555704217	0.010717299698357802	16	Boot	Female16_
10	Cross-Lagged SM	Male	-0.09291316820613672	0.059151926297033405	-0.06253544271108644	0.1162396303444031	-0.2088488133644899	0.023022476952216445	17	Boot	Male17_
11	Cross-Lagged SM	Male	-0.022143234897112455	0.04675066396990731	-0.016578171362174102	0.635752825919528	-0.1137728525314651	0.0694863827372402	17	Boot	Male17_
12	Cross-Lagged SM	Male	0.04142629396179789	0.03932426053286535	0.03781653142083114	0.29213303140250835	-0.03564784040128805	0.11850042832488383	17	Boot	Male17_
13	Cross-Lagged SM	Male	-0.064623242632814007	0.038537382963453146	-0.06099717956338768	0.09356251957446338	-0.1401551252996096	0.010908640033981593	17	Boot	Male17_
14	Cross-Lagged SM	Male	-0.1635844060374141	0.03827041744450751	-0.1598818733730081	1.9162272539396952e-5	-0.2385930459019622	-0.08857576617286597	17	Boot	Male17_
15	Cross-Lagged SM	Male	-0.09543264927191396	0.052810300857935553	-0.0641994565916095	0.07074918427203514	-0.19893893696619233	0.008073638422364415	17	Boot	Male17_
16	Cross-Lagged SM	Male	0.012382826545570423	0.0347856062900472	0.009951198634789266	0.7218588495464024	-0.05579570896331204	0.08056136205445288	17	Boot	Male17_
17	Cross-Lagged SM	Male	-0.0299411427020944	0.040922171567699436	-0.02324498869325731	0.464375718982871	-0.11014712514395428	0.05026483973976548	17	Boot	Male17_
18	Cross-Lagged SM	Male	-0.06904029560736276	0.03963346455738143	-0.054999593818253534	0.08151374086396412	-0.14672045872237505	0.008639867507649543	17	Boot	Male17_
19	Cross-Lagged SM	Male	-0.18906076553291856	0.04822227208414061	-0.14783956626187805	8.832477742815037e-5	-0.2835746820705254	-0.09454684899531174	17	Boot	Male17_
20	Cross-Lagged SM	Male	0.0547657978930978	0.04098367255321113	0.04700164382124499	0.18145668739095666	-0.02556072426537872	0.13509232005157432	17	Boot	Male17_
10	Cross-Lagged SM	Female	0.02908570258043993	0.05278201385943968	0.022859152958794586	0.5815971417891252	-0.0743651436155558	0.13253654877643567	17	Boot	Female17_
11	Cross-Lagged SM	Female	-0.10519559620911392	0.05035497582897803	-0.0848287449794608	0.03670048072369214	-0.20388953527629577	-0.006501657141932057	17	Boot	Female17_
12	Cross-Lagged SM	Female	-0.14662792628597204	0.03824815277227784	-0.12291753315407156	1.2628401033953907e-4	-0.2215929281948224	-0.07166292437712167	17	Boot	Female17_
13	Cross-Lagged SM	Female	-0.04559837282100678	0.03401195785753282	-0.0389808041150003	0.1800318087865569	-0.1122605852654652	0.02106383962345163	17	Boot	Female17_
14	Cross-Lagged SM	Female	-0.024690574820148956	0.03694655998580689	-0.022189979624403482	0.5039561261030607	-0.09710450174497913	0.04772335210468122	17	Boot	Female17_
15	Cross-Lagged SM	Female	-0.016931217575352188	0.04591590116963286	-0.01198836996859763	0.7123184757247731	-0.10692473018553311	0.07306229503482875	17	Boot	Female17_
16	Cross-Lagged SM	Female	-0.117242422507323	0.042093109007756056	-0.09075068327122919	0.005347631510770112	-0.19974340015984338	-0.034741444854802614	17	Boot	Female17_
17	Cross-Lagged SM	Female	0.008034501134543251	0.041562874781518634	0.006490551717418008	0.8467165378911512	-0.07342723653118133	0.08949623880026783	17	Boot	Female17_
18	Cross-Lagged SM	Female	0.035005419085562074	0.046827695730937986	0.0259939669860649	0.4547396846222833	-0.056775178026076394	0.12678601619720054	17	Boot	Female17_
19	Cross-Lagged SM	Female	-0.20435639660287058	0.04633124976156341	-0.16869104540901528	1.0300460463685823e-5	-0.2951639774942648	-0.11354881571147636	17	Boot	Female17_
20	Cross-Lagged SM	Female	-0.04097374916857005	0.03756825963318596	-0.03572061673656458	0.2754277771883511	-0.11460618501146447	0.032658686674324366	17	Boot	Female17_
10	Cross-Lagged SM	Male	-0.1002058333522941	0.05331388933154859	-0.07231364276534323	0.06017016823856358	-0.20469913631788353	0.004287469613295319	18	Boot	Male18_
11	Cross-Lagged SM	Male	-0.062336491417013425	0.04833817876297847	-0.05310504562232058	0.19719262223046963	-0.1570775808707101	0.03240459803668325	18	Boot	Male18_
12	Cross-Lagged SM	Male	0.0041172512927563	0.03959405067100932	0.0036644229403892223	0.9171799708773485	-0.07348566202447593	0.08172016460998852	18	Boot	Male18_
13	Cross-Lagged SM	Male	-0.11988133316578953	0.03665554660639095	-0.11679343400872905	0.0010736408697433752	-0.19172488434794516	-0.048037781983633884	18	Boot	Male18_
14	Cross-Lagged SM	Male	-0.13700459258157105	0.0360091678546454	-0.14771156413198744	1.4196800884991312e-4	-0.20758126468993346	-0.06642792047320864	18	Boot	Male18_
15	Cross-Lagged SM	Male	-0.20758916985996506	0.0533485783587224	-0.14162450379875785	9.975597404565661e-5	-0.3121504620694739	-0.10302787765045623	18	Boot	Male18_
16	Cross-Lagged SM	Male	-0.0033086518618165098	0.03797952742889143	-0.002627306496096089	0.9305787351689219	-0.07774715777229482	0.07112985404866179	18	Boot	Male18_
17	Cross-Lagged SM	Male	0.00837568005576014	0.038905577163788355	0.006839614985311751	0.8295472703122424	-0.067877849983009	0.08462921009452928	18	Boot	Male18_
18	Cross-Lagged SM	Male	-0.00965340609435756	0.042109467126923865	-0.007792694837130121	0.8186781055901491	-0.09218644507130166	0.07287963288258653	18	Boot	Male18_
19	Cross-Lagged SM	Male	-0.15720674728275916	0.04972312843389385	-0.12289946966629368	0.0015688213305187215	-0.25466228821185055	-0.059751206353667735	18	Boot	Male18_
20	Cross-Lagged SM	Male	-0.005750911988261698	0.044473146523865956	-0.004723168421777238	0.8971107682575259	-0.09291667745421164	0.08141485347768826	18	Boot	Male18_
10	Cross-Lagged SM	Female	0.05750405408955901	0.04908660230244111	0.04470499264878209	0.24140522759046323	-0.038703918546666424	0.15371202672578443	18	Boot	Female18_
11	Cross-Lagged SM	Female	-0.19288876631614207	0.05444134752385788	-0.15051655185306095	3.9551806192728023e-4	-0.29959184673273237	-0.08618568589955179	18	Boot	Female18_
12	Cross-Lagged SM	Female	-0.07051702185903784	0.037209480814919864	-0.06125283107784147	0.05807440335208924	-0.14344626413971484	0.0024122204216391746	18	Boot	Female18_
13	Cross-Lagged SM	Female	-0.0709890397842174	0.03630581564866942	-0.0589718534957833	0.050546766505346286	-0.14214713088496017	1.69051316525351e-4	18	Boot	Female18_
14	Cross-Lagged SM	Female	-0.02789956104624822	0.035371970270449936	-0.024915122499294902	0.43025946862764886	-0.0972273488385516	0.04142822674605516	18	Boot	Female18_
15	Cross-Lagged SM	Female	-0.04995303421392051	0.04616726805136376	-0.035160867751704065	0.2792520449574205	-0.14043921685920013	0.04053314843135913	18	Boot	Female18_
16	Cross-Lagged SM	Female	-0.0807723717007809	0.04365530358255131	-0.06020125566047308	0.06428034293266949	-0.16633519445674383	0.004790451055182041	18	Boot	Female18_
17	Cross-Lagged SM	Female	0.016153182945453495	0.04054214014466242	0.01281280555189295	0.6903136467854014	-0.06330795159426032	0.09561431748516731	18	Boot	Female18_
18	Cross-Lagged SM	Female	0.05428602121220979	0.040856474628231144	0.04452873573819749	0.18394677612005284	-0.025791197594397734	0.1343632400188173	18	Boot	Female18_
19	Cross-Lagged SM	Female	-0.2446540622146163	0.049148228843177086	-0.20129912069756373	6.428396976954076e-7	-0.340982820651176	-0.14832530377805656	18	Boot	Female18_
20	Cross-Lagged SM	Female	-0.039380757919203244	0.04067081962200702	-0.03329896760383886	0.3329043454617815	-0.11909409960006191	0.040332583761655424	18	Boot	Female18_
10	Cross-Lagged SM	Male	-0.0527093130411665	0.05652056559911758	-0.03822533767479565	0.35104267606292483	-0.16348758600127047	0.058068959918937464	19	Boot	Male19_
11	Cross-Lagged SM	Male	0.03921176585135731	0.04450145280504926	0.03064295841640541	0.3782450201277252	-0.04800947890624819	0.1264330106089628	19	Boot	Male19_
12	Cross-Lagged SM	Male	0.03489999190307856	0.0399667637944368	0.0300390457961424	0.382540251910757	-0.04343342571263695	0.11323340951879407	19	Boot	Male19_
13	Cross-Lagged SM	Male	-0.07461681127329249	0.039412209430808365	-0.0672009798910492	0.05832582567955735	-0.15186332230882674	0.002629699762241755	19	Boot	Male19_
14	Cross-Lagged SM	Male	-0.1498727251077463	0.0375981063192298	-0.14681368384591495	6.714629061566058e-5	-0.2235636593803445	-0.07618179083514809	19	Boot	Male19_
15	Cross-Lagged SM	Male	-0.12877894462701905	0.04743353232315552	-0.09081491541599157	0.0066288832198753145	-0.22174695963992036	-0.03581092961411775	19	Boot	Male19_
16	Cross-Lagged SM	Male	0.03384085110045105	0.03515362994049655	0.028310089702842076	0.33572020853289053	-0.035058997508771096	0.1027406997096732	19	Boot	Male19_
17	Cross-Lagged SM	Male	0.03327598561941435	0.04463565475143258	0.02458387607025104	0.4559680895640372	-0.05420829011975763	0.12076026135858632	19	Boot	Male19_
18	Cross-Lagged SM	Male	-0.06202622816802998	0.04149351804468209	-0.051159117029963515	0.13495584154234797	-0.1433520291274697	0.019299572791409744	19	Boot	Male19_
19	Cross-Lagged SM	Male	-0.1981500556419128	0.04866365414031185	-0.1534210478491279	4.6645511757148483e-5	-0.2935290651130375	-0.1027710461707881	19	Boot	Male19_
20	Cross-Lagged SM	Male	0.0763066493098493	0.041019573155847845	0.066988417226843	0.06285020416227005	-0.0040902367368184644	0.15670353535651707	19	Boot	Male19_
10	Cross-Lagged SM	Female	0.01958790983773429	0.05560419374172273	0.014194320330744558	0.7246328107168161	-0.0893943072854297	0.12857012696089828	19	Boot	Female19_
11	Cross-Lagged SM	Female	-0.1467635162645142	0.04787677426998999	-0.11534949562793329	0.002173478974306864	-0.2406002695296485	-0.0529267629993799	19	Boot	Female19_
12	Cross-Lagged SM	Female	-0.2458164921772959	0.04135619842042721	-0.19683700864618892	2.7834472504650876e-9	-0.32687315161882546	-0.1647598327357663	19	Boot	Female19_
13	Cross-Lagged SM	Female	-0.07955464700852971	0.03244423273493118	-0.07016125939831502	0.01420477683870236	-0.14314417467503027	-0.015965119342029155	19	Boot	Female19_
14	Cross-Lagged SM	Female	0.008034608108394063	0.03216844028722359	0.007278539216079839	0.8027677027063342	-0.055014376293391475	0.0710835925101796	19	Boot	Female19_
15	Cross-Lagged SM	Female	0.005935187687667464	0.04449733627003683	0.0041439071932424095	0.8938904984778249	-0.08127798880957257	0.09314836418490749	19	Boot	Female19_
16	Cross-Lagged SM	Female	-0.10160188326196198	0.04151822567877193	-0.07547187548936947	0.014398553655481372	-0.182976110294361	-0.020227656229562976	19	Boot	Female19_
17	Cross-Lagged SM	Female	0.01976663974044452	0.044219529761702056	0.014674691219089545	0.6548667335693663	-0.06690204600578853	0.10643532548667756	19	Boot	Female19_
18	Cross-Lagged SM	Female	0.00877674297346704	0.04619801042913669	0.006749922380748214	0.8493240403167583	-0.08176969362504666	0.09932317957198072	19	Boot	Female19_
19	Cross-Lagged SM	Female	-0.18496843948331268	0.04257356049757789	-0.1638505242066369	1.394796908438245e-5	-0.2684110847522025	-0.10152579421442288	19	Boot	Female19_
20	Cross-Lagged SM	Female	-0.11163448150015666	0.0417944685113988	-0.09267580121019137	0.007561779782918832	-0.19355013453549164	-0.02971882846482167	19	Boot	Female19_
10	Cross-Lagged SM	Male	0.014885323971700646	0.04877139320952452	0.011604823317025888	0.7602092296008642	-0.08070485019480875	0.11047549813821003	20	Boot	Male20_
11	Cross-Lagged SM	Male	-0.04534109967858629	0.04810773969724625	-0.03659775655599416	0.3459414446036442	-0.13963053686281676	0.04894833750564418	20	Boot	Male20_
12	Cross-Lagged SM	Male	0.03352244576501907	0.03593911464418954	0.03017269346424652	0.35094566286464435	-0.036916924573848466	0.1039618161038866	20	Boot	Male20_
13	Cross-Lagged SM	Male	-0.044883476362986736	0.03867986347057291	-0.03949110789563969	0.24589269095556476	-0.12069461569223608	0.030927662966262613	20	Boot	Male20_
14	Cross-Lagged SM	Male	-0.09116106097149738	0.035049582113997696	-0.09003319865385549	0.009297489139362014	-0.15985697958811212	-0.02246514235488266	20	Boot	Male20_
15	Cross-Lagged SM	Male	-0.16878853524831483	0.05939134626044946	-0.11014346328058174	0.004483544774772641	-0.28519343491214333	-0.052383635584486304	20	Boot	Male20_
16	Cross-Lagged SM	Male	0.033615333564198546	0.03812184326902096	0.02774688658619133	0.3778921767602106	-0.0411021062673632	0.10833277339576029	20	Boot	Male20_
17	Cross-Lagged SM	Male	0.011046962934344696	0.04043979080268616	0.009268402967965016	0.7847220592565702	-0.06821357058125428	0.09030749644994367	20	Boot	Male20_
18	Cross-Lagged SM	Male	-0.0599729758649777	0.04009969598903972	-0.05016685901394045	0.13475876495313233	-0.1385669357945008	0.018620984064545404	20	Boot	Male20_
19	Cross-Lagged SM	Male	-0.1443704803714099	0.04758533741473762	-0.11360485772684922	0.002413921541518871	-0.23763602789648192	-0.05110493284633787	20	Boot	Male20_
20	Cross-Lagged SM	Male	0.03359316226734622	0.044630682228403	0.029663553474733876	0.451634953763413	-0.0538813675057755	0.12106769204046794	20	Boot	Male20_
10	Cross-Lagged SM	Female	0.026498581704840932	0.05194793472194922	0.02016077482316805	0.6099822116009994	-0.07531749942141726	0.12831466283109913	20	Boot	Female20_
11	Cross-Lagged SM	Female	-0.08645263784980141	0.04877735856192259	-0.0676441279549577	0.07632938045996629	-0.1820545038921661	0.009149228192563294	20	Boot	Female20_
12	Cross-Lagged SM	Female	-0.2102509380130808	0.0385661315232046	-0.17669743803101354	4.98908694357425e-8	-0.28583916682159666	-0.13466270920456497	20	Boot	Female20_
13	Cross-Lagged SM	Female	-0.17727939308061386	0.03413400041122906	-0.1557163655769612	2.062320187956601e-7	-0.2441808045348982	-0.11037798162632952	20	Boot	Female20_
14	Cross-Lagged SM	Female	-0.0128040370242075	0.03446180644720888	-0.011169888068717273	0.7102332629708048	-0.08034793650292713	0.05473986245451212	20	Boot	Female20_
15	Cross-Lagged SM	Female	0.035938405714714836	0.04276522320385553	0.025477567360637922	0.40070365003980535	-0.047879891555658596	0.11975670298508827	20	Boot	Female20_
16	Cross-Lagged SM	Female	-0.037806808842194506	0.041137277476133445	-0.029636823450688944	0.3580745824240703	-0.11843439111744682	0.042820773433057804	20	Boot	Female20_
17	Cross-Lagged SM	Female	-0.019791862799124257	0.04452229444840963	-0.015304192923895064	0.6566534818406553	-0.10705395642709471	0.06747023082884619	20	Boot	Female20_
18	Cross-Lagged SM	Female	0.03916902078121117	0.04253136504031866	0.030800666130208716	0.3570794766573624	-0.04419092291113933	0.12252896447356168	20	Boot	Female20_
19	Cross-Lagged SM	Female	-0.2002867872088698	0.045156056028215125	-0.1664236745592231	9.18862158494349e-6	-0.28879103070804424	-0.11178254370969538	20	Boot	Female20_
20	Cross-Lagged SM	Female	-0.10891993423476075	0.03999953666847784	-0.08993908098093609	0.006468620364679323	-0.18731758550326655	-0.03052228296625495	20	Boot	Female20_
10	Cross-Lagged SM	Male	-0.08701196269516435	0.05771567125911272	-0.05758259657606234	0.13165774606307035	-0.20013259970657876	0.026108674316250066	21	Boot	Male21_
11	Cross-Lagged SM	Male	-0.030834446729108286	0.04885831235266036	-0.02485368254676892	0.5279755987558636	-0.126594979285731	0.06492608582751443	21	Boot	Male21_
12	Cross-Lagged SM	Male	-0.009365799977414945	0.041384681019521016	-0.007973035252414204	0.8209597045803234	-0.0904782842873545	0.0717466843325246	21	Boot	Male21_
13	Cross-Lagged SM	Male	-0.022894404106959584	0.038438190300260265	-0.020375384232096803	0.5514317341142241	-0.09823187272636653	0.05244306451244736	21	Boot	Male21_
14	Cross-Lagged SM	Male	-0.07659390588745765	0.034571386247098254	-0.07358963712894372	0.026723781877436847	-0.14435257782739355	-0.008835233947521753	21	Boot	Male21_
15	Cross-Lagged SM	Male	-0.1598281069318926	0.05231167108840819	-0.10842964875531874	0.0022483180058321395	-0.26235709823627784	-0.05729911562750735	21	Boot	Male21_
16	Cross-Lagged SM	Male	0.008440152026297793	0.040583977201348244	0.006656251222975847	0.8352542716629843	-0.07110298163773941	0.08798328569033499	21	Boot	Male21_
17	Cross-Lagged SM	Male	-0.10494325341217511	0.039143798953646426	-0.08499666835540823	0.007340964181550724	-0.18166368957939874	-0.028222817244951487	21	Boot	Male21_
18	Cross-Lagged SM	Male	-0.008545431571675545	0.043271429034652975	-0.007058379228124515	0.8434484994164777	-0.09335587403917615	0.07626501089582506	21	Boot	Male21_
19	Cross-Lagged SM	Male	-0.21236754395004398	0.05124400494533436	-0.16039849043275542	3.4093995205486394e-5	-0.3128039480664917	-0.11193113983359623	21	Boot	Male21_
20	Cross-Lagged SM	Male	0.0022831778964704508	0.046087150994074684	0.001910957644303871	0.9604886075582895	-0.08804597820197525	0.09261233399491615	21	Boot	Male21_
10	Cross-Lagged SM	Female	0.03784917513567838	0.05011108219851601	0.029089988444296444	0.4500657096628835	-0.060366741199739206	0.13606509147109597	21	Boot	Female21_
11	Cross-Lagged SM	Female	-0.11829282629620821	0.04515770853603904	-0.09602538414175416	0.008804614519936749	-0.2068003086512017	-0.02978534394121475	21	Boot	Female21_
12	Cross-Lagged SM	Female	-0.14208869695293902	0.037950796516840586	-0.12103160569088615	1.8109626805462575e-4	-0.2164708913105547	-0.06770650259532336	21	Boot	Female21_
13	Cross-Lagged SM	Female	-0.045428731894356714	0.033485149607923904	-0.041031979706786625	0.17488196900173358	-0.11105841914282306	0.020200955354109637	21	Boot	Female21_
14	Cross-Lagged SM	Female	-0.0039326202359859855	0.033489063825622715	-0.0035089347509608616	0.9065193244848226	-0.06956997921016966	0.061704738738197686	21	Boot	Female21_
15	Cross-Lagged SM	Female	0.08304136394238995	0.041855588029988774	0.06123808544051355	0.04725616675830846	0.0010059188518661832	0.16507680903291372	21	Boot	Female21_
16	Cross-Lagged SM	Female	-0.06796162631634148	0.04196824000452445	-0.053198098529393466	0.10537014983063075	-0.1502178652197425	0.014294612587059538	21	Boot	Female21_
17	Cross-Lagged SM	Female	0.0044239465046263795	0.038847797491677584	0.003448807707873604	0.909333750088335	-0.07171633745776712	0.08056423046701988	21	Boot	Female21_
18	Cross-Lagged SM	Female	0.16481195679982555	0.04159025309989726	0.1283974204340691	7.40900024769342e-5	0.0832965586161216	0.24632735498352948	21	Boot	Female21_
19	Cross-Lagged SM	Female	-0.1371844350990463	0.046725488257866175	-0.10749374756050747	0.003325109890657263	-0.22876470924451317	-0.045604160953579415	21	Boot	Female21_
20	Cross-Lagged SM	Female	-0.02712897280162508	0.039194852015104545	-0.02343325073845737	0.48883903369196746	-0.10394947113060712	0.04969152552735697	21	Boot	Female21_
10	Cross-Lagged SM	Male	-0.00686817793396064	0.05227517001056247	-0.004893875784591066	0.8954706826112095	-0.10932562844037137	0.0955892725724501	22	Boot	Male22_
11	Cross-Lagged SM	Male	-0.07374080081683368	0.05001215394006697	-0.062170525519853484	0.14035842381617325	-0.17176282132863788	0.02428121969497052	22	Boot	Male22_
12	Cross-Lagged SM	Male	0.007672897689091746	0.03692564079209817	0.006780482899887445	0.8353904290911192	-0.06470002836948373	0.08004582374766721	22	Boot	Male22_
13	Cross-Lagged SM	Male	-0.05358322977115179	0.03753239559623912	-0.04864121674922854	0.1533918172383575	-0.12714537339329018	0.019978913850986588	22	Boot	Male22_
14	Cross-Lagged SM	Male	-0.06862363192014392	0.038869204698675594	-0.06884820406105067	0.07747954980461724	-0.14480587323726313	0.007558609396975266	22	Boot	Male22_
15	Cross-Lagged SM	Male	-0.17484186707701807	0.05766034652026359	-0.11782198812422966	0.0024272020364568547	-0.2878540695928341	-0.061829664561202036	22	Boot	Male22_
16	Cross-Lagged SM	Male	0.06005785262912981	0.03672871039159423	0.048672469937962703	0.10201246084497706	-0.011929096936996883	0.1320448021952565	22	Boot	Male22_
17	Cross-Lagged SM	Male	0.02192944797169372	0.04302106964721605	0.016724020769166917	0.6102354509172816	-0.06239029911323901	0.10624919505662644	22	Boot	Male22_
18	Cross-Lagged SM	Male	0.01634735140845091	0.041663077418627834	0.01288322856868226	0.6947846766321293	-0.06531077981716363	0.09800548263406544	22	Boot	Male22_
19	Cross-Lagged SM	Male	-0.13341600898240674	0.048549234459641606	-0.10352031697549088	0.0059949791793787455	-0.2285707600002952	-0.038261257964518305	22	Boot	Male22_
20	Cross-Lagged SM	Male	0.021782184022203926	0.04377527964522711	0.018695044957806304	0.6187723670797196	-0.0640157874956105	0.10758015554001836	22	Boot	Male22_
10	Cross-Lagged SM	Female	-0.008839950313517453	0.050869129123147054	-0.006783150916571805	0.8620397062173992	-0.10854161131980324	0.09086171069276834	22	Boot	Female22_
11	Cross-Lagged SM	Female	-0.08735167961413688	0.04870127879826681	-0.06948900511719756	0.07287354056009399	-0.18280443205978392	0.008101072831510167	22	Boot	Female22_
12	Cross-Lagged SM	Female	-0.15137523000365768	0.042149725821513856	-0.12118459972732845	3.289451700005941e-4	-0.23398717457206275	-0.0687632854352526	22	Boot	Female22_
13	Cross-Lagged SM	Female	-0.03802127571814443	0.03299946164996464	-0.03301564326109081	0.24924766227535233	-0.1026990320612858	0.026656480624996946	22	Boot	Female22_
14	Cross-Lagged SM	Female	-0.026346115062484122	0.033650478299476747	-0.02344232161977457	0.43366566989598465	-0.09229984059200518	0.03960761046703694	22	Boot	Female22_
15	Cross-Lagged SM	Female	0.03434629706301417	0.04139912054835411	0.025908416522818424	0.40674330092538336	-0.04679448820339196	0.11548708232942029	22	Boot	Female22_
16	Cross-Lagged SM	Female	-0.06652326310046389	0.041892656704116064	-0.052362753907932914	0.11229862354902775	-0.1486313614572318	0.015584835256304025	22	Boot	Female22_
17	Cross-Lagged SM	Female	0.06162597203684269	0.042220520473760924	0.04774940977695009	0.14439417511481767	-0.02112472750026468	0.14437667157395007	22	Boot	Female22_
18	Cross-Lagged SM	Female	0.030351464161974557	0.043539920073302464	0.024269066076686177	0.4857432916459672	-0.05498521107145081	0.11568813939539992	22	Boot	Female22_
19	Cross-Lagged SM	Female	-0.15738685396546825	0.04237610655040071	-0.14001343862832255	2.0397083757006662e-4	-0.2404424966092855	-0.07433121132165102	22	Boot	Female22_
20	Cross-Lagged SM	Female	-0.03594057512073934	0.04163071015933693	-0.030085345189966098	0.3879622054105665	-0.11753526768386544	0.04565411744238676	22	Boot	Female22_
10	Cross-Lagged SM	Male	-0.08165649066103979	0.05037611017935677	-0.06358334658415152	0.10503119425968399	-0.18039185229380061	0.017078870971721047	23	Boot	Male23_
11	Cross-Lagged SM	Male	-0.14488853434413296	0.05230523375885226	-0.12364860609320151	0.005604630113190678	-0.24740490871443194	-0.042372159973833964	23	Boot	Male23_
12	Cross-Lagged SM	Male	9.990888437324912e-4	0.04015216653349125	9.038646214634848e-4	0.9801486350355035	-0.0776977114631648	0.07969588915062979	23	Boot	Male23_
13	Cross-Lagged SM	Male	-0.06268477464289399	0.03753619405342019	-0.059020901514874914	0.0949228921628753	-0.13625436310430408	0.01088481381851611	23	Boot	Male23_
14	Cross-Lagged SM	Male	-0.061515072533450975	0.03727026759084186	-0.060894924391300134	0.09883799435803442	-0.1345634547056714	0.011533309638769453	23	Boot	Male23_
15	Cross-Lagged SM	Male	-0.2764032507581874	0.05785974375041345	-0.18094285198529614	1.778189018697418e-6	-0.3898062646637142	-0.16300023685266057	23	Boot	Male23_
16	Cross-Lagged SM	Male	0.04229713057599698	0.03740438388415994	0.033817583822283316	0.25813642927569	-0.031014114700866895	0.11560837585286085	23	Boot	Male23_
17	Cross-Lagged SM	Male	0.05963845730017992	0.040404343247893465	0.047933630900357155	0.13993295184220766	-0.01955260028468537	0.13882951488504522	23	Boot	Male23_
18	Cross-Lagged SM	Male	-0.01553873219407917	0.040147749367630485	-0.013139329794370632	0.6987275676282763	-0.09422687501497563	0.0631494106268173	23	Boot	Male23_
19	Cross-Lagged SM	Male	-0.1788990916503013	0.046086206770418824	-0.136310153495097	1.0367083116924469e-4	-0.26922639710438817	-0.08857178619621442	23	Boot	Male23_
20	Cross-Lagged SM	Male	-0.00777969691718324	0.045647642676286536	-0.00647409933138022	0.8646725116806997	-0.09724743254185839	0.08168803870749192	23	Boot	Male23_
10	Cross-Lagged SM	Female	0.10601614411824516	0.05410923346637724	0.08361951265260886	0.05007783034807156	-3.600470692359525e-5	0.2120682929434139	23	Boot	Female23_
11	Cross-Lagged SM	Female	-0.17864088414380921	0.047527639819342105	-0.1437279387427723	1.7081651421291255e-4	-0.2717933464599115	-0.08548842182770695	23	Boot	Female23_
12	Cross-Lagged SM	Female	-0.13891871402463526	0.040910614841321254	-0.11224348009924316	6.846227248349379e-4	-0.2191020456990147	-0.05873538235025581	23	Boot	Female23_
13	Cross-Lagged SM	Female	-0.07370484847977514	0.031739657858932895	-0.06270500453587298	0.02022383931333538	-0.13591343476490728	-0.011496262194642996	23	Boot	Female23_
14	Cross-Lagged SM	Female	-0.04109072945553343	0.03191447998701214	-0.03606831784964602	0.1979109402277206	-0.10364196081540156	0.02146050190433469	23	Boot	Female23_
15	Cross-Lagged SM	Female	-0.017472070656467487	0.04269586719780509	-0.013430132081686953	0.6823770517231067	-0.10115443265287052	0.06621029133993556	23	Boot	Female23_
16	Cross-Lagged SM	Female	-0.09763090986177674	0.04089250177657254	-0.07861325927771189	0.016963332933239705	-0.17777874058159907	-0.017483079141954405	23	Boot	Female23_
17	Cross-Lagged SM	Female	0.04781926307014358	0.043419174699916435	0.036688358155996116	0.27074881646944915	-0.037280755580145326	0.1329192817204325	23	Boot	Female23_
18	Cross-Lagged SM	Female	0.018258541060415693	0.04308342215678553	0.014604821782205301	0.6717152882106463	-0.06618341469761892	0.1027004968184503	23	Boot	Female23_
19	Cross-Lagged SM	Female	-0.20505649161924824	0.04464921398517264	-0.1703050784731157	4.377335917959968e-6	-0.2925673429682087	-0.1175456402702878	23	Boot	Female23_
20	Cross-Lagged SM	Female	-0.02683565768785512	0.0418428039206683	-0.022852552627003867	0.5212987973544414	-0.10884604638453635	0.05517473100882611	23	Boot	Female23_
10	Cross-Lagged SM	Male	-0.03588641329006235	0.05439170785907474	-0.025932697760329783	0.5093967627733254	-0.14249220175147304	0.07071937517134833	24	Boot	Male24_
11	Cross-Lagged SM	Male	-0.051351469890774576	0.05249167994041081	-0.03980269460940793	0.3279367137807574	-0.15423327206198334	0.0515303322804342	24	Boot	Male24_
12	Cross-Lagged SM	Male	0.009855905893965688	0.04156189043068067	0.008433997878384966	0.8125496899274236	-0.07160390247956831	0.0913157142674997	24	Boot	Male24_
13	Cross-Lagged SM	Male	-0.05816807988825909	0.03517590615067379	-0.056758420287324696	0.09820186834289868	-0.12711158906714068	0.010775429290622501	24	Boot	Male24_
14	Cross-Lagged SM	Male	-0.1897165154837737	0.03652493563503902	-0.18145228299631755	2.0564151181901025e-7	-0.2613040738660938	-0.11812895710145362	24	Boot	Male24_
15	Cross-Lagged SM	Male	-0.21533862670814566	0.05798242215294988	-0.1465813197646676	2.0412135066383286e-4	-0.32898208586432476	-0.10169516755196653	24	Boot	Male24_
16	Cross-Lagged SM	Male	0.01016727555736403	0.03746140661020917	0.008256854169157748	0.7860782739094587	-0.06325573220885664	0.0835902833235847	24	Boot	Male24_
17	Cross-Lagged SM	Male	0.05584543503974128	0.040864082799166604	0.043723817476049885	0.17174626995314135	-0.024246695507887966	0.13593756558737052	24	Boot	Male24_
18	Cross-Lagged SM	Male	0.014639365642868699	0.04087358186512851	0.011832971880469275	0.7202220497863778	-0.06547138273193265	0.09475011401767006	24	Boot	Male24_
19	Cross-Lagged SM	Male	-0.1105835990279505	0.047331140244939375	-0.08515840733973788	0.019471368821405877	-0.20335092925524595	-0.017816268800655025	24	Boot	Male24_
20	Cross-Lagged SM	Male	0.015802668350765214	0.040049699740155105	0.014138377311184842	0.6931554963199882	-0.06269330073158194	0.09429863743311237	24	Boot	Male24_
10	Cross-Lagged SM	Female	0.04432116420135326	0.06230671765428582	0.03125490626106258	0.47687452790871343	-0.07779775839595288	0.1664400867986594	24	Boot	Female24_
11	Cross-Lagged SM	Female	-0.03282874267634835	0.04669915825215925	-0.025983137868390113	0.4820659660446367	-0.12435741095891692	0.05869992560622022	24	Boot	Female24_
12	Cross-Lagged SM	Female	-0.12316253666258149	0.04017846321447363	-0.10129995940282654	0.002173885458223168	-0.2019108775171172	-0.04441419580804579	24	Boot	Female24_
13	Cross-Lagged SM	Female	-0.12370877622215397	0.029556777589042255	-0.11154760329277852	2.845863896294709e-5	-0.1816389957957374	-0.06577855664857055	24	Boot	Female24_
14	Cross-Lagged SM	Female	-0.01731333327135665	0.032623163388612125	-0.015944398371974734	0.5956220023588528	-0.08125355857480207	0.04662689203208878	24	Boot	Female24_
15	Cross-Lagged SM	Female	0.0015206958344321261	0.039626028434599427	0.0011384284758898763	0.9693877478759472	-0.07614489274774283	0.07918628441660708	24	Boot	Female24_
16	Cross-Lagged SM	Female	-0.12932359980477376	0.04279607753594934	-0.09636191812264185	0.002512297177159617	-0.2132023704548181	-0.0454448291547294	24	Boot	Female24_
17	Cross-Lagged SM	Female	0.0021545667342534373	0.04119243041237044	0.0016639760746400948	0.9582857339253563	-0.07858111330966501	0.08289024677817187	24	Boot	Female24_
18	Cross-Lagged SM	Female	-0.015158389284872049	0.042916720463745395	-0.011733900845923566	0.7239349512571345	-0.09927361572838614	0.06895683715864204	24	Boot	Female24_
19	Cross-Lagged SM	Female	-0.21493843508401306	0.043944630833332214	-0.18479155016717524	1.0026413166386305e-6	-0.30106832883125256	-0.12880854133677355	24	Boot	Female24_
20	Cross-Lagged SM	Female	-0.06268005062642865	0.04351326967327208	-0.05215773434795534	0.14973128104496758	-0.14796449203562084	0.022604390782763564	24	Boot	Female24_
10	Cross-Lagged SM	Male	4.9939790443882797e-5	0.04678435077634904	3.632018366266227e-5	0.9991483010977684	-0.09164570277128875	0.0917455823521765	25	Boot	Male25_
11	Cross-Lagged SM	Male	-0.04436923100051464	0.047838571065627604	-0.0343696128914237	0.3536783138111894	-0.13813110736100465	0.049392645359975354	25	Boot	Male25_
12	Cross-Lagged SM	Male	-0.04349576216143439	0.04009458112590895	-0.038275312403158124	0.27799742291631846	-0.12207969714343532	0.035088172820566546	25	Boot	Male25_
13	Cross-Lagged SM	Male	-0.052895180389601025	0.039580297792225085	-0.0464460667046394	0.18141798511157292	-0.13047113855973239	0.024680777780530343	25	Boot	Male25_
14	Cross-Lagged SM	Male	-0.10403422091758786	0.03742698586469326	-0.09860307469409012	0.005441617326278569	-0.17738976526227634	-0.030678676572899397	25	Boot	Male25_
15	Cross-Lagged SM	Male	-0.2086549608374992	0.05554844442069034	-0.13844279522571	1.7246455647312864e-4	-0.31752791129927715	-0.09978201037572126	25	Boot	Male25_
16	Cross-Lagged SM	Male	0.014181434252929594	0.03637092567843242	0.011632421465035701	0.6966021511836953	-0.05710427016118096	0.08546713866704014	25	Boot	Male25_
17	Cross-Lagged SM	Male	0.05653535999983927	0.0391467693713632	0.04690631981862969	0.14868562942143826	-0.02019089807912828	0.13326161807880682	25	Boot	Male25_
18	Cross-Lagged SM	Male	-0.015876817886777344	0.039692643591173825	-0.013716359695112385	0.689160961890448	-0.09367296977666262	0.06191933400310792	25	Boot	Male25_
19	Cross-Lagged SM	Male	-0.20695825316655847	0.04609230026171048	-0.15872725816786232	7.11954307375251e-6	-0.2972975016441171	-0.11661900468899984	25	Boot	Male25_
20	Cross-Lagged SM	Male	-5.694459497481055e-4	0.04966353987024681	-4.477866270600698e-4	0.9908515950087804	-0.09790819544020087	0.09676930354070466	25	Boot	Male25_
10	Cross-Lagged SM	Female	0.008771247536162562	0.06420467499861517	0.0067549258810500985	0.8913360321672077	-0.11706760310022238	0.13461009817254752	25	Boot	Female25_
11	Cross-Lagged SM	Female	-0.08784285543229123	0.044485275042533814	-0.07339306295764585	0.048307862678312885	-0.175032392358016	-6.533185065664554e-4	25	Boot	Female25_
12	Cross-Lagged SM	Female	-0.07599060253530664	0.041537185146110364	-0.06211640304183869	0.0673307846939395	-0.15740198944085504	0.005420784370241766	25	Boot	Female25_
13	Cross-Lagged SM	Female	-0.07609538988607535	0.03662291151606125	-0.0655881795808331	0.037727018137259316	-0.1478749774665526	-0.004315802305598124	25	Boot	Female25_
14	Cross-Lagged SM	Female	7.478131484802878e-4	0.03544635348630292	6.604445973280694e-4	0.9831682458580444	-0.06872576306794921	0.07022138936490978	25	Boot	Female25_
15	Cross-Lagged SM	Female	-0.054826372324130526	0.04110678512226861	-0.03844509939277228	0.18228422590555793	-0.1353941906840039	0.025741446035742854	25	Boot	Female25_
16	Cross-Lagged SM	Female	-0.03942251806538639	0.04199274696148941	-0.03056948986488564	0.3478367747351203	-0.12172678972180942	0.04288175359103664	25	Boot	Female25_
17	Cross-Lagged SM	Female	-0.07171546796964756	0.044159461145468835	-0.05418806535365392	0.1043733772344515	-0.15826642139146235	0.014835485452167216	25	Boot	Female25_
18	Cross-Lagged SM	Female	0.1196641439452601	0.043654408094421865	0.09159404316752778	0.006122086550147898	0.03410307631377946	0.20522521157674076	25	Boot	Female25_
19	Cross-Lagged SM	Female	-0.1766238921057399	0.04622129274061343	-0.14050116329432502	1.3276791449756686e-4	-0.2672159611962248	-0.08603182301525494	25	Boot	Female25_
20	Cross-Lagged SM	Female	-0.12866943766425776	0.04363759541784714	-0.10743306156698845	0.003192257494216477	-0.21419755305516824	-0.043141322273347285	25	Boot	Female25_
10	Cross-Lagged SM	Male	-0.06668585662257996	0.04976928584584978	-0.05091795431222835	0.18027792006801868	-0.1642318644167246	0.030860151171564668	26	Boot	Male26_
11	Cross-Lagged SM	Male	-0.0925636990128158	0.045871461589554935	-0.07673460251499116	0.0436024113028004	-0.1824701116465559	-0.002657286379075696	26	Boot	Male26_
12	Cross-Lagged SM	Male	-0.007916165756124298	0.041227557741480576	-0.007283543581044526	0.8477331868354756	-0.08872069409997171	0.0728883625877231	26	Boot	Male26_
13	Cross-Lagged SM	Male	-0.11535263070964726	0.03597473982585245	-0.11539230417158419	0.0013436514104825381	-0.18586182512151678	-0.04484343629777773	26	Boot	Male26_
14	Cross-Lagged SM	Male	-0.09160460572332348	0.03494683341359783	-0.08919728171323285	0.008760638323743741	-0.16009914058769617	-0.023110070858950782	26	Boot	Male26_
15	Cross-Lagged SM	Male	-0.1970894188992747	0.05499429827500938	-0.12576635904028893	3.3861130368095793e-4	-0.3048762628733463	-0.08930257492520312	26	Boot	Male26_
16	Cross-Lagged SM	Male	0.10625513195565087	0.038003042961133195	0.08534413296757326	0.005174519792080501	0.03177053644890142	0.1807397274624003	26	Boot	Male26_
17	Cross-Lagged SM	Male	-0.04626408211144841	0.03916001529023254	-0.03887123299853944	0.2374393961309309	-0.123016301714342	0.03048813749144518	26	Boot	Male26_
18	Cross-Lagged SM	Male	0.07285364758233553	0.04060364660746333	0.060550521324043115	0.07277109543834492	-0.006728037409284529	0.15243533257395558	26	Boot	Male26_
19	Cross-Lagged SM	Male	-0.06993279771629995	0.04983187447157849	-0.05427440920157056	0.1605050984631189	-0.1676014769627147	0.027735881530114803	26	Boot	Male26_
20	Cross-Lagged SM	Male	-0.025989653710308577	0.04688636731084446	-0.0215238400801951	0.5793656650407435	-0.1178852450054798	0.06590593758486264	26	Boot	Male26_
10	Cross-Lagged SM	Female	0.01248433199271222	0.05119186192613746	0.010305017524002907	0.807328892599412	-0.08784987368406441	0.11281853766948885	26	Boot	Female26_
11	Cross-Lagged SM	Female	-0.16796640564853496	0.04589331201863254	-0.13345541801175914	2.5228209372429866e-4	-0.2579156443363139	-0.078017166960756	26	Boot	Female26_
12	Cross-Lagged SM	Female	-0.12643267034162328	0.03980436487295051	-0.10031967352548578	0.0014913991376157565	-0.20444779192009752	-0.04841754876314905	26	Boot	Female26_
13	Cross-Lagged SM	Female	-0.06583544315919158	0.03528397592935268	-0.05354815515703202	0.06205903622407383	-0.13499076521210102	0.003319878893717834	26	Boot	Female26_
14	Cross-Lagged SM	Female	-0.061056560762261375	0.03493778774246515	-0.05582113175267029	0.0805368719891677	-0.12953336643699803	0.007420244912475268	26	Boot	Female26_
15	Cross-Lagged SM	Female	-0.03552969186008131	0.04247578499069625	-0.02642514220259557	0.4028909178576394	-0.11878070065691293	0.04772131693675032	26	Boot	Female26_
16	Cross-Lagged SM	Female	-0.11467446124465669	0.039440286689975165	-0.09401434263571636	0.003642763674456928	-0.19197600269694245	-0.03737291979237092	26	Boot	Female26_
17	Cross-Lagged SM	Female	0.002740276906836105	0.03801646468024227	0.0022681441281578135	0.9425371930580311	-0.07177062468597775	0.07725117849964996	26	Boot	Female26_
18	Cross-Lagged SM	Female	0.0067414589810406355	0.041788366390266216	0.0054064460508540645	0.871838361753837	-0.0751622341166452	0.08864515207872646	26	Boot	Female26_
19	Cross-Lagged SM	Female	-0.21613190656446796	0.04480955622623916	-0.18154022353591123	1.4117114914835582e-6	-0.30395702293111926	-0.12830679019781668	26	Boot	Female26_
20	Cross-Lagged SM	Female	0.023068059573688675	0.04296496837248262	0.01908612037307678	0.591333989042252	-0.06114173103327974	0.10727785018065708	26	Boot	Female26_
10	Cross-Lagged SM	Male	-0.07056165768197509	0.06231791344184257	-0.051082951554568524	0.2575145057697732	-0.19270252361967102	0.05157920825572085	27	Boot	Male27_
11	Cross-Lagged SM	Male	0.00564356086521015	0.04730037434453935	0.004423191003831908	0.9050271952810462	-0.08706346930534932	0.09835059103576961	27	Boot	Male27_
12	Cross-Lagged SM	Male	-0.0718023120687114	0.04298670399650186	-0.061428664632190245	0.09485256917171991	-0.15605470371593905	0.012450079578516224	27	Boot	Male27_
13	Cross-Lagged SM	Male	-0.13131059403340437	0.04231256791496755	-0.11626014881132718	0.001913449399777667	-0.2142417032401458	-0.04837948482666295	27	Boot	Male27_
14	Cross-Lagged SM	Male	-0.09175818680491914	0.03546980598713195	-0.0932286483339786	0.009683303107815178	-0.16127772907832094	-0.022238644531517346	27	Boot	Male27_
15	Cross-Lagged SM	Male	-0.11175220811552031	0.05101421558324241	-0.0750469527192441	0.028480087479830773	-0.21173823335823738	-0.011766182872803219	27	Boot	Male27_
16	Cross-Lagged SM	Male	0.006225155169365209	0.037733535246799565	0.0049351685967830025	0.8689622996518402	-0.06773121492373461	0.08018152526246504	27	Boot	Male27_
17	Cross-Lagged SM	Male	-0.0026175454955401295	0.04200190750409099	-0.0020306244818643878	0.950308255416189	-0.08493977148554109	0.07970468049446082	27	Boot	Male27_
18	Cross-Lagged SM	Male	-0.0159220962826493	0.039598720000301145	-0.013375028499992083	0.6876206362092048	-0.09353416131712544	0.061689968751826835	27	Boot	Male27_
19	Cross-Lagged SM	Male	-0.15697037359472252	0.04799051875743318	-0.1263637353863843	0.001072201433246489	-0.25103006195868544	-0.0629106852307596	27	Boot	Male27_
20	Cross-Lagged SM	Male	-0.02752248953711818	0.04598611955280498	-0.02252269313744903	0.5495093037494754	-0.1176536276493691	0.06260864857513274	27	Boot	Male27_
10	Cross-Lagged SM	Female	0.09877508121128253	0.05484040171497104	0.07432960785526561	0.07168127601312313	-0.008710131047769284	0.20626029347033437	27	Boot	Female27_
11	Cross-Lagged SM	Female	-0.13614680907117263	0.04825332825451124	-0.11297740856529548	0.004779950347176154	-0.2307215945842036	-0.041572023558141644	27	Boot	Female27_
12	Cross-Lagged SM	Female	-0.20358503004938913	0.04103805910833404	-0.16507448803333896	7.017327336988899e-7	-0.28401814789714974	-0.12315191220162851	27	Boot	Female27_
13	Cross-Lagged SM	Female	-0.038741473290588524	0.03429736321073687	-0.03354417192091452	0.25865499077073695	-0.1059630699483218	0.028480123367144755	27	Boot	Female27_
14	Cross-Lagged SM	Female	-0.022310986269031285	0.035759183942639924	-0.0194327219411735	0.5326779903378909	-0.09239769891314854	0.04777572637508597	27	Boot	Female27_
15	Cross-Lagged SM	Female	0.002752310772398055	0.04471334411477413	0.001969083211773785	0.9509175543638282	-0.08488423332090521	0.09038885486570132	27	Boot	Female27_
16	Cross-Lagged SM	Female	-0.05996232355048826	0.042315216819941166	-0.04691704239469421	0.1564714492075625	-0.14289862451557644	0.022973977414599923	27	Boot	Female27_
17	Cross-Lagged SM	Female	-0.04261544253578496	0.04001371084190914	-0.035019161195720384	0.2868664244791306	-0.12104087467372675	0.035809989602156825	27	Boot	Female27_
18	Cross-Lagged SM	Female	0.06363523082738753	0.038955342854526065	0.051994103705423504	0.10235482752706848	-0.012715838172893276	0.13998629982766836	27	Boot	Female27_
19	Cross-Lagged SM	Female	-0.05308893618206089	0.04302054689175588	-0.04519252658563815	0.21718920769469818	-0.13740765868511895	0.031229786320997176	27	Boot	Female27_
20	Cross-Lagged SM	Female	-0.05560695358561797	0.038010289235542116	-0.04800339310973904	0.1434824940388033	-0.130105751529231	0.01889184435799507	27	Boot	Female27_
10	Cross-Lagged SM	Male	-0.11212164166773095	0.05470408568779648	-0.0873767933912829	0.0404032168464461	-0.21933967942300506	-0.004903603912456839	28	Boot	Male28_
11	Cross-Lagged SM	Male	-0.056687241545793333	0.04785881157057858	-0.047883591679014355	0.23622776759769293	-0.15048878856701614	0.03711430547542948	28	Boot	Male28_
12	Cross-Lagged SM	Male	-0.02712437426809072	0.03810839842750166	-0.024715126111063704	0.47660787063590027	-0.10181546269449679	0.04756671415831534	28	Boot	Male28_
13	Cross-Lagged SM	Male	-0.02714133060159273	0.036357034959030754	-0.026486279334154587	0.4553520779808813	-0.09839980970595667	0.04411714850277122	28	Boot	Male28_
14	Cross-Lagged SM	Male	-0.11020089828179337	0.03735019920495546	-0.10954238113056046	0.003172838155488744	-0.1834059435389026	-0.036995853024684125	28	Boot	Male28_
15	Cross-Lagged SM	Male	-0.2852524082043017	0.058009026623250685	-0.18108813278196936	8.771033714882748e-7	-0.39894801116409817	-0.17155680524450523	28	Boot	Male28_
16	Cross-Lagged SM	Male	0.066237582319327	0.037718186000013275	0.055112345138994816	0.07906827601230204	-0.007688703802881891	0.1401638684415359	28	Boot	Male28_
17	Cross-Lagged SM	Male	-0.04094876345258901	0.0403775340380823	-0.03355860147443848	0.3105125142834042	-0.12008727595177043	0.03818974904659242	28	Boot	Male28_
18	Cross-Lagged SM	Male	0.0595900740317747	0.03819589932598909	0.049904705763856284	0.11873222152577312	-0.015272513004281618	0.13445266106783102	28	Boot	Male28_
19	Cross-Lagged SM	Male	-0.14040453177006018	0.04780764815632583	-0.10754793986595466	0.0033155011798917666	-0.2341058003420215	-0.046703263198098866	28	Boot	Male28_
20	Cross-Lagged SM	Male	0.004442162789573252	0.04827055471185213	0.0035232413941555215	0.9266771069948216	-0.09016638595942711	0.09905071153857362	28	Boot	Male28_
10	Cross-Lagged SM	Female	0.04020806129999721	0.05027687824510725	0.032306983896769774	0.42386570918414135	-0.05833280931551833	0.13874893191551274	28	Boot	Female28_
11	Cross-Lagged SM	Female	-0.05307633675153171	0.04827170265219853	-0.04267150915420611	0.2715355874102734	-0.1476871354222674	0.041534461919204006	28	Boot	Female28_
12	Cross-Lagged SM	Female	-0.1229408134772057	0.03913237815876789	-0.10414251487724652	0.0016799026097189529	-0.19963886529779257	-0.04624276165661882	28	Boot	Female28_
13	Cross-Lagged SM	Female	-0.1029147665718707	0.03478822319407817	-0.08919116793238857	0.0030931881068994027	-0.17109843111840484	-0.03473110202533654	28	Boot	Female28_
14	Cross-Lagged SM	Female	-0.07112415399770299	0.035986653306290174	-0.06371394661467322	0.04810907518773999	-0.14165669840216097	-5.916095932450016e-4	28	Boot	Female28_
15	Cross-Lagged SM	Female	0.09627370780412133	0.043646439965193726	0.07029724393663932	0.02740058946305246	0.01072825741895199	0.18181915818929067	28	Boot	Female28_
16	Cross-Lagged SM	Female	-0.09151217608723265	0.04378514751151202	-0.06857301335546344	0.03661530136349622	-0.17732948826756975	-0.005694863906895553	28	Boot	Female28_
17	Cross-Lagged SM	Female	7.043939504718518e-5	0.03934222124825283	5.5959508173713156e-5	0.9985714462994246	-0.0770388973233348	0.07717977611342916	28	Boot	Female28_
18	Cross-Lagged SM	Female	-0.009355325351765795	0.041014189240273155	-0.0075035902321218505	0.819568712646318	-0.08974165911781136	0.07103100841427977	28	Boot	Female28_
19	Cross-Lagged SM	Female	-0.18120586657042256	0.04276410633166953	-0.15541434615534133	2.2618800845863873e-5	-0.2650219748115361	-0.09738975832930902	28	Boot	Female28_
20	Cross-Lagged SM	Female	-0.06518333409986359	0.040119920752671116	-0.05494079096400845	0.10422384670534135	-0.14381693383770006	0.013450265637972886	28	Boot	Female28_
10	Cross-Lagged SM	Male	-0.026910210385388073	0.060581192951083496	-0.018640941363128376	0.6568974615091578	-0.14564716670998348	0.09182674593920734	29	Boot	Male29_
11	Cross-Lagged SM	Male	-0.11117583470190702	0.04795009193995705	-0.08816981862214092	0.02041814823669741	-0.20515628795960716	-0.01719538144420689	29	Boot	Male29_
12	Cross-Lagged SM	Male	0.03717698451150975	0.03904633980616493	0.03201856314124532	0.341033744518803	-0.039352435236686176	0.11370640425970567	29	Boot	Male29_
13	Cross-Lagged SM	Male	-0.0463124605374649	0.03868186625649512	-0.043387609343646855	0.23120312130761245	-0.12212752525499052	0.029502604180060725	29	Boot	Male29_
14	Cross-Lagged SM	Male	-0.04278171853321623	0.03891654420931338	-0.04212368887130008	0.2716287004241369	-0.11905674358623124	0.033493306519798774	29	Boot	Male29_
15	Cross-Lagged SM	Male	-0.09350242326661547	0.04911481707947158	-0.06479566849805497	0.0569425117523954	-0.18976569584965247	0.0027608493164215236	29	Boot	Male29_
16	Cross-Lagged SM	Male	0.008519100837954324	0.033329150766171094	0.006999630792876152	0.798255781741892	-0.05680483429904656	0.0738430359749552	29	Boot	Male29_
17	Cross-Lagged SM	Male	0.0656998768745044	0.04152421782639007	0.05239851224075321	0.11360249458607985	-0.015686094551416202	0.147085848300425	29	Boot	Male29_
18	Cross-Lagged SM	Male	0.025524451369686698	0.042535385297955385	0.021168120706937445	0.5484557823323049	-0.05784337188284035	0.10889227462221375	29	Boot	Male29_
19	Cross-Lagged SM	Male	-0.2501104797392036	0.049365744341223976	-0.1901787053556433	4.052426096912143e-7	-0.34686556071801455	-0.15335539876039264	29	Boot	Male29_
20	Cross-Lagged SM	Male	0.082345875508301275	0.042007538202773385	0.07164700167509268	0.04996491186847973	1.261355167503364e-5	0.16467913746492752	29	Boot	Male29_
10	Cross-Lagged SM	Female	-0.038389645373133774	0.05348916131854334	-0.03135586373094012	0.47293681477322025	-0.14322647512073167	0.06644718437446413	29	Boot	Female29_
11	Cross-Lagged SM	Female	-0.06943870718625637	0.04675872972311946	-0.05694074209671934	0.1375325305261117	-0.16108413340641303	0.022206719033900285	29	Boot	Female29_
12	Cross-Lagged SM	Female	-0.10635483735279247	0.03957058634452077	-0.08553478201983238	0.007194070846593625	-0.18391176143518562	-0.02879791327039931	29	Boot	Female29_
13	Cross-Lagged SM	Female	-0.029703672973306783	0.03632799349077178	-0.025381051725323404	0.41355566761083606	-0.10090523184582498	0.04149788589921141	29	Boot	Female29_
14	Cross-Lagged SM	Female	-0.04839572290216865	0.03458738541628319	-0.04379975438912313	0.1617438878068298	-0.11618575263748958	0.019394306833152283	29	Boot	Female29_
15	Cross-Lagged SM	Female	-2.972713714545731e-4	0.04139300803289727	-2.196942089816285e-4	0.994269897017676	-0.08142607632771036	0.0808315335848012	29	Boot	Female29_
16	Cross-Lagged SM	Female	-0.05996626795059479	0.04213170461396042	-0.04689432992692216	0.1546477436258462	-0.14254289160123723	0.022610355700047644	29	Boot	Female29_
17	Cross-Lagged SM	Female	0.056542474100910706	0.04312029873505398	0.04242004761655854	0.1897656204190019	-0.027971758422403126	0.14105670662422454	29	Boot	Female29_
18	Cross-Lagged SM	Female	0.05033080900123742	0.03965623550955239	0.03908480172441346	0.20437769964395258	-0.027393984359923657	0.1280556023623985	29	Boot	Female29_
19	Cross-Lagged SM	Female	-0.1319930127163973	0.0444011988635081	-0.1064706112656273	0.0029515884374351486	-0.21901776335927392	-0.04496826207352066	29	Boot	Female29_
20	Cross-Lagged SM	Female	-0.032440022612550155	0.04199988992218215	-0.027391832953783394	0.4398873145136908	-0.11475829421467393	0.04987824898957361	29	Boot	Female29_
10	Cross-Lagged SM	Male	-0.11569434840346834	0.054636131731556174	-0.08012143257099573	0.03421380526855278	-0.22277919885190445	-0.008609497955032241	30	Boot	Male30_
11	Cross-Lagged SM	Male	-0.10272788600346039	0.04860443041409236	-0.08573548133201214	0.034553734102863	-0.1979908191041646	-0.007464952902756158	30	Boot	Male30_
12	Cross-Lagged SM	Male	-0.0412892920468841	0.03857264367468881	-0.036497620293557534	0.28442606905418066	-0.11689028443777087	0.034311700344002674	30	Boot	Male30_
13	Cross-Lagged SM	Male	-0.0839941705436058	0.040852984696549154	-0.0734897615175513	0.03978149220696858	-0.16406454920980812	-0.003923791877403493	30	Boot	Male30_
14	Cross-Lagged SM	Male	-0.09206373214523678	0.03741492173850805	-0.09046051009545249	0.01386989638745506	-0.16539563123709727	-0.018731833053376265	30	Boot	Male30_
15	Cross-Lagged SM	Male	-0.36870363294203706	0.05664057518305761	-0.23919401771221005	7.538525359507275e-11	-0.4797171203644631	-0.257690145519611	30	Boot	Male30_
16	Cross-Lagged SM	Male	0.023738283768813304	0.036410245824116116	0.01940887232948688	0.514422371952332	-0.047624486714704165	0.09510105425233077	30	Boot	Male30_
17	Cross-Lagged SM	Male	0.004387405294355357	0.041130021641119854	0.0034795023555792702	0.9150495124376465	-0.07622595580559255	0.08500076639430326	30	Boot	Male30_
18	Cross-Lagged SM	Male	0.023020431715625497	0.04242052668162516	0.018003868034141206	0.5873556615009934	-0.0601222727855802	0.1061631362168312	30	Boot	Male30_
19	Cross-Lagged SM	Male	-0.15339308263742732	0.048023165289369674	-0.11820721688564284	0.0014024434756298998	-0.2475167570282059	-0.05926940824664874	30	Boot	Male30_
20	Cross-Lagged SM	Male	-0.05001070353693965	0.04268302602465011	-0.04257483286217238	0.24132691439816245	-0.13366789729643969	0.033646490222560374	30	Boot	Male30_
10	Cross-Lagged SM	Female	0.00589008483419943	0.05621414823352447	0.004173837383719317	0.916550854912735	-0.1042876211251044	0.11606779079350327	30	Boot	Female30_
11	Cross-Lagged SM	Female	-0.06564104233901846	0.04402441078211028	-0.05353078154326518	0.13595764326376414	-0.15192730191255144	0.0206452172345145	30	Boot	Female30_
12	Cross-Lagged SM	Female	-0.1245295900909704	0.03983340714092701	-0.10144384534786556	0.0017704490790275695	-0.2026016334687079	-0.04645754671323288	30	Boot	Female30_
13	Cross-Lagged SM	Female	-0.04339392204387927	0.03373161274223854	-0.0381626423167749	0.19828720757939688	-0.10950666815911916	0.02271882407136063	30	Boot	Female30_
14	Cross-Lagged SM	Female	-0.040561297567955575	0.031904646299071984	-0.035926267932899984	0.20361167980166384	-0.10309325525362578	0.021970660117714626	30	Boot	Female30_
15	Cross-Lagged SM	Female	0.03530767080314296	0.04340141826465413	0.024846009355072623	0.415923298378722	-0.049757545873538	0.12037288747982391	30	Boot	Female30_
16	Cross-Lagged SM	Female	-0.09195041707272178	0.037090729956679384	-0.07617892975213329	0.01317264358894632	-0.16464691194811423	-0.019253922197329326	30	Boot	Female30_
17	Cross-Lagged SM	Female	0.05016358821209825	0.04042056365538442	0.04104066247740793	0.21459049835813415	-0.02905926078726387	0.12938643721146037	30	Boot	Female30_
18	Cross-Lagged SM	Female	0.013954215219496257	0.044588587299893845	0.010890079618616048	0.7543149550603125	-0.07343781000981571	0.10134624044880823	30	Boot	Female30_
19	Cross-Lagged SM	Female	-0.18460088548221484	0.041437254864384175	-0.1554925911240118	8.391287200204545e-6	-0.265816412634615	-0.10338535832981471	30	Boot	Female30_
20	Cross-Lagged SM	Female	-0.02986728009168628	0.039094187412549546	-0.02604854193810403	0.44487759428448537	-0.10649047942514249	0.04675591924176993	30	Boot	Female30_
10	Cross-Lagged SM	Male	-0.027185043360496812	0.05268793593110139	-0.020443362800261513	0.6058800144628598	-0.13045150020520935	0.07608141348421574	31	Boot	Male31_
11	Cross-Lagged SM	Male	0.0844336825468074	0.04721109073184237	0.06846460548523256	0.07370682526487293	-0.008098354958456358	0.17696572005207117	31	Boot	Male31_
12	Cross-Lagged SM	Male	-7.007912203694883e-4	0.03827633970837857	-6.198788766623553e-4	0.9853925620334514	-0.07572103850881183	0.074319456068072845	31	Boot	Male31_
13	Cross-Lagged SM	Male	-0.032369296041162364	0.03585731600683414	-0.030841208011950214	0.36667185803868696	-0.10264834399682884	0.03790975191450411	31	Boot	Male31_
14	Cross-Lagged SM	Male	-0.09039509422469309	0.03523730546658709	-0.09086237456434272	0.010307959537658506	-0.15945894385144016	-0.02133124459794604	31	Boot	Male31_
15	Cross-Lagged SM	Male	-0.19019158113438953	0.05254282999181703	-0.1329670664448123	2.9489489265688285e-4	-0.29317363556416187	-0.08720952670461718	31	Boot	Male31_
16	Cross-Lagged SM	Male	0.03880470668399442	0.03740476780032789	0.03178190925136722	0.2995370171311742	-0.034507291054731735	0.11211670442272056	31	Boot	Male31_
17	Cross-Lagged SM	Male	0.03885028556408131	0.0436616270173943	0.030398936020730388	0.3735711974669711	-0.04672493089643248	0.1244255020245951	31	Boot	Male31_
18	Cross-Lagged SM	Male	0.12274642167943968	0.04210180308572837	0.1044675968199458	0.003551565521693778	0.040228403947214775	0.20526443941166458	31	Boot	Male31_
19	Cross-Lagged SM	Male	-0.21296328260995678	0.04949587652083532	-0.15758293686667918	1.6876965560408408e-5	-0.30997341797403566	-0.11595314724587791	31	Boot	Male31_
20	Cross-Lagged SM	Male	0.07569021179773486	0.045873154505645705	0.06272600423612427	0.09894513478343026	-0.014219518890572005	0.1655999424860417	31	Boot	Male31_
10	Cross-Lagged SM	Female	0.026621307729929277	0.05495863902124782	0.01932657945056265	0.6281105009795718	-0.08109564539105407	0.13433826085091263	31	Boot	Female31_
11	Cross-Lagged SM	Female	-0.08427927133400659	0.04879321318363187	-0.06676596970975916	0.08411838235713365	-0.17991221186391	0.011353669195896796	31	Boot	Female31_
12	Cross-Lagged SM	Female	-0.13403190556140573	0.039430111631769266	-0.11113286084090912	6.757657035516562e-4	-0.21131350426606732	-0.056750306856744134	31	Boot	Female31_
13	Cross-Lagged SM	Female	-0.08534224945544897	0.03209929211385097	-0.07295875817114578	0.007844378141240949	-0.14825570592782744	-0.02242879298307049	31	Boot	Female31_
14	Cross-Lagged SM	Female	-0.03842180631864827	0.034891489605668444	-0.034603493302829795	0.270818376846379	-0.10680786931271205	0.029964256675415517	31	Boot	Female31_
15	Cross-Lagged SM	Female	0.007085741650400065	0.043319514763833694	0.005082345694233198	0.8700702333900783	-0.0778189471144651	0.09199043041526522	31	Boot	Female31_
16	Cross-Lagged SM	Female	-0.050367728347305456	0.04001087019063155	-0.03984554054343195	0.20808411556737916	-0.12878759291105052	0.028052136216439615	31	Boot	Female31_
17	Cross-Lagged SM	Female	0.0018819059865895157	0.042888392604379724	0.0014540894395159445	0.965000739376229	-0.08217779887280872	0.08594161084598777	31	Boot	Female31_
18	Cross-Lagged SM	Female	0.01846641350862666	0.043557849393071175	0.014548990557238028	0.6716012191744181	-0.06690540254581268	0.10383822956306599	31	Boot	Female31_
19	Cross-Lagged SM	Female	-0.20753302296488232	0.04632309685623022	-0.1804410516302629	7.460115864610373e-6	-0.29832462445545416	-0.1167414214743105	31	Boot	Female31_
20	Cross-Lagged SM	Female	-0.017595364933084032	0.03893266497515899	-0.014683469891364964	0.6513096846685142	-0.09390198610655963	0.05871125624039157	31	Boot	Female31_
10	Cross-Lagged SM	Male	0.06885502090361324	0.05214820808168513	0.05028264438341536	0.18671092985490323	-0.03335358879479017	0.17106363060201665	32	Boot	Male32_
11	Cross-Lagged SM	Male	-0.030688406157611068	0.04550121430599225	-0.025279469765358085	0.5000236969037006	-0.11986914745019453	0.0584923351349724	32	Boot	Male32_
12	Cross-Lagged SM	Male	-0.030522138079350662	0.04543368493155496	-0.02488622532091671	0.5017139921073002	-0.1195705242301385	0.058526248071437185	32	Boot	Male32_
13	Cross-Lagged SM	Male	-0.015194791030841159	0.03531911457948033	-0.014715167175658142	0.6670397015091534	-0.08441898357246613	0.05402940151078381	32	Boot	Male32_
14	Cross-Lagged SM	Male	-0.031038739632802303	0.0356865961259404	-0.03046488582922029	0.3844320992698522	-0.1009831827704721	0.03890570350486748	32	Boot	Male32_
15	Cross-Lagged SM	Male	-0.1871481222405047	0.05661560385023618	-0.12263856074095074	9.477577451584285e-4	-0.2981126667499548	-0.0761835777310546	32	Boot	Male32_
16	Cross-Lagged SM	Male	0.027614493655888413	0.0408173419114735	0.022281849061106477	0.49869896026998584	-0.052386026435256916	0.10761501374703375	32	Boot	Male32_
17	Cross-Lagged SM	Male	0.0062610743451262324	0.041417715777261124	0.005150187546705121	0.8798424099591542	-0.07491615690022192	0.0874383055904744	32	Boot	Male32_
18	Cross-Lagged SM	Male	-0.015602049931097994	0.03543598847859063	-0.014119571204098348	0.6597283380145893	-0.08505531110571192	0.053851211243515926	32	Boot	Male32_
19	Cross-Lagged SM	Male	-0.18921518530975995	0.04709511940265901	-0.15047872488246086	5.876299931717455e-5	-0.2815199231865851	-0.09691044743293481	32	Boot	Male32_
20	Cross-Lagged SM	Male	0.037724395062633476	0.039657700889174446	0.03327352700807744	0.3414773913541913	-0.0400032703898105	0.11545206051507745	32	Boot	Male32_
10	Cross-Lagged SM	Female	0.04079813320893152	0.0604399588433591	0.029617484188890014	0.49966356090059505	-0.07766200935113543	0.15925827576899848	32	Boot	Female32_
11	Cross-Lagged SM	Female	-0.16352296271425584	0.04601444246693384	-0.12755264332051278	3.798071025067351e-4	-0.2537096127181365	-0.07333631271037513	32	Boot	Female32_
12	Cross-Lagged SM	Female	-0.14206722795835916	0.04004520794990438	-0.12417361379702102	3.886531839538687e-4	-0.22055439329358878	-0.06358006262312954	32	Boot	Female32_
13	Cross-Lagged SM	Female	-0.12426411343732736	0.034815537416931254	-0.10379815730352412	3.580534758069742e-4	-0.19250131287691927	-0.05602691399773546	32	Boot	Female32_
14	Cross-Lagged SM	Female	-0.021560032331645274	0.036012458212119236	-0.01877458836104843	0.5493845585008061	-0.09214315342215267	0.04902308875886212	32	Boot	Female32_
15	Cross-Lagged SM	Female	0.05199727087497032	0.0419971246146306	0.037217763118744716	0.21567341451963284	-0.03031558082394624	0.13431012257388686	32	Boot	Female32_
16	Cross-Lagged SM	Female	-0.06499899551943283	0.040042350021350384	-0.05126327151125101	0.10453463465451995	-0.14348055941762622	0.013482568378760565	32	Boot	Female32_
17	Cross-Lagged SM	Female	0.034197014105706865	0.04016433376384228	0.02790669459797541	0.39453197875671897	-0.04452363353447005	0.11291766174588377	32	Boot	Female32_
18	Cross-Lagged SM	Female	-0.030391059520332758	0.042110194499686296	-0.023573645649743655	0.470477012267541	-0.11292552412169456	0.052143405081029034	32	Boot	Female32_
19	Cross-Lagged SM	Female	-0.16597504963688406	0.04518106542136991	-0.1337732494001529	2.3920080175887648e-4	-0.2545283106459171	-0.07742178862785105	32	Boot	Female32_
20	Cross-Lagged SM	Female	-0.01721919749904586	0.039299657665325005	-0.014550786235432546	0.6612765829073433	-0.09424511112783632	0.05980671612974459	32	Boot	Female32_
10	Cross-Lagged SM	Male	0.05766773662675099	0.0527187228748844	0.04135553255110074	0.2740094415425378	-0.045659061518970305	0.16099453477247228	33	Boot	Male33_
11	Cross-Lagged SM	Male	-0.12481936211824228	0.05273461297751136	-0.09967801439503716	0.017936118464124462	-0.22817730429282307	-0.021461419943661506	33	Boot	Male33_
12	Cross-Lagged SM	Male	-0.05545686030014659	0.0365480456952938	-0.05162761174417367	0.12917362382138586	-0.12708971356824658	0.016175992967953405	33	Boot	Male33_
13	Cross-Lagged SM	Male	-0.05042349043818005	0.033895857401055614	-0.049525873529095966	0.13685631249194286	-0.11685815016935447	0.01601116929299437	33	Boot	Male33_
14	Cross-Lagged SM	Male	-0.0930544549082905	0.03414519559177311	-0.09765308646423689	0.006425132970331315	-0.15997780851324161	-0.026131101303339385	33	Boot	Male33_
15	Cross-Lagged SM	Male	-0.21942598189072085	0.054230311782107306	-0.15482284017736067	5.205865465729431e-5	-0.3257154398540293	-0.1131365239274124	33	Boot	Male33_
16	Cross-Lagged SM	Male	-0.03324866139018236	0.037256918320685097	-0.02783135590971764	0.37217012237278757	-0.10627087947367564	0.039773556693310924	33	Boot	Male33_
17	Cross-Lagged SM	Male	0.14835361402062594	0.041670442802744366	0.11674112969115734	3.706231321645159e-4	0.0666810469074107	0.23002618113384118	33	Boot	Male33_
18	Cross-Lagged SM	Male	0.028948280821052972	0.040459363594061	0.026412653602984584	0.47430615349542915	-0.05035061466071761	0.10824717630282354	33	Boot	Male33_
19	Cross-Lagged SM	Male	-0.20707763189819528	0.046582209795186354	-0.15924526758092603	8.771905152471504e-6	-0.29837708541704944	-0.11577817837934112	33	Boot	Male33_
20	Cross-Lagged SM	Male	0.006975315711480718	0.0420432460309234	0.005774411846196476	0.8682292608959852	-0.07542793230228571	0.08937856372524715	33	Boot	Male33_
10	Cross-Lagged SM	Female	-0.03526144957348413	0.053624148783524186	-0.026219718082747857	0.5108166578596225	-0.14036284989080886	0.06983995074384061	33	Boot	Female33_
11	Cross-Lagged SM	Female	-0.23182630097037618	0.04833078932639009	-0.18731750879542056	1.613341472861407e-6	-0.3265529073944936	-0.13709969454625875	33	Boot	Female33_
12	Cross-Lagged SM	Female	-0.11272079352906775	0.03665680625064219	-0.10334235659800008	0.0021048109970656093	-0.18456681356858917	-0.04087477348954634	33	Boot	Female33_
13	Cross-Lagged SM	Female	-0.10006531424517752	0.037791741506652904	-0.08873504481069218	0.008101527720121515	-0.17413576651126467	-0.02599486197909036	33	Boot	Female33_
14	Cross-Lagged SM	Female	-0.06121090250404564	0.03414633768922864	-0.05606114338292222	0.07303607435257331	-0.1281364945788764	0.0057146895707851295	33	Boot	Female33_
15	Cross-Lagged SM	Female	0.05193779410132053	0.041221224832801086	0.03754553406867241	0.20767766906170348	-0.028854321969597696	0.13272991017223876	33	Boot	Female33_
16	Cross-Lagged SM	Female	-0.10696816178467863	0.04005547717326643	-0.08315071057953627	0.007573831528937536	-0.18547545442784708	-0.028460869141510206	33	Boot	Female33_
17	Cross-Lagged SM	Female	0.018521369140615997	0.043478505146156185	0.014581245145054765	0.6701157908487709	-0.0666949350474895	0.1037376733287215	33	Boot	Female33_
18	Cross-Lagged SM	Female	0.012573105728414337	0.04003469247853728	0.009889241323403315	0.7534790694355813	-0.0658934496616553	0.091039661118484	33	Boot	Female33_
19	Cross-Lagged SM	Female	-0.16251046608764244	0.04191323007405637	-0.13973897859549578	1.0561899225836058e-4	-0.24465888750853398	-0.08036204466675091	33	Boot	Female33_
20	Cross-Lagged SM	Female	-0.03309345880693638	0.0412540432637184	-0.027363108196548035	0.42244477266779334	-0.11394989782048165	0.047762980206608886	33	Boot	Female33_
10	Cross-Lagged SM	Male	-0.0406003786630422	0.05032030072921102	-0.02922059364796551	0.4197592748073342	-0.13922635578352038	0.058025598457436	34	Boot	Male34_
11	Cross-Lagged SM	Male	-0.03714905358243797	0.04752997652607396	-0.030592167565083175	0.4344543383471464	-0.1303060957595771	0.056007988594701165	34	Boot	Male34_
12	Cross-Lagged SM	Male	-0.02102717400588251	0.04079281824696894	-0.01972941117519048	0.6062297661908724	-0.10097962859782995	0.05892528058606493	34	Boot	Male34_
13	Cross-Lagged SM	Male	-0.10361301359549255	0.03884434068787268	-0.09668828446541947	0.007644286331010219	-0.1797465223469268	-0.027479504844058283	34	Boot	Male34_
14	Cross-Lagged SM	Male	-0.10397549176613502	0.03724418625049808	-0.10047563962415311	0.005242804127267631	-0.1769727554506131	-0.030978228081656928	34	Boot	Male34_
15	Cross-Lagged SM	Male	-0.15288626217452372	0.054429290113955225	-0.10167672606671285	0.004971156968869295	-0.259565710501958	-0.046206813847089495	34	Boot	Male34_
16	Cross-Lagged SM	Male	0.033465298062649085	0.03655068997007824	0.02689751959464466	0.3598841052121402	-0.038172737888793634	0.1051033340140918	34	Boot	Male34_
17	Cross-Lagged SM	Male	0.05761544224270196	0.04113837307786536	0.04439455137944922	0.16135527289479934	-0.0230142873724863	0.1382451718578902	34	Boot	Male34_
18	Cross-Lagged SM	Male	-0.011864656108332764	0.03939745671495406	-0.00993402314023026	0.7632979470917469	-0.0890822523521184	0.06535294013545288	34	Boot	Male34_
19	Cross-Lagged SM	Male	-0.12873839895281372	0.04623500297547402	-0.10003572249636136	0.005362092979465105	-0.219357339609845	-0.038119458295782435	34	Boot	Male34_
20	Cross-Lagged SM	Male	0.024158072917047215	0.042935327689490696	0.020069389818705357	0.573665135053949	-0.05999362301877986	0.1083097688528743	34	Boot	Male34_
10	Cross-Lagged SM	Female	0.006671211535008831	0.04493048830740747	0.005149785692391152	0.8819651519196656	-0.08139092735530781	0.09473335042532546	34	Boot	Female34_
11	Cross-Lagged SM	Female	-0.13977969576954344	0.04431649935945687	-0.11837670447858907	0.001609811485156154	-0.22663843843497125	-0.052920953104115626	34	Boot	Female34_
12	Cross-Lagged SM	Female	-0.13660494398315357	0.04030041997881716	-0.11489099997563855	6.997794951226766e-4	-0.21559231570347365	-0.0576175722628335	34	Boot	Female34_
13	Cross-Lagged SM	Female	-0.1230371633652135	0.03374845500651795	-0.11167695276344976	2.6665199020015073e-4	-0.18918291971185913	-0.05689140701856786	34	Boot	Female34_
14	Cross-Lagged SM	Female	-0.06201152188742631	0.0328377489180076	-0.058271174989558465	0.058969343055978785	-0.12637232710009033	0.0023492833252376916	34	Boot	Female34_
15	Cross-Lagged SM	Female	0.011856724641158393	0.04422384475215278	0.00865544854771696	0.7886169178407332	-0.07482041833095172	0.0985338676132685	34	Boot	Female34_
16	Cross-Lagged SM	Female	-0.02563885959902936	0.03891184789541698	-0.0211454737384945	0.5099625766298654	-0.10190468004594733	0.05062696084788861	34	Boot	Female34_
17	Cross-Lagged SM	Female	0.05309730513421715	0.039585930727028644	0.04139176015552258	0.17981736169624996	-0.02448969338525646	0.13068430365369077	34	Boot	Female34_
18	Cross-Lagged SM	Female	-0.030055915089531784	0.04023755223699493	-0.024344124639004018	0.4550866101375335	-0.10892006830009092	0.048808238121027345	34	Boot	Female34_
19	Cross-Lagged SM	Female	-0.1877316389222099	0.04453090685847724	-0.1586301958806706	2.4893782733403924e-5	-0.27501061256373294	-0.10045266528068685	34	Boot	Female34_
20	Cross-Lagged SM	Female	0.028247342447846772	0.03858369150694954	0.024199654589717665	0.46410402388667693	-0.04737530329637828	0.10386998819207181	34	Boot	Female34_
10	Cross-Lagged SM	Male	-0.0798814448575689	0.05499726194305808	-0.05880984226110848	0.14637312829007554	-0.18767409751427805	0.02791120779914026	35	Boot	Male35_
11	Cross-Lagged SM	Male	0.009929011170068863	0.04390191552938119	0.007643640149590702	0.8210742526434351	-0.07611716211983795	0.09597518445997567	35	Boot	Male35_
12	Cross-Lagged SM	Male	0.01892187315121904	0.04017576704583191	0.016524351089490533	0.6376569656091498	-0.05982118330988265	0.09766492961232073	35	Boot	Male35_
13	Cross-Lagged SM	Male	-0.07263261462300247	0.03414032599792675	-0.06835657171717463	0.03338081974818241	-0.13954642399939537	-0.0057188052466095735	35	Boot	Male35_
14	Cross-Lagged SM	Male	-0.17229040212086735	0.03595846699510869	-0.1697491084080389	1.656444473807639e-6	-0.2427677023705526	-0.10181310187118212	35	Boot	Male35_
15	Cross-Lagged SM	Male	-0.20836074708611746	0.051708104460922714	-0.1381249368665341	5.588209788909282e-5	-0.30970676953836085	-0.10701472463387406	35	Boot	Male35_
16	Cross-Lagged SM	Male	0.04984124208552229	0.03707536615639572	0.03955249030579213	0.17884418239027866	-0.02282514029464852	0.1225076244656931	35	Boot	Male35_
17	Cross-Lagged SM	Male	0.03658926913514652	0.04174029301642205	0.029981143326771865	0.3807074763247993	-0.04522020188118941	0.11839874015148244	35	Boot	Male35_
18	Cross-Lagged SM	Male	-0.03246780492715916	0.039297034035860844	-0.027297044524805383	0.40868205484812536	-0.10948857633669108	0.044552966482372766	35	Boot	Male35_
19	Cross-Lagged SM	Male	-0.10578988777431977	0.047212681880633336	-0.08395100326873055	0.025044921729975522	-0.19832504387390787	-0.013254731674731665	35	Boot	Male35_
20	Cross-Lagged SM	Male	0.014732182445780555	0.041686090104610045	0.012635743812276374	0.7237828640245887	-0.06697105281554666	0.09643541770710776	35	Boot	Male35_
10	Cross-Lagged SM	Female	-0.0015533947972726858	0.0537279986953683	-0.0011933464748976872	0.9769346132202561	-0.10685833720160955	0.10375154760706416	35	Boot	Female35_
11	Cross-Lagged SM	Female	-0.1847684715006604	0.045989327676991175	-0.14871786127707073	5.878440462070422e-5	-0.2749058974207742	-0.09463104558054661	35	Boot	Female35_
12	Cross-Lagged SM	Female	-0.09824243195155255	0.03740855964357954	-0.08528349014077585	0.008634357500909795	-0.17156186156648695	-0.02492300233661815	35	Boot	Female35_
13	Cross-Lagged SM	Female	-0.12231678070539466	0.036164592547873284	-0.10455873033809455	7.1901287454601e-4	-0.1931980796147919	-0.05143548179599741	35	Boot	Female35_
14	Cross-Lagged SM	Female	-0.0335986436403444	0.033755225457155855	-0.029875442280070094	0.3195605945786022	-0.09975766982639944	0.03256038254571064	35	Boot	Female35_
15	Cross-Lagged SM	Female	0.02924428903475751	0.04571765465922969	0.02096560653272114	0.5223860696524434	-0.060360667554972464	0.11884924562448748	35	Boot	Female35_
16	Cross-Lagged SM	Female	-0.06868993408192549	0.04071154557593569	-0.05250874158709591	0.09155822356127463	-0.1484830971657204	0.011103229001869414	35	Boot	Female35_
17	Cross-Lagged SM	Female	-0.007188804236691675	0.045277962072931506	-0.005410235565694156	0.873849699211404	-0.09593197919300793	0.08155437071962458	35	Boot	Female35_
18	Cross-Lagged SM	Female	0.006475324131847309	0.04274929727617324	0.005139313366252755	0.8796033492227531	-0.07731175889384845	0.09026240715754308	35	Boot	Female35_
19	Cross-Lagged SM	Female	-0.12884452230858595	0.04352133745729194	-0.10765720380125669	0.0030714922275236756	-0.21414477628389217	-0.04354426833327975	35	Boot	Female35_
20	Cross-Lagged SM	Female	-0.09635729127011734	0.044097106118054674	-0.08482958831060884	0.02888034382852278	-0.18278603108394537	-0.009928551456289333	35	Boot	Female35_
10	Cross-Lagged SM	Male	0.047421785897393896	0.04631816735961808	0.03649150642245666	0.30591704031842903	-0.043360153957356214	0.138203725752144	36	Boot	Male36_
11	Cross-Lagged SM	Male	0.004253929205662396	0.044419148547852866	0.0035014478299029263	0.9237049009796554	-0.08280600217206384	0.09131386058338863	36	Boot	Male36_
12	Cross-Lagged SM	Male	0.10993035466951045	0.03563250628351166	0.09785874130603575	0.002034739418715903	0.040091925674930445	0.17976878366409046	36	Boot	Male36_
13	Cross-Lagged SM	Male	-0.024120962803141778	0.036788499699623244	-0.02310887512659788	0.5120391483386422	-0.09622509725966591	0.04798317165338236	36	Boot	Male36_
14	Cross-Lagged SM	Male	-0.1350855169256526	0.03442293193438059	-0.13479832258098567	8.698643140436779e-5	-0.20255322375931223	-0.06761781009199296	36	Boot	Male36_
15	Cross-Lagged SM	Male	-0.32339308915279813	0.05537801162006492	-0.20776363807390238	5.228292021541847e-9	-0.431931997463566	-0.21485418084203028	36	Boot	Male36_
16	Cross-Lagged SM	Male	0.0304302268558833	0.03609384418028115	0.025521752963220994	0.3991801598621221	-0.04031240780106837	0.10117286151283497	36	Boot	Male36_
17	Cross-Lagged SM	Male	-0.011302114919754545	0.0426468940838235	-0.0095892977641726055	0.7909970343331343	-0.0948884913765429	0.0722842615370338	36	Boot	Male36_
18	Cross-Lagged SM	Male	0.015123481718720678	0.03746872077524289	0.01295127780501457	0.6864851758073129	-0.05831386154754306	0.08856082498498441	36	Boot	Male36_
19	Cross-Lagged SM	Male	-0.16149749641704028	0.04779111288805161	-0.1292762992563628	7.268732004646061e-4	-0.25516635645870944	-0.06782863637537115	36	Boot	Male36_
20	Cross-Lagged SM	Male	-0.01691211544814791	0.04385534211066251	-0.014403469421080145	0.6997676738355809	-0.10286700651472921	0.06904277561843339	36	Boot	Male36_
10	Cross-Lagged SM	Female	-0.07176867825799031	0.06061477102649684	-0.051709650676701364	0.23640790785423027	-0.19057144640106605	0.04703408988508542	36	Boot	Female36_
11	Cross-Lagged SM	Female	-0.11417782045737225	0.056865271831543426	-0.08397958187978893	0.044657580579110956	-0.22563170521827736	-0.0027239356964671307	36	Boot	Female36_
12	Cross-Lagged SM	Female	-0.1280782998006053	0.03786156650064116	-0.1056726147101662	7.174953478270574e-4	-0.20228560654013017	-0.05387099306108045	36	Boot	Female36_
13	Cross-Lagged SM	Female	-0.0867394407211555	0.03475710455222016	-0.07703502538975714	0.012574827783685016	-0.15486211385040016	-0.018616767591910832	36	Boot	Female36_
14	Cross-Lagged SM	Female	-0.06035565669803914	0.031993425720841	-0.05568759710988129	0.0592273598160622	-0.12306161885294489	0.002350305456866618	36	Boot	Female36_
15	Cross-Lagged SM	Female	0.013301590477053676	0.04341903435065099	0.009525975375103824	0.7593352049282489	-0.0717981530937297	0.09840133404783705	36	Boot	Female36_
16	Cross-Lagged SM	Female	-0.1260279294128558	0.03952337082471785	-0.09672361917662273	0.0014291715080834155	-0.2034923127769239	-0.04856354604878768	36	Boot	Female36_
17	Cross-Lagged SM	Female	-0.026332873566253103	0.040625224360251955	-0.019796451173939848	0.5168619194945194	-0.10595685017620618	0.05329110304369997	36	Boot	Female36_
18	Cross-Lagged SM	Female	0.0010589525063073224	0.040246313606358136	8.329478675975683e-4	0.9790086520109311	-0.07782237267265894	0.07994027768527358	36	Boot	Female36_
19	Cross-Lagged SM	Female	-0.15977170037812613	0.046013117522763144	-0.13195730101941994	5.160046194110368e-4	-0.24995575353915073	-0.06958764721710152	36	Boot	Female36_
20	Cross-Lagged SM	Female	-0.10657066723295461	0.04053797800567297	-0.09207953172842347	0.008565920497091595	-0.18602364413015046	-0.027117690335758754	36	Boot	Female36_
10	Cross-Lagged SM	Male	0.0016958882943248757	0.048135437061385726	0.0013849782889014755	0.9718950675265259	-0.09264783472608566	0.09603961131473542	37	Boot	Male37_
11	Cross-Lagged SM	Male	-0.09357035256566122	0.04328755997971708	-0.08160596799455586	0.030649087563104915	-0.17841241110452408	-0.008728294026798367	37	Boot	Male37_
12	Cross-Lagged SM	Male	-0.0019964793888738964	0.03894434357015295	-0.0017479162651615452	0.9591144061526902	-0.0783259901879277	0.0743330314101799	37	Boot	Male37_
13	Cross-Lagged SM	Male	-0.015890361928570913	0.035215227694626046	-0.015047484258683989	0.6518198047488908	-0.08491093991741541	0.05313021606027359	37	Boot	Male37_
14	Cross-Lagged SM	Male	-0.02693824817864765	0.03572064449642876	-0.02622288256790493	0.45076715545417523	-0.0969494248962069	0.043072928538911606	37	Boot	Male37_
15	Cross-Lagged SM	Male	-0.14334152775371523	0.04648540727636944	-0.09987074539344516	0.0020452529030963174	-0.2344512518220755	-0.052231803685354974	37	Boot	Male37_
16	Cross-Lagged SM	Male	0.07261484270700118	0.03632408742463805	0.0615970196401789	0.04559944253318249	0.001420939583426331	0.143808745830576	37	Boot	Male37_
17	Cross-Lagged SM	Male	0.10215747224829783	0.03857254076356391	0.08367318367465706	0.008086164434319087	0.026556681559509465	0.1777582629370862	37	Boot	Male37_
18	Cross-Lagged SM	Male	-0.007783702734208736	0.04289852422873599	-0.006424896760848312	0.8560186659373552	-0.09186326521245015	0.07629585974403268	37	Boot	Male37_
19	Cross-Lagged SM	Male	-0.13666523215043097	0.050492007656375335	-0.10642111359393877	0.006796165559294742	-0.23562774866404726	-0.03770271563681468	37	Boot	Male37_
20	Cross-Lagged SM	Male	-0.020629498718433094	0.045182260718257684	-0.01759167605604049	0.6479700595163258	-0.10918510246631696	0.06792610502945079	37	Boot	Male37_
10	Cross-Lagged SM	Female	0.024287968971737392	0.049509399687780294	0.019723563346721876	0.6237285691183603	-0.07274867131251056	0.12132460925598534	37	Boot	Female37_
11	Cross-Lagged SM	Female	-0.1992850430379266	0.04765022755672882	-0.16198399120171758	2.8864155687591264e-5	-0.29267777290425306	-0.10589231317160012	37	Boot	Female37_
12	Cross-Lagged SM	Female	-0.1173134810555008	0.03650500666624899	-0.10055910489895702	0.0013106974461536414	-0.18886197937674337	-0.045764982734258206	37	Boot	Female37_
13	Cross-Lagged SM	Female	-0.07194693673747839	0.03431460155107789	-0.0640700136171128	0.03602140110570495	-0.1392023199214333	-0.004691553553523464	37	Boot	Female37_
14	Cross-Lagged SM	Female	-0.0379923522190105	0.03477335779175702	-0.03499313971342639	0.27458232857435183	-0.10614688111237951	0.030162176674358512	37	Boot	Female37_
15	Cross-Lagged SM	Female	0.04136994687028074	0.047241656990569605	0.029552360123383505	0.38118822066893454	-0.05122199940123054	0.13396189314179202	37	Boot	Female37_
16	Cross-Lagged SM	Female	-0.13012185158558498	0.04197958711141509	-0.09904481677232385	0.0019375218013824025	-0.21240033040982037	-0.047843372761349576	37	Boot	Female37_
17	Cross-Lagged SM	Female	0.009837917766207497	0.039492786715906274	0.00794810612051748	0.8032782470695787	-0.06756652184609066	0.08724235737850566	37	Boot	Female37_
18	Cross-Lagged SM	Female	0.023413575965041594	0.04231263327943315	0.019080055543910686	0.5800257056290432	-0.05951766135369828	0.10634481328378147	37	Boot	Female37_
19	Cross-Lagged SM	Female	-0.0856055935441552	0.041796304749030386	-0.07424774798788251	0.04054415095838504	-0.16752484553911517	-0.0036863415491952406	37	Boot	Female37_
20	Cross-Lagged SM	Female	-0.05805067135192364	0.042109364752917794	-0.04877998027922985	0.16802763243088714	-0.1405835096795029	0.02448216697565561	37	Boot	Female37_
10	Cross-Lagged SM	Male	0.0451430539875132	0.04813897855124393	0.03368538869537509	0.3483651406201911	-0.04920761022547103	0.13949371820049744	38	Boot	Male38_
11	Cross-Lagged SM	Male	0.01298375699430767	0.04563423813428884	0.010212954964850331	0.7760135286005934	-0.07645770621082273	0.10242522019943809	38	Boot	Male38_
12	Cross-Lagged SM	Male	-0.002565743753881793	0.0378595223189888	-0.0022080852516497	0.9459686428151224	-0.07676904397099017	0.07163755646322657	38	Boot	Male38_
13	Cross-Lagged SM	Male	-0.05105487476951068	0.03482555265496051	-0.0476730641343757	0.14264347924403387	-0.11931170371493653	0.017201954175915177	38	Boot	Male38_
14	Cross-Lagged SM	Male	-0.09752298741745409	0.03665308648222069	-0.09827302449758059	0.007797764122131401	-0.16936171684483853	-0.025684257990069653	38	Boot	Male38_
15	Cross-Lagged SM	Male	-0.12018794271292507	0.04780089485619216	-0.08505427463876845	0.011925369827459953	-0.21387597505984762	-0.026499910366002535	38	Boot	Male38_
16	Cross-Lagged SM	Male	-3.1745375610911286e-4	0.03682439172150409	-2.581502866730021e-4	0.9931217244429411	-0.07249193528285204	0.07185702777063381	38	Boot	Male38_
17	Cross-Lagged SM	Male	0.018953053142043475	0.04196754231376711	0.014974508240420972	0.6515483961929982	-0.06330181831260082	0.10120792459668776	38	Boot	Male38_
18	Cross-Lagged SM	Male	-0.030872474024742903	0.0369540846472141	-0.027539657603519004	0.40347681589592455	-0.10330114901492707	0.04155620096544127	38	Boot	Male38_
19	Cross-Lagged SM	Male	-0.18754127562467485	0.048447916081350594	-0.1483016714902329	1.0839536861340093e-4	-0.2824974462701409	-0.0925851049792088	38	Boot	Male38_
20	Cross-Lagged SM	Male	-0.03477789359337421	0.044945505853378316	-0.029229655288690735	0.43906142706286944	-0.12286946633292989	0.053313679146181465	38	Boot	Male38_
10	Cross-Lagged SM	Female	-0.03671061866250167	0.05460262823608627	-0.027918497849671976	0.5013779059568233	-0.14372980346646055	0.07030856614145722	38	Boot	Female38_
11	Cross-Lagged SM	Female	-0.18970161863841697	0.04967593649988722	-0.1598911572000979	1.3411170440025266e-4	-0.28706466507649464	-0.09233857220033934	38	Boot	Female38_
12	Cross-Lagged SM	Female	-0.11231157829365175	0.042716854937914155	-0.09068156954862229	0.00855835154301765	-0.19603507550478544	-0.028588081082518063	38	Boot	Female38_
13	Cross-Lagged SM	Female	-0.09876718699172354	0.03569218398160853	-0.08689793800201448	0.005654114793004705	-0.16872258212525368	-0.02881179185819341	38	Boot	Female38_
14	Cross-Lagged SM	Female	-0.03681772396122683	0.03535887144301719	-0.031437563865469226	0.29775561113282323	-0.10611983852352232	0.032484390601068655	38	Boot	Female38_
15	Cross-Lagged SM	Female	-0.013533325287601598	0.0438153637736741	-0.009588748105441495	0.757419135583133	-0.0994098602535238	0.07234320967832061	38	Boot	Female38_
16	Cross-Lagged SM	Female	-0.11097659930006715	0.046468399833020195	-0.08200958556761895	0.01693036483051813	-0.2020529893919938	-0.01990020920814052	38	Boot	Female38_
17	Cross-Lagged SM	Female	-0.0185691432618024	0.04294594929875665	-0.0145288651343513	0.6654623124652448	-0.1027416571692486	0.06560337064564381	38	Boot	Female38_
18	Cross-Lagged SM	Female	-0.027908974028675558	0.04438254095738808	-0.02151845454051609	0.5294618208736781	-0.11489715584753002	0.059079207790178896	38	Boot	Female38_
19	Cross-Lagged SM	Female	-0.1281320392968808	0.04694683622859913	-0.10506956438679105	0.006346877463806688	-0.2201461474930353	-0.03611793110072631	38	Boot	Female38_
20	Cross-Lagged SM	Female	-0.10785666081442927	0.040676966856975055	-0.09754547780640965	0.008012529420994063	-0.1875820508544298	-0.028131270774428743	38	Boot	Female38_
10	Cross-Lagged SM	Male	-0.17743287567833949	0.061691365047185906	-0.12403815488278731	0.004025737402525431	-0.29834572932793696	-0.05652002202874201	39	Boot	Male39_
11	Cross-Lagged SM	Male	-0.08715601592352576	0.04716760474714992	-0.06856580013670185	0.06463215267939004	-0.17960282246496007	0.005290790617908547	39	Boot	Male39_
12	Cross-Lagged SM	Male	-0.08914507755497564	0.04139390039444773	-0.07537661213060798	0.03127312117990444	-0.1702756315077315	-0.00801452360221977	39	Boot	Male39_
13	Cross-Lagged SM	Male	0.005157640386938176	0.03827480970098794	0.004403018840651156	0.892807271573171	-0.06985960814212244	0.0801748889159988	39	Boot	Male39_
14	Cross-Lagged SM	Male	-0.08680008338667378	0.03836840986550812	-0.07761979437247102	0.02368011393888092	-0.16200078486714098	-0.011599381906206574	39	Boot	Male39_
15	Cross-Lagged SM	Male	-0.2177126794259302	0.05378323902081794	-0.1488422773324009	5.166482747953616e-5	-0.32312589087864263	-0.11229946797321777	39	Boot	Male39_
16	Cross-Lagged SM	Male	0.07221785763396124	0.03621258722924316	0.06001867990299861	0.04612200906287889	0.0012424908776295651	0.14319322439029292	39	Boot	Male39_
17	Cross-Lagged SM	Male	-0.04082553205495503	0.03853114892455454	-0.033646493548680746	0.28935110478863146	-0.11634519623003114	0.03469413212012109	39	Boot	Male39_
18	Cross-Lagged SM	Male	0.012091692816501597	0.03919498788866541	0.009908313361018991	0.7577011421949171	-0.0647290718197662	0.0889124574527694	39	Boot	Male39_
19	Cross-Lagged SM	Male	-0.26265163217371523	0.04987513183774741	-0.20268991421444327	1.392885162765367e-7	-0.36040509429988715	-0.1648981700475433	39	Boot	Male39_
20	Cross-Lagged SM	Male	0.10006831220252825	0.041054105118595134	0.0891550920114055	0.014790279406055262	0.019603744752560326	0.18053287965249618	39	Boot	Male39_
10	Cross-Lagged SM	Female	0.04399816451147582	0.05198882958661688	0.03391250858581566	0.3973852144188481	-0.057898069076683635	0.14589439809963528	39	Boot	Female39_
11	Cross-Lagged SM	Female	-0.23159491854921535	0.047358080940452844	-0.18080105977220245	1.0068570206467342e-6	-0.3244150515694357	-0.13877478552899503	39	Boot	Female39_
12	Cross-Lagged SM	Female	-0.14842679061911812	0.04073128866513642	-0.1344467273045483	2.683828316090153e-4	-0.22825864944669003	-0.06859493179154622	39	Boot	Female39_
13	Cross-Lagged SM	Female	-0.12107319273046686	0.03619132685846857	-0.10300575962501922	8.217439637268065e-4	-0.19200688992578238	-0.050139495535151346	39	Boot	Female39_
14	Cross-Lagged SM	Female	-0.034273478339321393	0.03490395951609686	-0.031372606607165614	0.32613104086156364	-0.1026839819087153	0.034137025230072525	39	Boot	Female39_
15	Cross-Lagged SM	Female	-0.011942080994140113	0.044659511895881535	-0.008810420096673792	0.7891590013034031	-0.099473115877206	0.07558895388892578	39	Boot	Female39_
16	Cross-Lagged SM	Female	-0.04295921132831761	0.03968488806446761	-0.03364835875144907	0.2790268343825488	-0.12074016266517756	0.034821740008542344	39	Boot	Female39_
17	Cross-Lagged SM	Female	-0.0015696583608968728	0.04116036244926084	-0.0012086873541956495	0.9695798918501104	-0.08224248635206295	0.07910316963026921	39	Boot	Female39_
18	Cross-Lagged SM	Female	-0.011842933536241438	0.042988005213765064	-0.009321749417536539	0.7829368058323987	-0.09609787552244102	0.07241200844995814	39	Boot	Female39_
19	Cross-Lagged SM	Female	-0.12817552657391706	0.04253891980182706	-0.11028011979693665	0.0025856349803841105	-0.21155027732673581	-0.044800775821098315	39	Boot	Female39_
20	Cross-Lagged SM	Female	-0.09454484446420311	0.0405337222070235	-0.08134361087669781	0.019674484047849106	-0.17398948014932053	-0.015100208779085675	39	Boot	Female39_
10	Cross-Lagged SM	Male	-0.02193109095627228	0.05529778853961996	-0.017348962659555465	0.6916626123217269	-0.13031276491863913	0.08645058300609457	40	Boot	Male40_
11	Cross-Lagged SM	Male	-0.04741853955528158	0.04888416019683712	-0.04090646968926361	0.332037272750642	-0.14322973295556873	0.04839265384500559	40	Boot	Male40_
12	Cross-Lagged SM	Male	-0.07785742945863407	0.0411783807813186	-0.07617160751614577	0.05865965105479276	-0.15856557273169483	0.0028507138144266975	40	Boot	Male40_
13	Cross-Lagged SM	Male	-0.07357914328415896	0.038117379148205024	-0.06893319308839482	0.05356588812879148	-0.14828783359969883	0.0011295470313809203	40	Boot	Male40_
14	Cross-Lagged SM	Male	-0.09327877934272928	0.03956347300792801	-0.09446144743589113	0.018388573113881757	-0.17082176154159073	-0.015735797143867844	40	Boot	Male40_
15	Cross-Lagged SM	Male	-0.17377694165211016	0.055571099580664036	-0.11361310843949983	0.0017653385867624216	-0.28269429541150054	-0.06485958789271977	40	Boot	Male40_
16	Cross-Lagged SM	Male	0.06544616346777267	0.03587588364385044	0.0557251241509463	0.06811604326376552	-0.0048692763877237755	0.13576160332326911	40	Boot	Male40_
17	Cross-Lagged SM	Male	0.07781409388118085	0.03889624768123181	0.0641044878411544	0.04544033639085843	0.0015788492922169384	0.15404933847014476	40	Boot	Male40_
18	Cross-Lagged SM	Male	0.08065631259916753	0.036524230897109156	0.0671389931186284	0.02722364674228861	0.009070135477808536	0.1522424897205265	40	Boot	Male40_
19	Cross-Lagged SM	Male	-0.19477684958047314	0.04987836408961411	-0.15023134586508688	9.421102975504247e-5	-0.29253664680389274	-0.09701705235705355	40	Boot	Male40_
20	Cross-Lagged SM	Male	-0.0014945326505015645	0.04554823610540823	-0.0012971198330589695	0.9738244399893083	-0.09076743497642861	0.08777836967542549	40	Boot	Male40_
10	Cross-Lagged SM	Female	-0.05606395509734468	0.05679098588686819	-0.04387605273184569	0.32354551811309684	-0.1673722420821288	0.055244331887439456	40	Boot	Female40_
11	Cross-Lagged SM	Female	-0.10712377633958049	0.04788965478208893	-0.08395240473345456	0.025293685302658186	-0.20098577494453115	-0.013261777734629832	40	Boot	Female40_
12	Cross-Lagged SM	Female	-0.06773491126414029	0.040404333795519214	-0.05653368062812107	0.09365460736141973	-0.14692595032269246	0.011456127794411894	40	Boot	Female40_
13	Cross-Lagged SM	Female	-0.08246209243902758	0.033827018555094686	-0.07437528658629347	0.014778655089401349	-0.14876183051138128	-0.016162354366673876	40	Boot	Female40_
14	Cross-Lagged SM	Female	-0.049811525571727994	0.033520842885891425	-0.04712041083914511	0.1372826478828737	-0.11551117035950086	0.01588811921604487	40	Boot	Female40_
15	Cross-Lagged SM	Female	0.016657099884485403	0.043944806743551716	0.011624287998330887	0.7046537613341373	-0.06947313864044882	0.10278733840941964	40	Boot	Female40_
16	Cross-Lagged SM	Female	-0.15648378473543204	0.04037315749125312	-0.12119910642023439	1.0621549186140555e-4	-0.2356137193604516	-0.07735385011041246	40	Boot	Female40_
17	Cross-Lagged SM	Female	-0.011626470251277363	0.039161852346296856	-0.009559895892138825	0.7665561855105552	-0.0883822904178946	0.06512934991533988	40	Boot	Female40_
18	Cross-Lagged SM	Female	0.016797538088681226	0.04199051580747966	0.013641304635438766	0.6891331569126407	-0.0655023605862387	0.09909743676360117	40	Boot	Female40_
19	Cross-Lagged SM	Female	-0.1286183939853944	0.044276514812683174	-0.10863127678509597	0.003673824847994389	-0.21539876837920763	-0.04183801959158119	40	Boot	Female40_
20	Cross-Lagged SM	Female	-0.012253167382690278	0.039985215096584474	-0.010740259074457406	0.7592677895201949	-0.09062274888608308	0.06611641412070253	40	Boot	Female40_
10	Cross-Lagged SM	Male	-0.018285089624256467	0.05090772801608413	-0.013459417682279963	0.7194596751460689	-0.11806240307054204	0.0814922238220291	41	Boot	Male41_
11	Cross-Lagged SM	Male	-0.11429024688059096	0.04947443371504976	-0.09119567077437697	0.020883337206190955	-0.21125835511760266	-0.01732213864357926	41	Boot	Male41_
12	Cross-Lagged SM	Male	0.021473759818796415	0.040821334251339186	0.01890641911181966	0.5988586255556154	-0.05853458511469971	0.10148210475229254	41	Boot	Male41_
13	Cross-Lagged SM	Male	-0.0981130287534486	0.035915573051684926	-0.09140572734719242	0.006299540015686889	-0.16850625841886835	-0.027719799088028838	41	Boot	Male41_
14	Cross-Lagged SM	Male	-0.15528600784022878	0.037515860382011976	-0.15880779187061908	3.4850450462142746e-5	-0.2288157430380053	-0.08175627264245225	41	Boot	Male41_
15	Cross-Lagged SM	Male	-0.221840248738367	0.05151022047570182	-0.16211698702317887	1.6569092005980224e-5	-0.3227984257064602	-0.1208820717702738	41	Boot	Male41_
16	Cross-Lagged SM	Male	0.07681588214557866	0.038541150335671584	0.06152770154099635	0.04625187454778934	0.001276615564918565	0.15235514872623876	41	Boot	Male41_
17	Cross-Lagged SM	Male	0.07047851586727148	0.04080185382110413	0.0561057179184628	0.08410731582508002	-0.009491648124560575	0.15044867985910354	41	Boot	Male41_
18	Cross-Lagged SM	Male	0.021013925302512663	0.03829449257965059	0.018688179832650195	0.5831802091535787	-0.05404190095983883	0.09606975156486416	41	Boot	Male41_
19	Cross-Lagged SM	Male	-0.19839893938259218	0.048329679112211164	-0.1609305262168914	4.041120323017289e-5	-0.2931233698269038	-0.10367450893828058	41	Boot	Male41_
20	Cross-Lagged SM	Male	0.05898883326820551	0.045036236141285615	0.05044139845726174	0.19026071436530856	-0.02928056756795542	0.14725823410436645	41	Boot	Male41_
10	Cross-Lagged SM	Female	0.05868793343788446	0.05460429592799099	0.04511680387885632	0.28247054463487453	-0.04833451998214498	0.1657103868579139	41	Boot	Female41_
11	Cross-Lagged SM	Female	-0.11676481399310921	0.04707712315634845	-0.09188746894813717	0.013127637777585965	-0.20903427987530876	-0.024495348110909684	41	Boot	Female41_
12	Cross-Lagged SM	Female	-0.11064910518788691	0.038894494599735804	-0.0935358230681383	0.004443197487089101	-0.18688091380025668	-0.034417296575517134	41	Boot	Female41_
13	Cross-Lagged SM	Female	-0.13975504737633898	0.032773680137275794	-0.1234171639543324	2.005780120084566e-5	-0.20399028008623526	-0.0755198146664427	41	Boot	Female41_
14	Cross-Lagged SM	Female	-0.03752209613787999	0.033558144498320376	-0.03401196708621332	0.26351493616683874	-0.10329485074257887	0.028250658466818887	41	Boot	Female41_
15	Cross-Lagged SM	Female	0.09131615372589638	0.04274115656959331	0.07057622413333421	0.032639304459985086	0.0075450261919059874	0.17508728125988676	41	Boot	Female41_
16	Cross-Lagged SM	Female	-0.012836513320533548	0.04111863449675596	-0.010244166851218607	0.7549019195462658	-0.09342755602764145	0.06775452938657435	41	Boot	Female41_
17	Cross-Lagged SM	Female	0.010995611832685857	0.04081930037565324	0.009198468514258084	0.7876427663290064	-0.06900874677771678	0.09099997044308848	41	Boot	Female41_
18	Cross-Lagged SM	Female	0.012552675775750652	0.04274144737665446	0.009881279716145526	0.7689958674298469	-0.07121902172960604	0.09632437328110735	41	Boot	Female41_
19	Cross-Lagged SM	Female	-0.12072733570297191	0.045864153826310525	-0.10297413804139478	0.008481370984055658	-0.21061942538394543	-0.030835246021998386	41	Boot	Female41_
20	Cross-Lagged SM	Female	-0.08578333665036769	0.03938557210056467	-0.07666433201568935	0.02940308688759874	-0.16297763947798	-0.008589033822755401	41	Boot	Female41_
10	Cross-Lagged SM	Male	-0.0671414549370468	0.059706197084377105	-0.045567730868737694	0.26078793050758864	-0.18416345087627628	0.04988054100218267	42	Boot	Male42_
11	Cross-Lagged SM	Male	-0.05348723359892764	0.04781131338405056	-0.04370452299570077	0.2632617425675037	-0.14719568588522458	0.0402212186873693	42	Boot	Male42_
12	Cross-Lagged SM	Male	-0.026218166572752995	0.040202205879386416	-0.022950858891919033	0.5142996299819396	-0.10501304219541477	0.05257670904990877	42	Boot	Male42_
13	Cross-Lagged SM	Male	-0.013837142049034952	0.04085093006605005	-0.012436098339899518	0.7348185513572916	-0.09390349371345748	0.06622920961538757	42	Boot	Male42_
14	Cross-Lagged SM	Male	-0.13856577302160947	0.037466216222416686	-0.13212664334086058	2.1694639617542144e-4	-0.21199820745453646	-0.06513333858868246	42	Boot	Male42_
15	Cross-Lagged SM	Male	-0.2247170609237909	0.05423044883078376	-0.15616771030641866	3.416821482149501e-5	-0.33100678749756934	-0.11842733435001247	42	Boot	Male42_
16	Cross-Lagged SM	Male	-0.04727396552159017	0.0375658068831498	-0.03802745777130653	0.2082360266376415	-0.12090159406275061	0.026353663019570282	42	Boot	Male42_
17	Cross-Lagged SM	Male	0.007332195318582655	0.04213747794297689	0.005865109693545423	0.8618603489987726	-0.07525574384900295	0.08992013448616827	42	Boot	Male42_
18	Cross-Lagged SM	Male	0.05261474164487839	0.03943206116626563	0.04235363396767094	0.1821010511962733	-0.024670678077182706	0.1299001613669395	42	Boot	Male42_
19	Cross-Lagged SM	Male	-0.09873566708924479	0.04835517687718397	-0.07679590046741994	0.04116302876976885	-0.19351007223458935	-0.0039612619439002295	42	Boot	Male42_
20	Cross-Lagged SM	Male	1.0224345492810509e-4	0.04226085441172376	8.886890527468105e-5	0.9980696463504299	-0.0827275091479411	0.08293199605779732	42	Boot	Male42_
10	Cross-Lagged SM	Female	-0.04758007670426283	0.05290963618054389	-0.03773409317596993	0.36850857918390445	-0.1512810580532462	0.056120904644720554	42	Boot	Female42_
11	Cross-Lagged SM	Female	-0.09891232165350654	0.04565004976789032	-0.0788754574896243	0.030253794278099155	-0.1883847750910326	-0.009439868215980474	42	Boot	Female42_
12	Cross-Lagged SM	Female	-0.16650588487181256	0.0377268563049324	-0.14595981988264844	1.017325973573513e-5	-0.2404491644793979	-0.0925626052642272	42	Boot	Female42_
13	Cross-Lagged SM	Female	-0.09076096723119656	0.032824727273680035	-0.08373153136416638	0.00569196257441118	-0.15509625048995906	-0.02642568397243407	42	Boot	Female42_
14	Cross-Lagged SM	Female	-0.0867487249207381	0.03426228967841594	-0.07750995413378492	0.011344602203557486	-0.15390157871831175	-0.019595871123164438	42	Boot	Female42_
15	Cross-Lagged SM	Female	0.013129055897549452	0.04205724721752217	0.009395683708890093	0.7549105164645562	-0.06930163393769138	0.09555974573279029	42	Boot	Female42_
16	Cross-Lagged SM	Female	-0.11793885036579227	0.03989558540468274	-0.09554678243676172	0.003114671879171027	-0.19613276090111226	-0.03974493983047227	42	Boot	Female42_
17	Cross-Lagged SM	Female	0.07669982318271454	0.040951244569521046	0.06296799924718234	0.061074650153986054	-0.0035631412956381586	0.15696278766106725	42	Boot	Female42_
18	Cross-Lagged SM	Female	0.011853133871357792	0.04497124004531994	0.009531658339395628	0.7921101788160771	-0.07628887695757469	0.09999514470029028	42	Boot	Female42_
19	Cross-Lagged SM	Female	-0.1278107332124428	0.047718926271481596	-0.10235414958672716	0.007397314616356843	-0.22133811008546891	-0.034283356339416676	42	Boot	Female42_
20	Cross-Lagged SM	Female	-0.03528500119214389	0.04153729367755507	-0.029523424397054306	0.39561558065082036	-0.11669660081541511	0.046126598431127326	42	Boot	Female42_
10	Cross-Lagged SM	Male	0.043137389485322045	0.0581895071328562	0.029657190195118057	0.4584958537173589	-0.07091194877321266	0.15718672774385675	43	Boot	Male43_
11	Cross-Lagged SM	Male	-0.02822660509791617	0.048202194481499164	-0.02351429589175819	0.5581527150657752	-0.12270117025744987	0.06624796006161751	43	Boot	Male43_
12	Cross-Lagged SM	Male	-0.04088736794289563	0.0411588199584228	-0.03796671886397946	0.32051273951913006	-0.12155717270757266	0.0397824368217814	43	Boot	Male43_
13	Cross-Lagged SM	Male	0.0016930631044257012	0.03775912990768055	0.0016260051320623663	0.9642360298179069	-0.07231347160219738	0.07569959781104878	43	Boot	Male43_
14	Cross-Lagged SM	Male	-0.1011209230733365	0.036724473789847174	-0.0985347129667897	0.005896135578119965	-0.17309956905262214	-0.029142277094050872	43	Boot	Male43_
15	Cross-Lagged SM	Male	-0.1777814946372457	0.05706242253655924	-0.12433981197265019	0.001835949741348486	-0.2896217876795085	-0.0659412015949829	43	Boot	Male43_
16	Cross-Lagged SM	Male	0.01664531705146896	0.03810472573924204	0.013923255301361352	0.6622340751237021	-0.05803857303822181	0.09132920714115973	43	Boot	Male43_
17	Cross-Lagged SM	Male	0.008346530369876256	0.04166309072516307	0.006610069560852157	0.8412194342876265	-0.0733116269360681	0.09000468767582062	43	Boot	Male43_
18	Cross-Lagged SM	Male	-0.005915635366912174	0.04110543706188737	-0.004955018445682518	0.8855686205525009	-0.08648081157698934	0.074649540843165	43	Boot	Male43_
19	Cross-Lagged SM	Male	-0.05684375654732404	0.048400394292407785	-0.04368666868143756	0.24021554373011123	-0.15170678619798128	0.03801927310333318	43	Boot	Male43_
20	Cross-Lagged SM	Male	0.034808606011032965	0.043880202965942236	0.030506443445748953	0.4276237519529644	-0.05119501143652146	0.12081222345858739	43	Boot	Male43_
10	Cross-Lagged SM	Female	0.019186708471847738	0.056957037004844994	0.014213690908355687	0.7362203093252857	-0.09244703272376353	0.130820449667459	43	Boot	Female43_
11	Cross-Lagged SM	Female	-0.07570943562029867	0.040990092962945396	-0.06262780406606212	0.06474454537294116	-0.15604854155062034	0.00462967031002301	43	Boot	Female43_
12	Cross-Lagged SM	Female	-0.15946120820093446	0.036950863716074325	-0.1446627176406829	1.59246815802927e-5	-0.231883570282088	-0.08703884611978092	43	Boot	Female43_
13	Cross-Lagged SM	Female	-0.1007196985296289	0.03213915013242246	-0.09041895468349509	0.001725212904119866	-0.16371127528290264	-0.03772812177635519	43	Boot	Female43_
14	Cross-Lagged SM	Female	-0.0027636834028842644	0.030994834489486204	-0.002550125647238671	0.9289500373021482	-0.06351244270905712	0.057985075903288594	43	Boot	Female43_
15	Cross-Lagged SM	Female	-0.026170687384649352	0.041330075894569225	-0.01970862028431928	0.5265954099932206	-0.10717614761631207	0.054834772847013366	43	Boot	Female43_
16	Cross-Lagged SM	Female	-0.06043362195946866	0.04146199152986385	-0.04849683340254316	0.14495998870654025	-0.14169763208530656	0.02083038816636925	43	Boot	Female43_
17	Cross-Lagged SM	Female	0.04811055610006704	0.041391365829861415	0.03882570893319301	0.2451001712762837	-0.033015030197383166	0.12923614239751724	43	Boot	Female43_
18	Cross-Lagged SM	Female	-0.004602376473051686	0.04145928740989043	-0.0035634295116371457	0.9116087807302653	-0.08586108662113182	0.07665633367502844	43	Boot	Female43_
19	Cross-Lagged SM	Female	-0.17887217155083177	0.044960867188197355	-0.14826203936628918	6.938150469038007e-5	-0.2669938519533872	-0.09075049114827632	43	Boot	Female43_
20	Cross-Lagged SM	Female	-0.0840894381423732	0.040881326578843254	-0.07204612884391842	0.039694345702728784	-0.16421536587712604	-0.0039635104076203714	43	Boot	Female43_
10	Cross-Lagged SM	Male	-0.07201287441771989	0.05762608753502748	-0.052461069530954245	0.21142467647636787	-0.18495793055632626	0.04093218172088649	44	Boot	Male44_
11	Cross-Lagged SM	Male	-0.03341175606820378	0.04204014214489042	-0.02727700292645573	0.4267540544213193	-0.11580892057713345	0.048985408440725894	44	Boot	Male44_
12	Cross-Lagged SM	Male	0.07306320638937522	0.03526451634904972	0.0669159620127746	0.038278325846634376	0.0039460244130138655	0.14218038836573657	44	Boot	Male44_
13	Cross-Lagged SM	Male	-0.031652910831248236	0.03558020721057799	-0.02873498910306558	0.37366925548927443	-0.10138883552645342	0.03808301386395694	44	Boot	Male44_
14	Cross-Lagged SM	Male	-0.062054208276792394	0.03652420192136778	-0.06205425856075506	0.0893213027726798	-0.13364032860674185	0.00953191205315708	44	Boot	Male44_
15	Cross-Lagged SM	Male	-0.2681227904190336	0.0551883519040663	-0.18604809275591466	1.1838470257430345e-6	-0.37628997251712604	-0.15995560832094113	44	Boot	Male44_
16	Cross-Lagged SM	Male	0.006555173329652958	0.03929665405094014	0.005113499686240704	0.8675175784016917	-0.07046485332311972	0.08357519998242563	44	Boot	Male44_
17	Cross-Lagged SM	Male	0.02135651448797995	0.039639495463611486	0.017850919510454373	0.5900465495938005	-0.05633546898603739	0.0990484979619973	44	Boot	Male44_
18	Cross-Lagged SM	Male	-0.012119178864288736	0.03866868213530831	-0.010802065894348256	0.7539686534919106	-0.0879084031791204	0.06367004545054293	44	Boot	Male44_
19	Cross-Lagged SM	Male	-0.18088044769212458	0.04942117865581978	-0.14817302001492008	2.5223648367411755e-4	-0.27774417793105094	-0.0840167174531982	44	Boot	Male44_
20	Cross-Lagged SM	Male	0.03361887330362134	0.042467976349055594	0.02915332468427703	0.42857714693989024	-0.04961683083682642	0.1168545774440691	44	Boot	Male44_
10	Cross-Lagged SM	Female	0.04926167720218138	0.04876422427338511	0.040455147282559376	0.31239891111401885	-0.04631444610768729	0.14483780051205006	44	Boot	Female44_
11	Cross-Lagged SM	Female	-0.1937911678402248	0.044601559678609515	-0.1523768419393986	1.3931278119105883e-5	-0.2812086184646133	-0.1063737172158363	44	Boot	Female44_
12	Cross-Lagged SM	Female	-0.1602647004713807	0.039062324884599514	-0.13979659211315124	4.081893849039453e-5	-0.23682545039759845	-0.08370395054516294	44	Boot	Female44_
13	Cross-Lagged SM	Female	-0.03472252161347909	0.0347583022534119	-0.029722918828780635	0.3178089397807873	-0.10284754219392381	0.03340249896696562	44	Boot	Female44_
14	Cross-Lagged SM	Female	0.03393402511350928	0.034773444263883714	0.029564340036938128	0.32913367850506137	-0.03422067326211371	0.10208872348913227	44	Boot	Female44_
15	Cross-Lagged SM	Female	-0.012076107283784252	0.043890663628720655	-0.008551251221090893	0.7832081547438718	-0.09810022725363879	0.07394801268607029	44	Boot	Female44_
16	Cross-Lagged SM	Female	-0.0329561885922456	0.038612468628636064	-0.0261387022981419	0.39337567611051116	-0.10863523645855495	0.04272285927406376	44	Boot	Female44_
17	Cross-Lagged SM	Female	0.06783584672694257	0.041473710134896404	0.05286637602092695	0.10191602668243549	-0.013451131442708195	0.14912282489659334	44	Boot	Female44_
18	Cross-Lagged SM	Female	0.03379822777555343	0.040793530158571914	0.027117555529793128	0.40737645938638245	-0.04615562213749602	0.11375207768860288	44	Boot	Female44_
19	Cross-Lagged SM	Female	-0.0919785690375844	0.04396251892089951	-0.07588257648343646	0.03642024826177215	-0.1781435227922081	-0.005813615282960705	44	Boot	Female44_
20	Cross-Lagged SM	Female	-0.07059719599432464	0.03839009201104067	-0.06282362091412742	0.0659235510542655	-0.1458403936991432	0.0046460017104939105	44	Boot	Female44_
10	Cross-Lagged SM	Male	-0.10125234653139108	0.0658139455441411	-0.07042180827405169	0.12393535045897086	-0.230245309478388	0.027740616415605837	45	Boot	Male45_
11	Cross-Lagged SM	Male	-0.017424665133266386	0.045418965015433216	-0.014378656566039835	0.7012431115961333	-0.10644420077860017	0.0715948705120674	45	Boot	Male45_
12	Cross-Lagged SM	Male	0.04161457724031032	0.039732367759020434	0.03578517196969032	0.2949279504667661	-0.03625943258787013	0.11948858706849078	45	Boot	Male45_
13	Cross-Lagged SM	Male	-0.09338059964790278	0.03461335475123897	-0.08232747490812123	0.006979517470798502	-0.16122152834443954	-0.025539670951366042	45	Boot	Male45_
14	Cross-Lagged SM	Male	-0.14301324226064482	0.03723304522800143	-0.13561006190512168	1.2251915779670774e-4	-0.21598866994227855	-0.0700378145790111	45	Boot	Male45_
15	Cross-Lagged SM	Male	-0.19864323496715028	0.05341328659595423	-0.1373965495797463	2.0002458273360446e-4	-0.30333135299113656	-0.093955116943164	45	Boot	Male45_
16	Cross-Lagged SM	Male	0.07213771933727214	0.03628179137636037	0.0579442468318127	0.04678268380706019	0.0010267149450099294	0.14324872372953434	45	Boot	Male45_
17	Cross-Lagged SM	Male	0.021553474540087082	0.03917047621154517	0.01814628302491621	0.5821493139911333	-0.05521924809182437	0.09832619717199853	45	Boot	Male45_
18	Cross-Lagged SM	Male	-0.021662732171782235	0.0401862486241237	-0.01849235920980093	0.5898466053028222	-0.10042633214883696	0.0571008678052725	45	Boot	Male45_
19	Cross-Lagged SM	Male	-0.12539724777634667	0.052981073754248695	-0.09547670558523039	0.017941123211688614	-0.2292382441969344	-0.02155625135575895	45	Boot	Male45_
20	Cross-Lagged SM	Male	0.03959270355541139	0.04314064882355872	0.035274849266059824	0.35874523561944716	-0.04496141440845393	0.12414682151927671	45	Boot	Male45_
10	Cross-Lagged SM	Female	-0.004355982863588858	0.05195259581884744	-0.0037109320618895713	0.9331794018139106	-0.10618119957189602	0.0974692338447183	45	Boot	Female45_
11	Cross-Lagged SM	Female	-0.14637027423706928	0.04794935566984906	-0.1115299380825378	0.002268670051698285	-0.24034928443187487	-0.0523912640422637	45	Boot	Female45_
12	Cross-Lagged SM	Female	-0.1161054407684198	0.039176604065862305	-0.095432099623777	0.003040214643401651	-0.19289017377409534	-0.03932070776274425	45	Boot	Female45_
13	Cross-Lagged SM	Female	-0.06345815295080144	0.03474386807920762	-0.05587378619833236	0.06778157445356592	-0.13155488306965918	0.004638577168056296	45	Boot	Female45_
14	Cross-Lagged SM	Female	-0.07690013900879254	0.035333939545100224	-0.06898600502162118	0.029526731868844136	-0.14615338794910454	-0.007646890068480544	45	Boot	Female45_
15	Cross-Lagged SM	Female	0.018391743743879266	0.044099400665804894	0.013018823949897987	0.6766403648362667	-0.0680414933009	0.10482498078865853	45	Boot	Female45_
16	Cross-Lagged SM	Female	-0.06832946019823768	0.04119015469849154	-0.05185370088357051	0.09714028687048382	-0.1490606799249144	0.012401759528439013	45	Boot	Female45_
17	Cross-Lagged SM	Female	-0.02601307378568595	0.04278591075705634	-0.02064899704606905	0.5431992542334931	-0.10987191791526124	0.05784577034388933	45	Boot	Female45_
18	Cross-Lagged SM	Female	0.0482311627541579	0.04135647066451099	0.03711251809897012	0.24352140791304921	-0.03282603027597089	0.12928835578428668	45	Boot	Female45_
19	Cross-Lagged SM	Female	-0.14063464899272132	0.04648424586689635	-0.11353013138622023	0.0024828310022404487	-0.23174209674034302	-0.04952720124509964	45	Boot	Female45_
20	Cross-Lagged SM	Female	-0.04527617987982985	0.04053529231510437	-0.03892527995948935	0.2640126965934344	-0.12472389292023761	0.034171533160577916	45	Boot	Female45_
10	Cross-Lagged SM	Male	0.061949485148214155	0.04967524152503909	0.04650961392445331	0.21236458634458755	-0.03541219916419099	0.1593111694606193	46	Boot	Male46_
11	Cross-Lagged SM	Male	-0.10347633164898548	0.04511527389873189	-0.08802515960522582	0.021813562581514567	-0.19190064364315992	-0.015052019654811039	46	Boot	Male46_
12	Cross-Lagged SM	Male	-0.027522017851703457	0.035752842948201906	-0.02446681748112149	0.44142717940717446	-0.09759630237509602	0.04255226667168911	46	Boot	Male46_
13	Cross-Lagged SM	Male	-0.013150830331051343	0.03432703848849194	-0.012512521462221643	0.7016425550317349	-0.08043058946441578	0.0541289288023131	46	Boot	Male46_
14	Cross-Lagged SM	Male	-0.12447714058392183	0.0336229731858995	-0.1295754641154603	2.1378390904747135e-4	-0.19037695708144078	-0.05857732408640287	46	Boot	Male46_
15	Cross-Lagged SM	Male	-0.1823324524557217	0.05464424577707645	-0.12418681753729768	8.477383790075343e-4	-0.2894332061411464	-0.07523169877029692	46	Boot	Male46_
16	Cross-Lagged SM	Male	-0.03571740475817519	0.037782539059752235	-0.02954735864751058	0.34448452255970974	-0.10976982055976739	0.038335011043417015	46	Boot	Male46_
17	Cross-Lagged SM	Male	-0.0017194585527000278	0.0393351571762152	-0.00141616999947118	0.9651331598611315	-0.07881494994430406	0.075376032838904	46	Boot	Male46_
18	Cross-Lagged SM	Male	-0.0011537861013889475	0.03982577358276524	-9.387391410664084e-4	0.9768878473969811	-0.07921086798005551	0.07690329577727763	46	Boot	Male46_
19	Cross-Lagged SM	Male	-0.0921127716218908	0.05585837011047129	-0.06464974970838941	0.0991391286474328	-0.20159316527352314	0.017367622029741542	46	Boot	Male46_
20	Cross-Lagged SM	Male	0.07069042732811587	0.04370341587167335	0.05789212289535944	0.10576964476895512	-0.01496669378174005	0.15634754843797177	46	Boot	Male46_
10	Cross-Lagged SM	Female	0.017496783770528126	0.05705627141548924	0.012952664331883013	0.7591034121234943	-0.09433145329597292	0.12932502083702918	46	Boot	Female46_
11	Cross-Lagged SM	Female	-0.19060662854840146	0.04954159458574976	-0.1483392469729633	1.1937505275150251e-4	-0.28770636967315555	-0.0935068874236474	46	Boot	Female46_
12	Cross-Lagged SM	Female	-0.18825371836568122	0.040637368992531585	-0.1593000181497824	3.6122880757716302e-6	-0.26790149801750784	-0.1086059387138546	46	Boot	Female46_
13	Cross-Lagged SM	Female	-0.04637926787043769	0.03661565953405647	-0.03991302939790523	0.20528004829682933	-0.118144641827369	0.02538610608649363	46	Boot	Female46_
14	Cross-Lagged SM	Female	-0.05474337926353151	0.03521079806826239	-0.04914972326121727	0.12000974251159424	-0.12375527534423829	0.014268516817175267	46	Boot	Female46_
15	Cross-Lagged SM	Female	0.0056967066226723305	0.04769892830939638	0.0038533503449916496	0.9049343026107517	-0.08779147496490255	0.09918488821024721	46	Boot	Female46_
16	Cross-Lagged SM	Female	-0.07255420645696906	0.04270543790551721	-0.055770694613354495	0.08932947537164493	-0.1562553266957944	0.011146913781856296	46	Boot	Female46_
17	Cross-Lagged SM	Female	-0.04237980595942152	0.04579890830037777	-0.03221901416547926	0.3547863060887053	-0.13214401675941445	0.04738440484057142	46	Boot	Female46_
18	Cross-Lagged SM	Female	0.009312487949236446	0.040951378486622635	0.007444872783583775	0.8201099771064997	-0.07095073900181229	0.08957571490028518	46	Boot	Female46_
19	Cross-Lagged SM	Female	-0.1538195935263094	0.048287376317286676	-0.12754639980512364	0.0014450248770530028	-0.2484611120161236	-0.05917807503649518	46	Boot	Female46_
20	Cross-Lagged SM	Female	-0.04668278533914795	0.04225169668430355	-0.03929721974759889	0.269214351767709	-0.1294945891260933	0.03612901844779741	46	Boot	Female46_
10	Cross-Lagged SM	Male	0.02149983539688102	0.04968529662669545	0.015929052332830335	0.665217995879926	-0.07588155655263147	0.11888122734639352	47	Boot	Male47_
11	Cross-Lagged SM	Male	-0.029617714328584975	0.046653316420746264	-0.02324692213964413	0.5255282573691766	-0.12105653427259874	0.061821105615428786	47	Boot	Male47_
12	Cross-Lagged SM	Male	0.04933704513390534	0.03857830124128294	0.04361264861329945	0.20093906784267457	-0.026275035883746065	0.12494912615155675	47	Boot	Male47_
13	Cross-Lagged SM	Male	-0.07724442347393046	0.03558003856233304	-0.07049391868673259	0.02993083297203336	-0.1469800176246495	-0.0075088293232114245	47	Boot	Male47_
14	Cross-Lagged SM	Male	-0.11878878954244809	0.03386161437809421	-0.12142129155072458	4.5137647995319163e-4	-0.18515633418189636	-0.052421244902999806	47	Boot	Male47_
15	Cross-Lagged SM	Male	-0.1541167052403622	0.0517459137794898	-0.1071651854144968	0.002898183119085962	-0.2555368325952771	-0.05269657788544731	47	Boot	Male47_
16	Cross-Lagged SM	Male	-0.010451373798732792	0.037652668721526034	-0.008532201275154938	0.7813399654138251	-0.0842492484147416	0.06334650081727602	47	Boot	Male47_
17	Cross-Lagged SM	Male	0.0704845624672925	0.03938421864765835	0.05859115216540425	0.07350776261009195	-0.006707087641368639	0.14767621257595365	47	Boot	Male47_
18	Cross-Lagged SM	Male	0.05542800934203365	0.0387844631524828	0.047139309706094305	0.1529670982077198	-0.020588141596553436	0.13144416028062073	47	Boot	Male47_
19	Cross-Lagged SM	Male	-0.18115743205787788	0.049072951660875434	-0.1414874187258046	2.228526798409014e-4	-0.27733864992826873	-0.08497621418748702	47	Boot	Male47_
20	Cross-Lagged SM	Male	0.02466386697777748	0.047563763762655954	0.021646486388312312	0.6040793167607796	-0.0685593969661995	0.11788713092175446	47	Boot	Male47_
10	Cross-Lagged SM	Female	-0.021007511435850487	0.057664305720360375	-0.01574116791445024	0.7156287575836451	-0.13402747384126382	0.09201245096956284	47	Boot	Female47_
11	Cross-Lagged SM	Female	-0.1411829862918212	0.05092490132310128	-0.1042442493574679	0.005564867611691282	-0.24099395880135582	-0.041372013782286554	47	Boot	Female47_
12	Cross-Lagged SM	Female	-0.18751921406049335	0.04190413657899241	-0.14687094349966204	7.642665164953044e-6	-0.2696498125585659	-0.10538861556242077	47	Boot	Female47_
13	Cross-Lagged SM	Female	-0.08299752840377808	0.03574079011321074	-0.07069895446092259	0.020221769039110438	-0.15304818980467635	-0.012946867002879808	47	Boot	Female47_
14	Cross-Lagged SM	Female	-0.016198980206053436	0.03478248770664174	-0.014098494334769018	0.6414142874671209	-0.08437140340377841	0.05197344299167153	47	Boot	Female47_
15	Cross-Lagged SM	Female	-0.07517135448021381	0.0430838568319335	-0.05165196016967963	0.08102518125222735	-0.1596141621858834	0.009271453225455778	47	Boot	Female47_
16	Cross-Lagged SM	Female	-0.036382567153165075	0.04187209298857951	-0.027720149555170197	0.38490306338395763	-0.118450361368093	0.04568522706176286	47	Boot	Female47_
17	Cross-Lagged SM	Female	-0.031263246401452824	0.04169151248257067	-0.023893510715755257	0.4533325429090376	-0.11297710932829341	0.050450616525387765	47	Boot	Female47_
18	Cross-Lagged SM	Female	-0.033861170381122394	0.046315087076636424	-0.025466437286283398	0.4647153021344794	-0.12463707299216627	0.05691473222992148	47	Boot	Female47_
19	Cross-Lagged SM	Female	-0.1920775128472645	0.04419807160496792	-0.16282377603124873	1.3874703516991715e-5	-0.278704141379124	-0.10545088431540496	47	Boot	Female47_
20	Cross-Lagged SM	Female	-0.05253457404786747	0.03988476867827358	-0.04535500817014167	0.18778540081432293	-0.13070728418899488	0.02563813609325994	47	Boot	Female47_
10	Cross-Lagged SM	Male	-0.09585717789735551	0.06410942244171318	-0.06772036849012325	0.13485912211821804	-0.22150933695277722	0.029794981158066197	48	Boot	Male48_
11	Cross-Lagged SM	Male	-0.05149132334988054	0.048226346461693465	-0.04159274278359396	0.2856553603826457	-0.14601322552075038	0.0430305788209893	48	Boot	Male48_
12	Cross-Lagged SM	Male	0.040528107158028	0.04085518808770211	0.035357389608813516	0.32120038417006214	-0.039546590075477964	0.12060280439153397	48	Boot	Male48_
13	Cross-Lagged SM	Male	-0.10425821684999081	0.041717070430650365	-0.09246375325714241	0.012448318099258726	-0.18602217243458635	-0.022494261265395277	48	Boot	Male48_
14	Cross-Lagged SM	Male	-0.11233196154426461	0.034193362127005925	-0.11302790835384458	0.0010191076295757995	-0.1793497198235321	-0.04531420326499712	48	Boot	Male48_
15	Cross-Lagged SM	Male	-0.1609655937039927	0.04795105605424066	-0.11769624181731643	7.882938193806144e-4	-0.25494793659096565	-0.06698325081701971	48	Boot	Male48_
16	Cross-Lagged SM	Male	0.016468067690959348	0.03720918487228731	0.013159992498739614	0.6580690354739958	-0.05646059455281638	0.08939672993473508	48	Boot	Male48_
17	Cross-Lagged SM	Male	0.0016436103977436503	0.03885955141881089	0.0013671343942441064	0.9662625942515521	-0.07451971083850803	0.07780693163399532	48	Boot	Male48_
18	Cross-Lagged SM	Male	0.007410150196418663	0.038153891934894504	0.006431831962371423	0.8460056486798084	-0.06737010386600778	0.0821904042588451	48	Boot	Male48_
19	Cross-Lagged SM	Male	-0.13478964120768916	0.0439063416322625	-0.1029210867474222	0.0021410493278510856	-0.2208444894998352	-0.04873479291554311	48	Boot	Male48_
20	Cross-Lagged SM	Male	-0.005664282229886072	0.04421325077929243	-0.004645185050154277	0.8980597267152217	-0.0923206613967367	0.08099209693696455	48	Boot	Male48_
10	Cross-Lagged SM	Female	-0.005179079240092838	0.055616162983455994	-0.0038636003974021533	0.9258067697362256	-0.11418475564597629	0.10382659716579061	48	Boot	Female48_
11	Cross-Lagged SM	Female	-0.14388836401920588	0.05055195430767785	-0.1149072347645738	0.004422408366367314	-0.2429683738103689	-0.04480835422804287	48	Boot	Female48_
12	Cross-Lagged SM	Female	-0.119492826914488	0.04176178011021457	-0.09263405790525481	0.00421912533043689	-0.20134441186078972	-0.03764124196818629	48	Boot	Female48_
13	Cross-Lagged SM	Female	-0.05382343910238453	0.03503757153492157	-0.04588392258643335	0.12449828141774777	-0.12249581741657657	0.014848939211807508	48	Boot	Female48_
14	Cross-Lagged SM	Female	-0.03908454148733327	0.03565906208325138	-0.03427682190862199	0.2730516602192208	-0.10897501889298379	0.030805935918317248	48	Boot	Female48_
15	Cross-Lagged SM	Female	0.019383719558757954	0.04285175980982699	0.0138377810744411	0.6510214665399494	-0.06460418634266389	0.10337162546017979	48	Boot	Female48_
16	Cross-Lagged SM	Female	-0.21149345410619355	0.043213667603377796	-0.1626326747584867	9.873984661012969e-7	-0.2961906862486993	-0.12679622196368778	48	Boot	Female48_
17	Cross-Lagged SM	Female	-0.05609398536012371	0.040626223246637214	-0.04542829369943188	0.167360932535622	-0.13571991975141653	0.02353194903116912	48	Boot	Female48_
18	Cross-Lagged SM	Female	-0.03480837788181508	0.043133875599209656	-0.027374220371545285	0.41967529508922263	-0.11934922056989702	0.04973246480626686	48	Boot	Female48_
19	Cross-Lagged SM	Female	-0.1259922352376663	0.04698481811908493	-0.10200809234384707	0.007328151386635673	-0.2180807865712377	-0.033903683904094914	48	Boot	Female48_
20	Cross-Lagged SM	Female	-0.025016097777484283	0.03774669251843783	-0.021381047161153858	0.5074995512629719	-0.09899825564912994	0.048966060094161365	48	Boot	Female48_
10	Cross-Lagged SM	Male	-0.18920303678475256	0.06356003462571885	-0.13107046069356346	0.0029131093834096067	-0.31377841550728025	-0.06462765806222485	49	Boot	Male49_
11	Cross-Lagged SM	Male	-0.024884963692682015	0.04825365353096944	-0.021265825550242045	0.6060559265352654	-0.11946038673585611	0.06969045935049208	49	Boot	Male49_
12	Cross-Lagged SM	Male	0.012091835202411012	0.04552410360136033	0.010368625587673272	0.7905365709123067	-0.07713376828472539	0.10131743868954741	49	Boot	Male49_
13	Cross-Lagged SM	Male	-0.07659804259505602	0.037821728879297495	-0.07111336932880735	0.04284282278246443	-0.15072726903151756	-0.0024688161585944834	49	Boot	Male49_
14	Cross-Lagged SM	Male	-0.11576365430841644	0.03785009695418037	-0.10778978923683534	0.002224650903257075	-0.18994848114995916	-0.04157882746687373	49	Boot	Male49_
15	Cross-Lagged SM	Male	-0.13981589848379805	0.05371457569282219	-0.09453689925306621	0.009242772213520434	-0.24509453228658012	-0.034537264681015964	49	Boot	Male49_
16	Cross-Lagged SM	Male	0.030635208927101726	0.03734143819278149	0.025266567862879844	0.41198364336853954	-0.042552665061678416	0.10382308291588187	49	Boot	Male49_
17	Cross-Lagged SM	Male	0.016083949469842606	0.04240387615160449	0.012814515807493447	0.7044623112183945	-0.06702612059219909	0.09919401953188431	49	Boot	Male49_
18	Cross-Lagged SM	Male	-0.011314955140146797	0.04150517455277799	-0.009526644995544209	0.7851487731062599	-0.09266360243563998	0.07003369215534638	49	Boot	Male49_
19	Cross-Lagged SM	Male	-0.16928697464206688	0.048407516821479764	-0.13187462446841	4.7030733069752806e-4	-0.264163964193184	-0.07440998509094973	49	Boot	Male49_
20	Cross-Lagged SM	Male	0.051818835567748855	0.0399002254923679	0.04599527510374411	0.1940433529119887	-0.02638416937231916	0.13002184050781687	49	Boot	Male49_
10	Cross-Lagged SM	Female	-0.03267758949247526	0.05915012043026912	-0.024422877198874027	0.5806388608027677	-0.14860969521700956	0.08325451623205903	49	Boot	Female49_
11	Cross-Lagged SM	Female	-0.11109511271018384	0.0468983541998327	-0.08702515936228708	0.017843543709011422	-0.2030141978760587	-0.01917602754430897	49	Boot	Female49_
12	Cross-Lagged SM	Female	-0.1398374188803555	0.038033456653513396	-0.11319817663589268	2.3627528139225085e-4	-0.214381624128807	-0.06529321363190398	49	Boot	Female49_
13	Cross-Lagged SM	Female	-0.06567792134230593	0.035066864005156455	-0.054457517661182335	0.06107750151194691	-0.13440771184317657	0.003051869158564688	49	Boot	Female49_
14	Cross-Lagged SM	Female	-0.08080218853469054	0.03371655821548559	-0.07195957082750548	0.016551881606310825	-0.14688542831969037	-0.014718948749690722	49	Boot	Female49_
15	Cross-Lagged SM	Female	-0.027613013700479045	0.043048297228184526	-0.019313580936745987	0.5212351326944011	-0.11198612586349613	0.056760098462538044	49	Boot	Female49_
16	Cross-Lagged SM	Female	0.036088074434777295	0.042280847998780735	0.027969969293079485	0.39336411803090665	-0.04678086487864534	0.11895701374819993	49	Boot	Female49_
17	Cross-Lagged SM	Female	0.003017104798115705	0.03967098110728424	0.0023905156745028956	0.9393767784967886	-0.0747365894035303	0.08077079899976171	49	Boot	Female49_
18	Cross-Lagged SM	Female	0.021306641381180626	0.04688504071128638	0.016386673447009517	0.6495090447184659	-0.07058634982663485	0.11319963258899611	49	Boot	Female49_
19	Cross-Lagged SM	Female	-0.13769833482950974	0.043476269089670984	-0.11703146376175512	0.0015391082887070695	-0.22291025642743684	-0.05248641323158264	49	Boot	Female49_
20	Cross-Lagged SM	Female	0.0328520431380795	0.03983445606030671	0.0276264467593797	0.40953384547974503	-0.04522205608386492	0.1109261423600239	49	Boot	Female49_
10	Cross-Lagged SM	Male	-0.01786315872300052	0.04802444023751515	-0.013447439664961987	0.7099228184251605	-0.11198933196622639	0.07626301452022534	50	Boot	Male50_
11	Cross-Lagged SM	Male	-0.06951049288997273	0.04943480174051308	-0.054502068887757396	0.15969312211919617	-0.1664009238842563	0.027379938104310872	50	Boot	Male50_
12	Cross-Lagged SM	Male	0.026213263149194314	0.040300243198939115	0.022475892502164203	0.51540207034744	-0.0527737620889316	0.10520028838732022	50	Boot	Male50_
13	Cross-Lagged SM	Male	-0.16067338818115687	0.041098851232002465	-0.14917942565324444	9.25113049867754e-5	-0.2412256564018513	-0.08012111996046242	50	Boot	Male50_
14	Cross-Lagged SM	Male	-0.12093587869109339	0.036450150715619516	-0.11843036177776371	9.071544734111647e-4	-0.1923768613247645	-0.04949489605742227	50	Boot	Male50_
15	Cross-Lagged SM	Male	-0.14585298727471588	0.05164271854964088	-0.10212321557439943	0.004738842737716409	-0.24707085569575055	-0.04463511885368121	50	Boot	Male50_
16	Cross-Lagged SM	Male	0.038668795517752284	0.03645048699448745	0.03386732216651164	0.2887543792580636	-0.032772846210388736	0.11011043724589331	50	Boot	Male50_
17	Cross-Lagged SM	Male	0.025702267218222538	0.038276553259189064	0.02133339029111292	0.5019093517161932	-0.04931839862211723	0.10072293305856231	50	Boot	Male50_
18	Cross-Lagged SM	Male	-0.05375644592948427	0.04092202879862706	-0.0459127385255903	0.18897040864623715	-0.13396214854910418	0.026449256690135647	50	Boot	Male50_
19	Cross-Lagged SM	Male	-0.14915866272634104	0.04792262437149657	-0.11735520304492848	0.001855166450938528	-0.24308528053911574	-0.05523204491356634	50	Boot	Male50_
20	Cross-Lagged SM	Male	0.08004121921697167	0.04519234993838617	0.07188334118118296	0.07654021763639629	-0.008534159038996125	0.16861659747293947	50	Boot	Male50_
10	Cross-Lagged SM	Female	0.07865815736441023	0.052653240620984754	0.056507950843509465	0.13520433420121236	-0.02454029792204125	0.18185661265086173	50	Boot	Female50_
11	Cross-Lagged SM	Female	-0.08777606387759189	0.04708970909391092	-0.06639129827074856	0.062319181060691786	-0.18007019774412553	0.004518069988941761	50	Boot	Female50_
12	Cross-Lagged SM	Female	-0.20668853165263523	0.03829702203171308	-0.1684246891749693	6.776928040963526e-8	-0.2817493155499298	-0.13162774775534064	50	Boot	Female50_
13	Cross-Lagged SM	Female	-0.10649409642201046	0.03520225792234422	-0.09693145817125845	0.0024846349495175613	-0.17548925412429492	-0.03749893871972601	50	Boot	Female50_
14	Cross-Lagged SM	Female	-0.06046876994906473	0.03185228349168594	-0.05757672144669512	0.05764177742258103	-0.12289809841812888	0.0019605585199994127	50	Boot	Female50_
15	Cross-Lagged SM	Female	-0.05013254622822459	0.043373289010051407	-0.036126279304152034	0.24774694921820006	-0.13514263057897224	0.034877538122523075	50	Boot	Female50_
16	Cross-Lagged SM	Female	-0.05803812702616061	0.04172097580643064	-0.04545839917033661	0.16419454108860942	-0.13980973700663157	0.023733482954310353	50	Boot	Female50_
17	Cross-Lagged SM	Female	0.06898549534663727	0.040279479841835636	0.05557556901240585	0.086773090835498	-0.00996083445936767	0.1479318251526422	50	Boot	Female50_
18	Cross-Lagged SM	Female	0.05826011556789828	0.0444190045470593	0.045231608705088105	0.18965399909179959	-0.028799533573458817	0.14531976470925537	50	Boot	Female50_
19	Cross-Lagged SM	Female	-0.16692122947991425	0.04453398202462068	-0.13532018025172046	1.7812481940548963e-4	-0.25420623033632495	-0.07963622862350359	50	Boot	Female50_
20	Cross-Lagged SM	Female	-0.03716073109931566	0.037315403410128664	-0.03156548154005351	0.31932060198932044	-0.11029757785175096	0.035976115653119624	50	Boot	Female50_
10	Cross-Lagged SM	Male	0.04028108494942966	0.05636993702425182	0.026612480579524454	0.47486580674260415	-0.07020196142889482	0.15076413132775415	51	Boot	Male51_
11	Cross-Lagged SM	Male	-0.03907106798930131	0.04866038352041078	-0.031392200452559964	0.4220129827136012	-0.13444366716321277	0.05630153118461016	51	Boot	Male51_
12	Cross-Lagged SM	Male	0.05209765106617968	0.04231529024136166	0.043747176466596246	0.21825632727442934	-0.030838793802248354	0.13503409593460772	51	Boot	Male51_
13	Cross-Lagged SM	Male	-0.0426471040105285	0.038607131553930925	-0.037878539654849816	0.26931423926476894	-0.11831569140263298	0.03302148338157598	51	Boot	Male51_
14	Cross-Lagged SM	Male	-0.12173273754747563	0.03890284630729304	-0.12234812297179448	0.001753143832665005	-0.19798091520586703	-0.045484559889084245	51	Boot	Male51_
15	Cross-Lagged SM	Male	-0.1948419319770326	0.05428745378382999	-0.12783863720563118	3.318489405255143e-4	-0.30124338620572205	-0.08844047774834314	51	Boot	Male51_
16	Cross-Lagged SM	Male	-0.008310646359600852	0.04067608021836323	-0.006432952126773315	0.8381090196342438	-0.0880342986198549	0.07141300590065319	51	Boot	Male51_
17	Cross-Lagged SM	Male	0.057538801370859684	0.04087496012091538	0.045866748864034	0.15922629954417533	-0.02257464833564541	0.13765225107736478	51	Boot	Male51_
18	Cross-Lagged SM	Male	-0.015681220229138468	0.03723934748961974	-0.01329914850105145	0.6736873361000639	-0.08866900011656521	0.05730655965828828	51	Boot	Male51_
19	Cross-Lagged SM	Male	-0.2065135600835375	0.04894531267084876	-0.1569329382089483	2.45093043851341e-5	-0.302444610130453	-0.11058251003662198	51	Boot	Male51_
20	Cross-Lagged SM	Male	-0.02060236079344964	0.04236978272527987	-0.018136430651806718	0.6267890223019135	-0.1036456089677855	0.062440887380886226	51	Boot	Male51_
10	Cross-Lagged SM	Female	-0.023751644529032365	0.05427979490871734	-0.017797907438619018	0.6616922162286767	-0.13013808763833892	0.08263479858027419	51	Boot	Female51_
11	Cross-Lagged SM	Female	-0.12435195064078486	0.04444775184329491	-0.0998152656995939	0.005146618820717652	-0.21146794344741665	-0.037235957834153066	51	Boot	Female51_
12	Cross-Lagged SM	Female	-0.09380954103653938	0.03950634814181226	-0.07717582650528658	0.01757066709417998	-0.17124056055519227	-0.016378521517886477	51	Boot	Female51_
13	Cross-Lagged SM	Female	-0.05375740094550342	0.034337224114925936	-0.04488566068269474	0.11744881987271061	-0.12105712353983848	0.013542321648831637	51	Boot	Female51_
14	Cross-Lagged SM	Female	-0.04948582730925521	0.034374697728943436	-0.04223981157152108	0.14998049703670446	-0.11685899683743511	0.017887342218924705	51	Boot	Female51_
15	Cross-Lagged SM	Female	0.007053893515328191	0.04624865463027693	0.00502672554218393	0.8787759866040825	-0.08359180389344618	0.09769959092410256	51	Boot	Female51_
16	Cross-Lagged SM	Female	-0.07094265640672488	0.04108779246310918	-0.05681785910820438	0.0842374529496146	-0.15147324983867513	0.009587937025225368	51	Boot	Female51_
17	Cross-Lagged SM	Female	-0.10956253464357793	0.04219950466059046	-0.08320890343368013	0.00942340036319922	-0.19227204394376537	-0.026853025343390485	51	Boot	Female51_
18	Cross-Lagged SM	Female	-0.07793746630789015	0.04225519604623812	-0.06193085366087071	0.06511803436754637	-0.16075612871819614	0.00488119610241583	51	Boot	Female51_
19	Cross-Lagged SM	Female	-0.12066297304453744	0.0427804366533416	-0.10600338222301749	0.004794624843845519	-0.2045110881279842	-0.03681485796109067	51	Boot	Female51_
20	Cross-Lagged SM	Female	0.011557935077991006	0.04093823313679926	0.009406834224152252	0.7776934111252465	-0.06867952746083972	0.09179539761682173	51	Boot	Female51_
10	Cross-Lagged SM	Male	-0.042303072305649274	0.04787491293622355	-0.031526795607897014	0.3769031640435916	-0.13613617742363815	0.051530032812339595	52	Boot	Male52_
11	Cross-Lagged SM	Male	0.007329727994471785	0.05182470928477998	0.005744700247855369	0.8875278268158	-0.09424483571295549	0.10890429170189907	52	Boot	Male52_
12	Cross-Lagged SM	Male	0.012922781281232278	0.047645223364791864	0.010499158746219118	0.786214667861429	-0.08046014054912604	0.1063057031115906	52	Boot	Male52_
13	Cross-Lagged SM	Male	-0.014885224114320472	0.03990727579673903	-0.013739629746354204	0.709151982928228	-0.09310204739703594	0.063331599168395	52	Boot	Male52_
14	Cross-Lagged SM	Male	-0.1275845553357416	0.03775431799445713	-0.1238335208971652	7.26609389121391e-4	-0.20158165886575002	-0.05358745180573314	52	Boot	Male52_
15	Cross-Lagged SM	Male	-0.19136970472036427	0.05374482678329708	-0.13583767902338806	3.69854364576927e-4	-0.2967076295709702	-0.08603177986975832	52	Boot	Male52_
16	Cross-Lagged SM	Male	0.031879400822094416	0.040363296846366324	0.025223426958919503	0.42963779256163126	-0.04723120729408271	0.11099000893827154	52	Boot	Male52_
17	Cross-Lagged SM	Male	-0.009333424225843313	0.041687204617390165	-0.007117526348367353	0.8228414787532241	-0.09103884389207986	0.07237199544039324	52	Boot	Male52_
18	Cross-Lagged SM	Male	-0.020733434720398045	0.04490373450830107	-0.016445692911273683	0.6442744214344787	-0.1087431371280165	0.06727626768722042	52	Boot	Male52_
19	Cross-Lagged SM	Male	-0.2946427024837467	0.05391196161779533	-0.2159057567159491	4.6223772809383945e-8	-0.40030820559053126	-0.1889771993769621	52	Boot	Male52_
20	Cross-Lagged SM	Male	0.007629698875797872	0.040122033476232444	0.006611615824049357	0.8491819384213026	-0.07100804172412808	0.08626743947572382	52	Boot	Male52_
10	Cross-Lagged SM	Female	-0.032010809910622176	0.06427238083968542	-0.02263027202677245	0.6184493422954287	-0.1579823615570478	0.09396074173580347	52	Boot	Female52_
11	Cross-Lagged SM	Female	-0.11599778092400033	0.052970688531310026	-0.0956345943373885	0.02853522859305424	-0.21981842268165686	-0.012177139166343817	52	Boot	Female52_
12	Cross-Lagged SM	Female	-0.08880949257286674	0.03945988106674194	-0.07355309770733451	0.024409141606295703	-0.1661494382979149	-0.01146954684781859	52	Boot	Female52_
13	Cross-Lagged SM	Female	-0.07568604485995238	0.03588116750116085	-0.06391623835800016	0.034914131465773934	-0.14601184088547667	-0.005360248834428094	52	Boot	Female52_
14	Cross-Lagged SM	Female	-0.04636275389969519	0.03497233917390437	-0.042451756374136555	0.18493980889596595	-0.114907279135667	0.022181771336276614	52	Boot	Female52_
15	Cross-Lagged SM	Female	0.15544313721675293	0.04200973939158297	0.11145889900013024	2.154558992817357e-4	0.07310556100933673	0.23778071342416912	52	Boot	Female52_
16	Cross-Lagged SM	Female	-0.043670423020165806	0.042199173257520727	-0.03509657576576708	0.3007322322110886	-0.1263792827822722	0.039038436741940595	52	Boot	Female52_
17	Cross-Lagged SM	Female	0.013167928780396765	0.04173179712391197	0.010237995685997566	0.7523539135102546	-0.06862489059260289	0.09496074815339643	52	Boot	Female52_
18	Cross-Lagged SM	Female	0.06354483482951664	0.04605506702063308	0.04734819889429622	0.16766125072016758	-0.026721437836502576	0.15381110749553586	52	Boot	Female52_
19	Cross-Lagged SM	Female	-0.16079419274765597	0.047993123152233884	-0.12905308764945375	8.070688247316937e-4	-0.2548589856316298	-0.06672939986368215	52	Boot	Female52_
20	Cross-Lagged SM	Female	-0.10789154886154924	0.04103448081936277	-0.08973287535565276	0.008556336737109982	-0.1883176533917999	-0.027465444331298577	52	Boot	Female52_
10	Cross-Lagged SM	Male	-0.1062141488845438	0.057010602137273776	-0.07971229247129046	0.06245388319778722	-0.2179528758105426	0.005524578041455008	53	Boot	Male53_
11	Cross-Lagged SM	Male	-0.17156812792312817	0.047486252416645815	-0.13870590389178636	3.0266737695994195e-4	-0.26463947242053204	-0.07849678342572429	53	Boot	Male53_
12	Cross-Lagged SM	Male	0.011614143821810655	0.04121567549013553	0.010008367576880464	0.7781049368681516	-0.06916709573734521	0.09239538338096652	53	Boot	Male53_
13	Cross-Lagged SM	Male	-0.03614767599807697	0.04043191569599711	-0.03151011240493269	0.37130146788537255	-0.11539277458819101	0.04309742259203707	53	Boot	Male53_
14	Cross-Lagged SM	Male	-0.12389004490328284	0.03417110508299415	-0.12550981668963684	2.8831460988643087e-4	-0.19086418017788492	-0.05691590962868075	53	Boot	Male53_
15	Cross-Lagged SM	Male	-0.11045800545754897	0.04850514515851742	-0.07684112157092639	0.022771714739477478	-0.20552634303313044	-0.015389667881967481	53	Boot	Male53_
16	Cross-Lagged SM	Male	0.006011197084974464	0.03735633598503439	0.004954026801656295	0.872160299904168	-0.06720587604007053	0.07922827021001946	53	Boot	Male53_
17	Cross-Lagged SM	Male	-0.028249446769062013	0.04101076538558272	-0.02163774975166774	0.4909302351713787	-0.10862906990322604	0.05213017636510201	53	Boot	Male53_
18	Cross-Lagged SM	Male	-0.0010763931886902443	0.03712265596686415	-8.878876295591827e-4	0.9768681104391459	-0.07383546189421489	0.07168267551683441	53	Boot	Male53_
19	Cross-Lagged SM	Male	-0.17224469485995608	0.05118134628192849	-0.1317723585603628	7.643822293521563e-4	-0.2725582902528089	-0.07193109946710326	53	Boot	Male53_
20	Cross-Lagged SM	Male	0.06946997988474977	0.04460828739188055	0.060382238869445756	0.11939132809316555	-0.017960656815348267	0.15690061658484783	53	Boot	Male53_
10	Cross-Lagged SM	Female	-0.0423386817178517	0.0580024287473053	-0.031493895019005166	0.46542276235875746	-0.15602135307842074	0.07134398964271735	53	Boot	Female53_
11	Cross-Lagged SM	Female	-0.03911804129849847	0.04500090181836456	-0.03200403158889287	0.38469816296836234	-0.127318188134316	0.04908210553731908	53	Boot	Female53_
12	Cross-Lagged SM	Female	-0.08040313372974749	0.03902035530060719	-0.06486805611717586	0.03934662583700188	-0.15688162478289416	-0.003924642676600809	53	Boot	Female53_
13	Cross-Lagged SM	Female	-0.11581244914371228	0.03419865688652128	-0.09577855836697749	7.080010250355429e-4	-0.18284058496093666	-0.04878431332648789	53	Boot	Female53_
14	Cross-Lagged SM	Female	-0.05030342643335125	0.03302101775917632	-0.04604600734190182	0.12766465925165948	-0.11502343197419435	0.01441657910749184	53	Boot	Female53_
15	Cross-Lagged SM	Female	0.07479118551918032	0.04488634509068082	0.05279693073009672	0.09566667811034724	-0.013184434256190328	0.16276680529455095	53	Boot	Female53_
16	Cross-Lagged SM	Female	-0.081995704232824193	0.04110025427188913	-0.06279871930075033	0.04604103040462704	-0.16255072236116536	-0.001440686104483016	53	Boot	Female53_
17	Cross-Lagged SM	Female	0.03909224372700673	0.04435491746164819	0.030211469112476942	0.3781279572190881	-0.047841797035070466	0.12602628448908393	53	Boot	Female53_
18	Cross-Lagged SM	Female	0.06432764220064113	0.041296005093983866	0.05127167613218864	0.11929946994269591	-0.016611040488949833	0.1452663248902321	53	Boot	Female53_
19	Cross-Lagged SM	Female	-0.2460838411874285	0.045392995543776876	-0.20698232906496108	5.920514256629872e-8	-0.33505247760361834	-0.15711520477123866	53	Boot	Female53_
20	Cross-Lagged SM	Female	-0.12543143590033656	0.04251447496554664	-0.10320796347352831	0.003174418108263355	-0.20875827565443772	-0.04210459614623542	53	Boot	Female53_
10	Cross-Lagged SM	Male	-0.1603397784337825	0.05390113221923034	-0.11008852687457707	0.0029327378103942703	-0.26598405630940547	-0.05469550055815954	54	Boot	Male54_
11	Cross-Lagged SM	Male	-0.02146580547128377	0.045496828126244046	-0.017739210002751558	0.6370632441568587	-0.11063795000953103	0.0677063390669635	54	Boot	Male54_
12	Cross-Lagged SM	Male	0.04103820300917051	0.040042246334741335	0.03423965212583335	0.30542328232609917	-0.037443157667003485	0.1195195636853445	54	Boot	Male54_
13	Cross-Lagged SM	Male	0.002446299277001596	0.03689097600766861	0.0022250044340326376	0.9471297560225382	-0.06985868505256008	0.07475128360656329	54	Boot	Male54_
14	Cross-Lagged SM	Male	-0.12850959114387003	0.039782285419870105	-0.12176827395317519	0.0012365087918801976	-0.20648143778950834	-0.05053774449823174	54	Boot	Male54_
15	Cross-Lagged SM	Male	-0.0703016875057195	0.051927040334822414	-0.04628847220333985	0.17578261606370904	-0.1720768163857301	0.03147344137429112	54	Boot	Male54_
16	Cross-Lagged SM	Male	0.11068304663710445	0.036316758062422926	0.08806632241211385	0.002305902323187725	0.03950350879950089	0.181862584474708	54	Boot	Male54_
17	Cross-Lagged SM	Male	0.02107414453740178	0.039014158530393195	0.016645815846253905	0.5890821588735473	-0.055392201069304994	0.09754049014410855	54	Boot	Male54_
18	Cross-Lagged SM	Male	0.00986772891256274	0.04011159973907572	0.008253097763213918	0.805676918078877	-0.06874956193831189	0.08848501976343737	54	Boot	Male54_
19	Cross-Lagged SM	Male	-0.1644593203515787	0.04930834795190232	-0.12655818858462728	8.520004206418186e-4	-0.26110190647447656	-0.06781673422868083	54	Boot	Male54_
20	Cross-Lagged SM	Male	0.07923314747745036	0.042541686360898084	0.07103849892628802	0.06253510623142922	-0.004147025631508705	0.16261332058640943	54	Boot	Male54_
10	Cross-Lagged SM	Female	-0.07397532325866235	0.056656761909397876	-0.05650760108743796	0.19166306922222365	-0.18502053608174296	0.03706988956441824	54	Boot	Female54_
11	Cross-Lagged SM	Female	-0.05778220182746957	0.045560137007447536	-0.04799005204452141	0.20470431362564323	-0.1470784294927772	0.03151402583783805	54	Boot	Female54_
12	Cross-Lagged SM	Female	-0.13270591964192663	0.03861157804082056	-0.10652630885283323	5.883122671186403e-4	-0.20838322198819254	-0.05702861729566072	54	Boot	Female54_
13	Cross-Lagged SM	Female	-0.05468919462651773	0.03717034592521329	-0.04635926268248485	0.1412066241008263	-0.12754173393283091	0.018163344679795447	54	Boot	Female54_
14	Cross-Lagged SM	Female	-0.041451694689538125	0.03221696719333466	-0.038097999453935785	0.19821918857611176	-0.1045957900795825	0.021692400700506258	54	Boot	Female54_
15	Cross-Lagged SM	Female	0.06909256490500153	0.04188486546848256	0.050172781588418834	0.09902824033147595	-0.01300026291052965	0.15118539272053272	54	Boot	Female54_
16	Cross-Lagged SM	Female	-0.053936149927600235	0.041825208623535	-0.04282182928534821	0.19720318990311214	-0.1359120524756029	0.028039752620402425	54	Boot	Female54_
17	Cross-Lagged SM	Female	-8.685472874388812e-4	0.03947585599629814	-6.951416505805537e-4	0.9824463701823003	-0.07823980329907275	0.076502708724195	54	Boot	Female54_
18	Cross-Lagged SM	Female	0.021565438352644253	0.04385475637758992	0.01721193158322622	0.6228983133145394	-0.06438830469821022	0.10751918140349873	54	Boot	Female54_
19	Cross-Lagged SM	Female	-0.19160501183594644	0.04637094557876525	-0.15432211480735156	3.596114878656742e-5	-0.28249039509939317	-0.10071962857249972	54	Boot	Female54_
20	Cross-Lagged SM	Female	-0.02622623783415942	0.04232763578337429	-0.021540010714965356	0.5355206268533803	-0.10918687952030186	0.056734403851983015	54	Boot	Female54_
10	Cross-Lagged SM	Male	-0.09555593052170883	0.05873433623901559	-0.06713440681040678	0.10375458076808086	-0.2106731142060451	0.01956125316262744	55	Boot	Male55_
11	Cross-Lagged SM	Male	0.045625802689609786	0.03982261874156264	0.037836308702172756	0.25190861500615824	-0.03242509581392274	0.12367670119314231	55	Boot	Male55_
12	Cross-Lagged SM	Male	0.004870669875137432	0.039380885345389104	0.004530333630573975	0.9015678037721226	-0.0723144470811264	0.08205578683140126	55	Boot	Male55_
13	Cross-Lagged SM	Male	-0.05280372243092785	0.03645862263192087	-0.05034582665596979	0.14752780603088866	-0.12426130971542967	0.01865386485357396	55	Boot	Male55_
14	Cross-Lagged SM	Male	-0.15363928124863413	0.040682320927534835	-0.15192526786109548	1.5900840061511268e-4	-0.2333751650741025	-0.07390339742316575	55	Boot	Male55_
15	Cross-Lagged SM	Male	-0.22983877200877384	0.05481501196241243	-0.16167450574381895	2.7530213731585818e-5	-0.3372742212672344	-0.12240332275031326	55	Boot	Male55_
16	Cross-Lagged SM	Male	0.04222816921484189	0.038272263057175786	0.03436405702453871	0.26986989545297635	-0.03278408798406546	0.11724042641374924	55	Boot	Male55_
17	Cross-Lagged SM	Male	0.011968740098957315	0.03842937380664081	0.009242070557216733	0.755460296066758	-0.06335144851048558	0.08728892870840022	55	Boot	Male55_
18	Cross-Lagged SM	Male	-0.010105930559056947	0.04207472302818553	-0.008050114402590262	0.8101829134184073	-0.09257087235379861	0.07235901123568471	55	Boot	Male55_
19	Cross-Lagged SM	Male	-0.2047135104378116	0.04961116041689223	-0.1467017048685707	3.6855010882685946e-5	-0.3019495980861595	-0.10747742278946372	55	Boot	Male55_
20	Cross-Lagged SM	Male	0.0471609956161835	0.04453837987106956	0.03992554011079312	0.2896524299836918	-0.04013262486087652	0.13445461609324352	55	Boot	Male55_
10	Cross-Lagged SM	Female	-0.03516540793179213	0.04430922249639856	-0.029088197591641784	0.4274071866219029	-0.12200988820770525	0.05167907234412098	55	Boot	Female55_
11	Cross-Lagged SM	Female	-0.1657705587520821	0.049507066231702174	-0.13260623303091298	8.127310113674735e-4	-0.26280262554645745	-0.06873849195770677	55	Boot	Female55_
12	Cross-Lagged SM	Female	-0.20324646893405118	0.03986442745096891	-0.17194641697203653	3.424605319324314e-7	-0.2813793110022601	-0.12511362686584226	55	Boot	Female55_
13	Cross-Lagged SM	Female	-0.10186674530473593	0.03700258463237075	-0.08784596858051716	0.005905857582922058	-0.17439047851907785	-0.029343012090394	55	Boot	Female55_
14	Cross-Lagged SM	Female	-0.05900325533037127	0.03276772429110948	-0.05544215646544199	0.07175780994404501	-0.12322681479628411	0.00522030413554158	55	Boot	Female55_
15	Cross-Lagged SM	Female	0.023467402922731	0.045154935603666804	0.016936522233653058	0.6032667759428119	-0.06503464458468132	0.11196945043014332	55	Boot	Female55_
16	Cross-Lagged SM	Female	-0.07703475025957462	0.04004451844987636	-0.05904607878027884	0.05438872128831562	-0.155520564199582	0.0014510636804327404	55	Boot	Female55_
17	Cross-Lagged SM	Female	0.03645491804007346	0.043087372847127034	0.028005488177048895	0.3975138960401603	-0.047994780928744554	0.12090461700889148	55	Boot	Female55_
18	Cross-Lagged SM	Female	0.0121746283593294	0.044262656976980994	0.009339851472389766	0.7832746213103345	-0.07457858517560387	0.09892784189426268	55	Boot	Female55_
19	Cross-Lagged SM	Female	-0.11539114627292157	0.044651818195286644	-0.09596794063844331	0.009759302225913924	-0.20290710177991367	-0.027875190765929495	55	Boot	Female55_
20	Cross-Lagged SM	Female	-0.02909914296572478	0.04038787068085238	-0.024548444105847365	0.47122204367635767	-0.10825791491245662	0.050059628981007055	55	Boot	Female55_
10	Cross-Lagged SM	Male	-0.0576923388897696	0.044008455224868875	-0.04467642240367524	0.18987884467228833	-0.14394732614575614	0.02856264836621694	56	Boot	Male56_
11	Cross-Lagged SM	Male	-0.06590183716915533	0.04859145669916949	-0.05446553982583202	0.1750217720027758	-0.16113934225586507	0.02933566791755439	56	Boot	Male56_
12	Cross-Lagged SM	Male	-0.019346714096911622	0.037315745768067635	-0.01769322554553574	0.6041375008330843	-0.0924842318585771	0.05379080366475386	56	Boot	Male56_
13	Cross-Lagged SM	Male	-0.023871868101516723	0.03734541209792953	-0.02147668773749779	0.5226809764152465	-0.09706753080126501	0.04932379459823156	56	Boot	Male56_
14	Cross-Lagged SM	Male	-0.1698664975520632	0.033371058688255816	-0.1701366173262906	3.576219187451102e-7	-0.23527257070701704	-0.10446042439710937	56	Boot	Male56_
15	Cross-Lagged SM	Male	-0.18535026653591458	0.05623445112286364	-0.13046594505853548	9.806260698534963e-4	-0.2955677654271053	-0.07513276764472386	56	Boot	Male56_
16	Cross-Lagged SM	Male	0.041311238398559824	0.03359991759407386	0.0341263911593577	0.2188828397536866	-0.024543389969338636	0.10716586676645828	56	Boot	Male56_
17	Cross-Lagged SM	Male	0.028124547926870372	0.03689692953916939	0.022894520790755414	0.4459130188616609	-0.044192105110013674	0.10044120096375442	56	Boot	Male56_
18	Cross-Lagged SM	Male	0.005335512969688613	0.04013999116023389	0.004517972509408369	0.8942545739625996	-0.07333742404412594	0.08400844998350315	56	Boot	Male56_
19	Cross-Lagged SM	Male	-0.1477076438003359	0.04724045423693751	-0.11589483628813638	0.001767685651719697	-0.240297232718046	-0.055118054882625805	56	Boot	Male56_
20	Cross-Lagged SM	Male	0.028058445709352647	0.045082124583843676	0.023446818921633934	0.5336886304653385	-0.060300894821528714	0.11641778624023401	56	Boot	Male56_
10	Cross-Lagged SM	Female	0.022810605825383426	0.053058037391066896	0.01774468755750038	0.6672552843314294	-0.0811812365514872	0.12680244820225406	56	Boot	Female56_
11	Cross-Lagged SM	Female	-0.12512636490081597	0.046035053735532475	-0.10166045058349736	0.006566452047957583	-0.21535341224882568	-0.03489931755280626	56	Boot	Female56_
12	Cross-Lagged SM	Female	-0.1247512693620868	0.03995241850467942	-0.10189220312349671	0.0017932450582620607	-0.20305657072653005	-0.046445967997643556	56	Boot	Female56_
13	Cross-Lagged SM	Female	-0.11453372204710563	0.03277882548709772	-0.10348295602612025	4.755960711557705e-4	-0.17877903945734075	-0.05028840463687052	56	Boot	Female56_
14	Cross-Lagged SM	Female	-0.09315551163052754	0.03426629480486145	-0.0827590331978662	0.006556367879343217	-0.16031621533168794	-0.02599480792936716	56	Boot	Female56_
15	Cross-Lagged SM	Female	-0.07077687278498654	0.046572570307242954	-0.05120870428694676	0.12858348867083813	-0.16205743325464222	0.020503687684669147	56	Boot	Female56_
16	Cross-Lagged SM	Female	-0.06030764983501945	0.03979157639054259	-0.04743588678814981	0.12962347324466772	-0.13829770644855724	0.017682406778518345	56	Boot	Female56_
17	Cross-Lagged SM	Female	-0.04748652344102081	0.03883218824816944	-0.038137292603262755	0.22138069425472784	-0.12359621384831243	0.028623166966270812	56	Boot	Female56_
18	Cross-Lagged SM	Female	0.05317457098294877	0.03828844910043014	0.0423245294242448	0.164896968445698	-0.02186941027778931	0.12821855224368683	56	Boot	Female56_
19	Cross-Lagged SM	Female	-0.25564845222286786	0.04517137179522127	-0.2260107037663581	1.5179362877759672e-8	-0.34418271407376994	-0.1671141903719658	56	Boot	Female56_
20	Cross-Lagged SM	Female	-0.03304521896163974	0.042650668825154815	-0.027625605620691277	0.43846504429689537	-0.11663899377548842	0.05054855585220894	56	Boot	Female56_
10	Cross-Lagged SM	Male	0.0036331404653373576	0.046853249093407476	0.002609004460484319	0.9381916026484591	-0.08819754031642521	0.09546382124709993	57	Boot	Male57_
11	Cross-Lagged SM	Male	-0.023361071145950717	0.04859743802023834	-0.018290076017602727	0.6307255963004681	-0.11861029940653535	0.07188815711463391	57	Boot	Male57_
12	Cross-Lagged SM	Male	-0.04878031378422065	0.03942377703224611	-0.04087653543317369	0.21596373103394795	-0.12604949690196038	0.028488869333519073	57	Boot	Male57_
13	Cross-Lagged SM	Male	0.0023269877923548627	0.03700230047352818	0.0021642197558200426	0.9498559677231426	-0.07019618848088974	0.07485016406559947	57	Boot	Male57_
14	Cross-Lagged SM	Male	-0.11002997647713128	0.03630807012980812	-0.1065632644371928	0.0024418548670288587	-0.18119248627970969	-0.03886746667455286	57	Boot	Male57_
15	Cross-Lagged SM	Male	-0.1688091894685288	0.05136594840781658	-0.11871275183925806	0.001014758391168602	-0.2694845983795918	-0.06813378055746579	57	Boot	Male57_
16	Cross-Lagged SM	Male	0.06495337168510007	0.040582790571055995	0.05186775334902668	0.1094843457662249	-0.014587436226301362	0.14449417959650152	57	Boot	Male57_
17	Cross-Lagged SM	Male	-0.028170284418478294	0.037830221218003196	-0.023304216025839673	0.45648317013958195	-0.10231615553294753	0.04597558669599093	57	Boot	Male57_
18	Cross-Lagged SM	Male	0.0375384331382635	0.03986929972742532	0.032012307776213486	0.34642957970951094	-0.0406039584163227	0.11568082469284971	57	Boot	Male57_
19	Cross-Lagged SM	Male	-0.22598707733402904	0.0509918058947469	-0.17015679510401155	9.343614552292934e-6	-0.32592918039439017	-0.1260449742736679	57	Boot	Male57_
20	Cross-Lagged SM	Male	-0.01170876484577572	0.04658708757737064	-0.009901597891008095	0.8015584496320087	-0.10301777864203551	0.07960024895048406	57	Boot	Male57_
10	Cross-Lagged SM	Female	0.019340352715828825	0.049674382385909405	0.016063382713320338	0.6970227342573683	-0.07801964771482442	0.11670035314648208	57	Boot	Female57_
11	Cross-Lagged SM	Female	-0.15468318912933945	0.04919046171481612	-0.12087394292439042	0.0016632719609757096	-0.2510947224732754	-0.0582716557854035	57	Boot	Female57_
12	Cross-Lagged SM	Female	-0.17592001720303066	0.0379950434730739	-0.14818404339230526	3.655279068315309e-6	-0.25038893400128914	-0.10145110040477219	57	Boot	Female57_
13	Cross-Lagged SM	Female	-0.0616013401051694	0.030995802854464363	-0.05539790490263458	0.046877082031568706	-0.12235199737182334	-8.506828385154569e-4	57	Boot	Female57_
14	Cross-Lagged SM	Female	-0.08047734477671623	0.03375067292650432	-0.07260867938118774	0.01710391092561414	-0.14662744816665574	-0.014327241386776712	57	Boot	Female57_
15	Cross-Lagged SM	Female	-0.009977434710050654	0.04121206884258896	-0.007191344925685894	0.8087028127576106	-0.09075160536991031	0.07079673594980901	57	Boot	Female57_
16	Cross-Lagged SM	Female	-0.1740235831012568	0.04283729864944515	-0.13296564976886507	4.856424130195158e-5	-0.2579831456491556	-0.090064020553358	57	Boot	Female57_
17	Cross-Lagged SM	Female	-0.06942513513926937	0.03794623209281507	-0.05615630849574676	0.06731486538245535	-0.14379838339018486	0.004948113111646113	57	Boot	Female57_
18	Cross-Lagged SM	Female	-0.028776290862606996	0.04358345560627623	-0.022281825516268096	0.5090887836853302	-0.1141982941727087	0.05664571244749471	57	Boot	Female57_
19	Cross-Lagged SM	Female	-0.1450002396568343	0.04127511334870104	-0.11995877934176236	4.430465113280935e-4	-0.22589797527809677	-0.06410250403557186	57	Boot	Female57_
20	Cross-Lagged SM	Female	-0.10901810738270175	0.043354245611448634	-0.09047159033827488	0.011917123302873422	-0.19399086735804474	-0.024045347407358753	57	Boot	Female57_
10	Cross-Lagged SM	Male	-0.049094959781349035	0.051461076813676926	-0.03790721336867175	0.34007289631462867	-0.14995681694180502	0.05176689737910696	58	Boot	Male58_
11	Cross-Lagged SM	Male	-0.046740749962648376	0.04520561153176649	-0.03772060206871005	0.301155319828192	-0.13534212046401922	0.04186062053872247	58	Boot	Male58_
12	Cross-Lagged SM	Male	0.06128495736945771	0.03458456292535383	0.056245348808034355	0.07638922069445186	-0.006499540385294995	0.12906945512421042	58	Boot	Male58_
13	Cross-Lagged SM	Male	-0.013602650327637734	0.037236780957521795	-0.012530779511610144	0.7148863911260988	-0.08658539990458734	0.05938009924931188	58	Boot	Male58_
14	Cross-Lagged SM	Male	-0.14121872908179087	0.03716694369063728	-0.1396383045248328	1.4494225588168597e-4	-0.21406460013086812	-0.06837285803271362	58	Boot	Male58_
15	Cross-Lagged SM	Male	-0.17052355884991227	0.05449413065207496	-0.11225572438641267	0.0017527720841683525	-0.2773300922967994	-0.06371702540302517	58	Boot	Male58_
16	Cross-Lagged SM	Male	5.587506502485204e-5	0.03756249697254272	4.500126964160883e-5	0.998813129081686	-0.07356526617055367	0.07367701630060339	58	Boot	Male58_
17	Cross-Lagged SM	Male	-0.029316463094764298	0.03929897518705884	-0.023193309755103992	0.45567621358457977	-0.10634103909073284	0.04770811290120425	58	Boot	Male58_
18	Cross-Lagged SM	Male	-0.04016615181088163	0.04203893399610358	-0.03283369292389241	0.33934954992044286	-0.12256094839170112	0.042228644769937866	58	Boot	Male58_
19	Cross-Lagged SM	Male	-0.20354090574639452	0.046620271453726776	-0.1553147330053318	1.2658222110717432e-5	-0.29491495874517976	-0.11216685274760928	58	Boot	Male58_
20	Cross-Lagged SM	Male	0.059364722633343484	0.04604950754552262	0.05115322863346432	0.19734594388780757	-0.030890653661686293	0.14962009892837325	58	Boot	Male58_
10	Cross-Lagged SM	Female	0.07763257458589042	0.04993758100406601	0.06094206487373692	0.12004321942108453	-0.020243285657130503	0.17550843482891132	58	Boot	Female58_
11	Cross-Lagged SM	Female	-0.09718803667270355	0.048683512564042554	-0.07450587315921525	0.04589872958031682	-0.19260596793913015	-0.0017701054062769506	58	Boot	Female58_
12	Cross-Lagged SM	Female	-0.1744498784208717	0.03971755574097224	-0.13862066771055767	1.1217782134087528e-5	-0.25229485722713935	-0.09660489961460407	58	Boot	Female58_
13	Cross-Lagged SM	Female	-0.11421303065585642	0.03759565522447338	-0.0970626181939531	0.0023820798252625064	-0.18789916087100936	-0.04052690044070348	58	Boot	Female58_
14	Cross-Lagged SM	Female	-0.09387546972180645	0.03622070272505244	-0.08351682252797206	0.009548558312201472	-0.164866742557641	-0.02288419688597189	58	Boot	Female58_
15	Cross-Lagged SM	Female	-0.006748994331021115	0.042085621528574355	-0.004994770541352713	0.872594800835762	-0.08923529679401038	0.07573730813196813	58	Boot	Female58_
16	Cross-Lagged SM	Female	-0.059831618566234236	0.04054623887022638	-0.04683688399621829	0.14004078198982595	-0.13930078646043595	0.01963754932796747	58	Boot	Female58_
17	Cross-Lagged SM	Female	0.03521526129712133	0.039288437866210515	0.027243753895313194	0.3700785009583021	-0.041788661929490954	0.11221918452373361	58	Boot	Female58_
18	Cross-Lagged SM	Female	0.059690408612786384	0.042048686950011085	0.04644776743065221	0.1557373793048349	-0.02272350340643469	0.14210432063200745	58	Boot	Female58_
19	Cross-Lagged SM	Female	-0.1340945412820828	0.042114313612745494	-0.11896828325811823	0.0014522443203133228	-0.2166370791966889	-0.05155200336747673	58	Boot	Female58_
20	Cross-Lagged SM	Female	-0.02798914745660689	0.04199633378454148	-0.023259631780765986	0.5051130017742733	-0.11030044915703088	0.054322154243817096	58	Boot	Female58_
10	Cross-Lagged SM	Male	-0.05452923552642506	0.053325269694638217	-0.040557639612718	0.30650752326064334	-0.15904484359380114	0.04998637254095103	59	Boot	Male59_
11	Cross-Lagged SM	Male	-0.11547832688793651	0.048030391006508764	-0.09553801080486951	0.016204524059318492	-0.2096161634240702	-0.02134049035180284	59	Boot	Male59_
12	Cross-Lagged SM	Male	0.035777251513173056	0.040664055950644304	0.03298646294824837	0.3789541394105993	-0.04392283361541144	0.11547733664175755	59	Boot	Male59_
13	Cross-Lagged SM	Male	-0.07794138583567838	0.03970849612022699	-0.0726322732494693	0.049664881581632736	-0.15576860811157173	-1.1416355978502435e-4	59	Boot	Male59_
14	Cross-Lagged SM	Male	-0.16044608934443644	0.03657304072719655	-0.15204701879256155	1.1492248380262637e-5	-0.23212793197485826	-0.08876424671401463	59	Boot	Male59_
15	Cross-Lagged SM	Male	-0.0891489536665164	0.05420320134725989	-0.06340876394077752	0.1000280827775899	-0.1953852761539187	0.017087368820885893	59	Boot	Male59_
16	Cross-Lagged SM	Male	0.06736591773423962	0.03734236492900721	0.05642652980679763	0.07123008363015582	-0.005823772624166099	0.14055560809264533	59	Boot	Male59_
17	Cross-Lagged SM	Male	0.0874712231351148	0.037898135415240224	0.0722344422963423	0.020995722213509982	0.013192242640022042	0.16175020363020753	59	Boot	Male59_
18	Cross-Lagged SM	Male	0.05218272138786174	0.04193895747994182	0.04284478174020746	0.21340604436169608	-0.030016124821980926	0.1343815675977044	59	Boot	Male59_
19	Cross-Lagged SM	Male	-0.1698912585152457	0.051728991600697584	-0.13024207944408164	0.001022519435214475	-0.2712782190091879	-0.06850429802130349	59	Boot	Male59_
20	Cross-Lagged SM	Male	0.018344632820872564	0.04544120353800119	0.015880794860018203	0.6864330328657662	-0.07071848952776383	0.10740775516950896	59	Boot	Male59_
10	Cross-Lagged SM	Female	0.04426894636772084	0.048832355185294433	0.03609529303925869	0.36464508600893764	-0.05144071107572398	0.13997860381116567	59	Boot	Female59_
11	Cross-Lagged SM	Female	-0.09705043852419526	0.04148898764859301	-0.08001199875065658	0.01932583493209905	-0.1783673600704647	-0.015733516977925827	59	Boot	Female59_
12	Cross-Lagged SM	Female	-0.11035856995436018	0.03905008948514791	-0.09012104347955738	0.0047121896727766455	-0.18689533893831634	-0.033821800970404034	59	Boot	Female59_
13	Cross-Lagged SM	Female	-0.05233875511029159	0.032857312714186813	-0.04536611629031653	0.11118029306813915	-0.11673790465886774	0.012060394438284557	59	Boot	Female59_
14	Cross-Lagged SM	Female	0.02774623980065049	0.032976104850779495	0.025090807253553976	0.40012141993249006	-0.03688573805729387	0.09237821765859486	59	Boot	Female59_
15	Cross-Lagged SM	Female	0.028828372851135844	0.043473480307814956	0.02101239081734717	0.507250187855715	-0.0563780828347927	0.1140348285370644	59	Boot	Female59_
16	Cross-Lagged SM	Female	0.005301374947344501	0.04292092315779299	0.004007581266381161	0.9016993500250805	-0.0788220886251409	0.08942483851982991	59	Boot	Female59_
17	Cross-Lagged SM	Female	0.06730924323095501	0.04243382572008433	0.0532511162912142	0.11269015952207528	-0.015859526906659677	0.1504780133685697	59	Boot	Female59_
18	Cross-Lagged SM	Female	0.017091200264715892	0.04491862299330287	0.013135483603991463	0.7035798445383157	-0.07094768303729047	0.10513008356672225	59	Boot	Female59_
19	Cross-Lagged SM	Female	-0.08935795747337218	0.04233848878436245	-0.07712497714659282	0.03481007451505702	-0.17233987065057557	-0.006376044296168781	59	Boot	Female59_
20	Cross-Lagged SM	Female	0.008803316161913686	0.03934948022788514	0.007556490805058508	0.8229741850183847	-0.06832024789511214	0.0859268802189395	59	Boot	Female59_
10	Cross-Lagged SM	Male	-0.048459390295790196	0.049489015855952403	-0.03454424741053193	0.3274837044088892	-0.14545607900378857	0.04853729841220817	60	Boot	Male60_
11	Cross-Lagged SM	Male	-0.11776897194190464	0.048998375309148676	-0.09731170766892003	0.016237718990606886	-0.21380402284881267	-0.02173392103499662	60	Boot	Male60_
12	Cross-Lagged SM	Male	0.025841113762569323	0.03861379618424312	0.024239358882468417	0.5033553303947715	-0.04984053606491734	0.10152276359005599	60	Boot	Male60_
13	Cross-Lagged SM	Male	-0.07351202511092018	0.04098562171771108	-0.0655253492906982	0.07287620257159566	-0.15384236756161654	0.00681831733977617	60	Boot	Male60_
14	Cross-Lagged SM	Male	-0.05073655526136056	0.036238136433185464	-0.050500056209806805	0.1614871721501201	-0.12176199753725282	0.0202888870145317	60	Boot	Male60_
15	Cross-Lagged SM	Male	-0.2531132223698554	0.05648174493049698	-0.17581395633747304	7.418001967796073e-6	-0.3638154082176072	-0.14241103652210357	60	Boot	Male60_
16	Cross-Lagged SM	Male	0.04166974967166976	0.03526105421793009	0.03554573248545033	0.23730492544322002	-0.02744064665238736	0.11078014599572689	60	Boot	Male60_
17	Cross-Lagged SM	Male	-0.011280914297075879	0.03892760403857175	-0.009444938538419084	0.771975249211823	-0.08757761621711245	0.06501578762296069	60	Boot	Male60_
18	Cross-Lagged SM	Male	0.05468497862982783	0.043223889593356976	0.0447391700760242	0.20581528428304097	-0.03003228824488747	0.13940224550454314	60	Boot	Male60_
19	Cross-Lagged SM	Male	-0.18088763540563854	0.05205438813985826	-0.14154807767587704	5.109032315646633e-4	-0.28291236139702963	-0.07886290941424744	60	Boot	Male60_
20	Cross-Lagged SM	Male	0.08037393865568185	0.0445189938249513	0.06745728017758547	0.07101440411453552	-0.006881685869183751	0.16762956318054745	60	Boot	Male60_
10	Cross-Lagged SM	Female	0.04551319736700004	0.05828675208986831	0.036390262057112654	0.434890853717691	-0.06872673750495656	0.15975313223895662	60	Boot	Female60_
11	Cross-Lagged SM	Female	-0.17846554578718948	0.04989849634584319	-0.13810784824637296	3.481299718424147e-4	-0.27626480150774557	-0.08066629006663337	60	Boot	Female60_
12	Cross-Lagged SM	Female	-0.14003936804785985	0.03873095214821475	-0.11482213668422814	2.9954115896591027e-4	-0.215950639345305	-0.06412809675041471	60	Boot	Female60_
13	Cross-Lagged SM	Female	-0.08123698867876701	0.03441979422004703	-0.07050628979288652	0.018265957017136625	-0.14869854570533908	-0.013775431652194928	60	Boot	Female60_
14	Cross-Lagged SM	Female	-0.06738215663722066	0.03342456309832375	-0.06030153434754597	0.043805490231991984	-0.13289309650892173	-0.001871216765519615	60	Boot	Female60_
15	Cross-Lagged SM	Female	0.03705055076032777	0.04459832353049401	0.02642931600656739	0.4061086217354948	-0.050360557130305704	0.12446165865096123	60	Boot	Female60_
16	Cross-Lagged SM	Female	-0.03805473421129267	0.03928818282787084	-0.029685737745760173	0.33274225838241556	-0.11505815757194451	0.03894868914935917	60	Boot	Female60_
17	Cross-Lagged SM	Female	-0.06894691817418197	0.03907233230906549	-0.054401179284309195	0.07763152951766616	-0.14552728229193104	0.007633445943567102	60	Boot	Female60_
18	Cross-Lagged SM	Female	0.026827842849752256	0.04618251590036529	0.02023078714913588	0.5613017320067941	-0.06368822503041208	0.1173439107299166	60	Boot	Female60_
19	Cross-Lagged SM	Female	-0.19404511740304264	0.05044162103761816	-0.15690483285712906	1.1960971469093806e-4	-0.2929088779585921	-0.09518135684749317	60	Boot	Female60_
20	Cross-Lagged SM	Female	-0.06047298779614337	0.03901688608977048	-0.053021003066766124	0.12116111418650566	-0.13694467932099533	0.015998703728708576	60	Boot	Female60_
10	Cross-Lagged SM	Male	-0.11606318452179092	0.05500066514507467	-0.08132376980449363	0.034839910082576475	-0.22386250733188473	-0.008263861711697115	61	Boot	Male61_
11	Cross-Lagged SM	Male	-0.06067996573850177	0.04347767792257249	-0.04903983436674028	0.16281753032184199	-0.14589464859817608	0.024534717121172535	61	Boot	Male61_
12	Cross-Lagged SM	Male	0.052907815295862554	0.036654155684660975	0.04577756582793485	0.14889855364822635	-0.01893300972979703	0.12474864032152214	61	Boot	Male61_
13	Cross-Lagged SM	Male	-0.052757939015291244	0.0380434575871482	-0.04850080571207347	0.16550859367617843	-0.12732174573347876	0.021805867702896276	61	Boot	Male61_
14	Cross-Lagged SM	Male	-0.11675700194301025	0.0357724262584605	-0.11279611724353619	0.0010989666748073557	-0.18686966904920774	-0.04664433483681277	61	Boot	Male61_
15	Cross-Lagged SM	Male	-0.07393266131302771	0.05565459732790924	-0.04968821410009802	0.1840395078809598	-0.18301366764980892	0.03514834502375351	61	Boot	Male61_
16	Cross-Lagged SM	Male	0.07270958864779825	0.03934407031435365	0.057648632936222605	0.06459592065273911	-0.0044033721735463605	0.14982254946914286	61	Boot	Male61_
17	Cross-Lagged SM	Male	0.02287698536538574	0.041442360318375775	0.01859230487415368	0.5809350867740899	-0.058348548292962654	0.10410251902373413	61	Boot	Male61_
18	Cross-Lagged SM	Male	5.575549289272484e-4	0.04583365905120623	4.411683256961237e-4	0.9902941744752547	-0.08927476609112522	0.09038987594897971	61	Boot	Male61_
19	Cross-Lagged SM	Male	-0.19606657894400067	0.04911084994932751	-0.14932495803634802	6.54280259544393e-5	-0.2923220760948333	-0.09981108179316804	61	Boot	Male61_
20	Cross-Lagged SM	Male	0.07945700485286919	0.04590722984573914	0.06783618928792105	0.0834844437724811	-0.010519512274781762	0.16943352198052014	61	Boot	Male61_
10	Cross-Lagged SM	Female	-0.016280881476976237	0.0650587200509244	-0.011305600969973205	0.8023947720019662	-0.1437936296570619	0.11123186670310944	61	Boot	Female61_
11	Cross-Lagged SM	Female	-0.08237284154449549	0.04917282616292544	-0.06104818376090512	0.09390088846412614	-0.17874980984187822	0.014004126752887244	61	Boot	Female61_
12	Cross-Lagged SM	Female	-0.15146419711104914	0.04348864531755786	-0.11472078846765517	4.961161050403007e-4	-0.236700375669899	-0.06622801855219929	61	Boot	Female61_
13	Cross-Lagged SM	Female	-0.06759452835493253	0.03377291392930403	-0.05627147748425842	0.04534477846608276	-0.13378822330933954	-0.0014008334005255196	61	Boot	Female61_
14	Cross-Lagged SM	Female	0.006181176970466788	0.035432156138076515	0.005372042692378388	0.8615109943967005	-0.06326457295476298	0.07562692689569656	61	Boot	Female61_
15	Cross-Lagged SM	Female	0.01016902271683757	0.04031665395145143	0.00757923714517757	0.8008641901786562	-0.06885016700517167	0.08918821243884682	61	Boot	Female61_
16	Cross-Lagged SM	Female	-0.07547234497479449	0.03943981809770631	-0.0579089623408391	0.05567028302511212	-0.15277296800310985	0.0018282780535208848	61	Boot	Female61_
17	Cross-Lagged SM	Female	0.07740393408479096	0.04285235821984685	0.05969327690534957	0.07087251400381267	-0.006585144678717791	0.1613930128482997	61	Boot	Female61_
18	Cross-Lagged SM	Female	0.06790117528080873	0.04514801325227103	0.053062592821522016	0.13258956029399238	-0.02058730466717955	0.156389655228797	61	Boot	Female61_
19	Cross-Lagged SM	Female	-0.25173769306573524	0.045028710892764924	-0.20480777974632938	2.2628105167399326e-8	-0.3399923446858209	-0.16348304144564957	61	Boot	Female61_
20	Cross-Lagged SM	Female	-0.028205461873659955	0.038555351446626134	-0.024015835949314078	0.4644386117710566	-0.10377256212033142	0.04736163837301152	61	Boot	Female61_
10	Cross-Lagged SM	Male	-0.1215619894106489	0.05494901826872971	-0.08634110557663821	0.026948109223495553	-0.22926008620319258	-0.013863892618105222	62	Boot	Male62_
11	Cross-Lagged SM	Male	-0.17132761266618354	0.04387870335513087	-0.14238550133610284	9.439178826742278e-5	-0.25732829093055687	-0.08532693440181023	62	Boot	Male62_
12	Cross-Lagged SM	Male	0.029518094649719537	0.0376739428954458	0.026255106891361603	0.4333248222241366	-0.044321476580972866	0.10335766588041194	62	Boot	Male62_
13	Cross-Lagged SM	Male	0.005841140132994086	0.033846461428016505	0.005767519235342212	0.8629834823340774	-0.060496705270042375	0.07217898553603054	62	Boot	Male62_
14	Cross-Lagged SM	Male	-0.1478487212021148	0.03861716036315144	-0.13898620518174482	1.2888699669888481e-4	-0.22353696469909934	-0.0721604777051303	62	Boot	Male62_
15	Cross-Lagged SM	Male	-0.19544148702929323	0.05759127930863477	-0.12854898695168332	6.898158591361891e-4	-0.3083183202978042	-0.08256465376078227	62	Boot	Male62_
16	Cross-Lagged SM	Male	0.09935392533227773	0.04033500121658322	0.07979061217374986	0.013769593444736605	0.02029877563139537	0.17840907503316009	62	Boot	Male62_
17	Cross-Lagged SM	Male	0.019861730400244994	0.04107840777893628	0.015770683107458223	0.6287352257956778	-0.06065046938872008	0.10037393018921008	62	Boot	Male62_
18	Cross-Lagged SM	Male	-0.063601600342532	0.03835389079898177	-0.05416435634279782	0.09726038367578971	-0.13877384497551842	0.011570644290454415	62	Boot	Male62_
19	Cross-Lagged SM	Male	-0.19172957876436622	0.050439732425071944	-0.14274651592443938	1.4401927681939597e-4	-0.29058963770734436	-0.09286951982138807	62	Boot	Male62_
20	Cross-Lagged SM	Male	0.07095959015054422	0.046045565019848404	0.05780356969830638	0.12329895086916065	-0.01928805893615597	0.1612072392372444	62	Boot	Male62_
10	Cross-Lagged SM	Female	-0.059434454020635435	0.058888992817650275	-0.04324587501036555	0.3128487439821632	-0.17485475902906789	0.055985850987797	62	Boot	Female62_
11	Cross-Lagged SM	Female	-0.16882408885096456	0.05101649073403228	-0.1264050569472244	9.356089426721947e-4	-0.2688145733072892	-0.06883360439463994	62	Boot	Female62_
12	Cross-Lagged SM	Female	-0.12317835295774172	0.03818766462437837	-0.10272965169751293	0.0012570635928854657	-0.19802480027521763	-0.048331905640265835	62	Boot	Female62_
13	Cross-Lagged SM	Female	-0.05060525791847113	0.03292349942231692	-0.04363145164112294	0.12427962932516068	-0.11513413103123755	0.013923615194295288	62	Boot	Female62_
14	Cross-Lagged SM	Female	-0.03331908884017608	0.034693422659063194	-0.028278889700291476	0.3368608157995594	-0.10131694775236576	0.0346787700720136	62	Boot	Female62_
15	Cross-Lagged SM	Female	-0.0057545906974024634	0.04423094334610758	-0.004104769090944934	0.8964847170722465	-0.09244564665800485	0.08093646526319993	62	Boot	Female62_
16	Cross-Lagged SM	Female	-0.047867425809867484	0.04047146917876088	-0.03775878677592014	0.23691024363255742	-0.12719004780166163	0.03145519618192666	62	Boot	Female62_
17	Cross-Lagged SM	Female	3.620336071676418e-4	0.04141061212982384	2.848101151989752e-4	0.9930245574470267	-0.08080127474504456	0.08152534195937985	62	Boot	Female62_
18	Cross-Lagged SM	Female	-0.030332091418847313	0.04483408541207329	-0.023731802263227932	0.49869730278923163	-0.11820528410630356	0.05754110126860894	62	Boot	Female62_
19	Cross-Lagged SM	Female	-0.14807313164581326	0.04501968062253142	-0.12097489947367746	0.0010051703177749172	-0.2363100842614706	-0.059836179030155937	62	Boot	Female62_
20	Cross-Lagged SM	Female	-0.025803554544841827	0.04273327749385179	-0.02105507732807493	0.5459579229119496	-0.10955923937414738	0.05795213028446372	62	Boot	Female62_
10	Cross-Lagged SM	Male	-0.03835682722395808	0.054321599270178565	-0.029034723552929267	0.4801219912050365	-0.14482520537612534	0.06811155092820917	63	Boot	Male63_
11	Cross-Lagged SM	Male	-0.148673213478823	0.05124474747615131	-0.11741064484062126	0.0037169134483769906	-0.2491110729289294	-0.04823535402871662	63	Boot	Male63_
12	Cross-Lagged SM	Male	0.031087945928572242	0.0360308498471252	0.029788047614731857	0.3882393704161151	-0.039531222104163655	0.10170711396130813	63	Boot	Male63_
13	Cross-Lagged SM	Male	-0.04969866218344358	0.03916886770311392	-0.04512018023360722	0.20450144985354868	-0.12646823219676095	0.027070907829873793	63	Boot	Male63_
14	Cross-Lagged SM	Male	-0.08632090712715393	0.03511616160093148	-0.08858362174464393	0.0139653561869586	-0.15514731914026803	-0.017494495114039846	63	Boot	Male63_
15	Cross-Lagged SM	Male	-0.20200477370216408	0.05500460526204361	-0.1409153202324712	2.4018298287242779e-4	-0.30981181899961185	-0.09419772840471628	63	Boot	Male63_
16	Cross-Lagged SM	Male	-0.0035864445386360644	0.037315652160603466	-0.0028965895576145745	0.9234324172765653	-0.07672377883304309	0.06955088975577096	63	Boot	Male63_
17	Cross-Lagged SM	Male	0.09161784622198366	0.041273867273972066	0.07215751656876573	0.02643544758927363	0.010722552862312051	0.17251313958165526	63	Boot	Male63_
18	Cross-Lagged SM	Male	-0.003397930416092757	0.03955923725993947	-0.0028154910686312854	0.9315500925878599	-0.08093261070144907	0.07413674986926357	63	Boot	Male63_
19	Cross-Lagged SM	Male	-0.2150544742336752	0.04782416111059851	-0.16050463195704248	6.899205017285581e-6	-0.3087881076012894	-0.12132084086606107	63	Boot	Male63_
20	Cross-Lagged SM	Male	0.036889689374801186	0.045335772107419244	0.030598420067176023	0.41581719298871933	-0.051966791167056055	0.12574616991665843	63	Boot	Male63_
10	Cross-Lagged SM	Female	0.04947825308950064	0.04914206290411178	0.03898586174238191	0.3140110970963528	-0.04683842032856024	0.14579492650756154	63	Boot	Female63_
11	Cross-Lagged SM	Female	-0.08844535819526227	0.04681971500279585	-0.07524892758227435	0.05888348219707851	-0.18021031336717175	0.0033195969766472155	63	Boot	Female63_
12	Cross-Lagged SM	Female	-0.0932320096316164	0.039770547331652396	-0.07867968742899174	0.019065510553393006	-0.17118085004710062	-0.01528316921613218	63	Boot	Female63_
13	Cross-Lagged SM	Female	-0.08389470510033688	0.03440843180365024	-0.07451554674983102	0.014760525764025312	-0.1513339921999939	-0.016455418000679845	63	Boot	Female63_
14	Cross-Lagged SM	Female	-0.013320052793075013	0.03431993201396133	-0.01146401325860548	0.6979315274967755	-0.0805858834923024	0.05394577790615238	63	Boot	Female63_
15	Cross-Lagged SM	Female	-0.004448554859367124	0.04460773719123859	-0.003166863501293416	0.9205617932747256	-0.09187811318602265	0.0829810034672884	63	Boot	Female63_
16	Cross-Lagged SM	Female	-0.0551752384282555	0.04190036886767861	-0.04080323320225539	0.1878990096775892	-0.13729845234784888	0.026947975491337886	63	Boot	Female63_
17	Cross-Lagged SM	Female	-0.008788240169854796	0.04145372070869854	-0.006900963846651402	0.8321060673639507	-0.09003603978408611	0.07245955944437651	63	Boot	Female63_
18	Cross-Lagged SM	Female	0.0048661426500788245	0.0420213679029592	0.003777276574016451	0.9078097633310049	-0.0774942250208286	0.08722651032098626	63	Boot	Female63_
19	Cross-Lagged SM	Female	-0.16534307450190985	0.04634577090295437	-0.13615546069400575	3.6026880588879706e-4	-0.2561791163074448	-0.07450703269637492	63	Boot	Female63_
20	Cross-Lagged SM	Female	-0.02608883627386693	0.03944392692691995	-0.020910147700147853	0.5083456994656135	-0.10339751245945966	0.051219839911725795	63	Boot	Female63_
10	Cross-Lagged SM	Male	-0.1111213738260713	0.05325252280112495	-0.08192463575280619	0.03691639166719818	-0.21549440060217423	-0.006748347049968392	64	Boot	Male64_
11	Cross-Lagged SM	Male	-0.03775574717267772	0.04764633644222416	-0.02798367775432228	0.4281178125692193	-0.13114085059471534	0.055629356249359906	64	Boot	Male64_
12	Cross-Lagged SM	Male	0.014615857183448044	0.040416438260909265	0.012612256018717237	0.7176274222033283	-0.06459890619132075	0.09383062055821684	64	Boot	Male64_
13	Cross-Lagged SM	Male	-0.06609371189872024	0.03668767428954263	-0.06047474568466234	0.07162038739121579	-0.1380002321827599	0.005812808385319418	64	Boot	Male64_
14	Cross-Lagged SM	Male	-0.0697188719043497	0.03861266371718413	-0.06739285880686395	0.07098146491583357	-0.14539830213718707	0.005960558328487672	64	Boot	Male64_
15	Cross-Lagged SM	Male	-0.1716408873856799	0.0478556844207421	-0.11986308448479072	3.349722867378446e-4	-0.26543630530584894	-0.07784546946551084	64	Boot	Male64_
16	Cross-Lagged SM	Male	0.03498635864002207	0.0393997144189382	0.02751987327465848	0.374548775898518	-0.04223566262226024	0.11220837990230438	64	Boot	Male64_
17	Cross-Lagged SM	Male	-0.05674829430221826	0.03719383020235898	-0.04733704862354228	0.12707342410081024	-0.12964686194593997	0.016150273341503436	64	Boot	Male64_
18	Cross-Lagged SM	Male	-0.0672937794100235	0.03510295016862252	-0.057306796568151436	0.05523277843426322	-0.13609429749162782	0.00150673867158084	64	Boot	Male64_
19	Cross-Lagged SM	Male	-0.2452146674721589	0.04596131964132471	-0.18473375570577347	9.541830459092182e-8	-0.3352971986510887	-0.15513213629322908	64	Boot	Male64_
20	Cross-Lagged SM	Male	-0.008164767416547201	0.04408766707968251	-0.007080914225026881	0.8530769461724081	-0.09457500705511708	0.07824547222202267	64	Boot	Male64_
10	Cross-Lagged SM	Female	0.07817318771749222	0.053172202692919314	0.05507999304816569	0.14151057198397732	-0.026042414539293277	0.1823887899742777	64	Boot	Female64_
11	Cross-Lagged SM	Female	-0.14963309320045623	0.05166819111968269	-0.11273227249003816	0.0037790550949845514	-0.25090088694136653	-0.04836529945954593	64	Boot	Female64_
12	Cross-Lagged SM	Female	-0.14945487126334042	0.0387480535378032	-0.12461553801849631	1.1474320910154212e-4	-0.2253996606684645	-0.07351008185821634	64	Boot	Female64_
13	Cross-Lagged SM	Female	-0.004887304568358755	0.03369378929968373	-0.004256922904461456	0.8846709161571378	-0.0709259180984199	0.061151308961702386	64	Boot	Female64_
14	Cross-Lagged SM	Female	0.02575577817973733	0.036139149438865495	0.022052565115347724	0.4760415831670717	-0.04507565315234993	0.09658720951182459	64	Boot	Female64_
15	Cross-Lagged SM	Female	-0.019221203290874598	0.041159592194222265	-0.01419148305822253	0.6405055493544145	-0.09989252160990615	0.06145011502815696	64	Boot	Female64_
16	Cross-Lagged SM	Female	-0.02673013888817791	0.04276738005184182	-0.020222124943256217	0.5319629805038255	-0.11055266350292461	0.0570923857265688	64	Boot	Female64_
17	Cross-Lagged SM	Female	0.020834830525658023	0.04217539312845331	0.01661926058642538	0.6213030595279869	-0.06182742103992852	0.10349708209124456	64	Boot	Female64_
18	Cross-Lagged SM	Female	0.05185856836307059	0.04360412354273699	0.0402701517813377	0.23431997331100463	-0.03360394335812896	0.13732108008427013	64	Boot	Female64_
19	Cross-Lagged SM	Female	-0.07997965533307708	0.04517582455654658	-0.06594711777981375	0.07665914595081835	-0.1685226444358085	0.00856333376965436	64	Boot	Female64_
20	Cross-Lagged SM	Female	-0.0014268876449740585	0.039768658359230324	-0.0012234454517820496	0.9713782802186266	-0.07937202574254323	0.07651825045259511	64	Boot	Female64_
10	Cross-Lagged SM	Male	-0.008267509445799829	0.0498813120444962	-0.006308774243471001	0.8683587135575119	-0.10603308455461638	0.08949806566301671	65	Boot	Male65_
11	Cross-Lagged SM	Male	-0.05431022796518023	0.045758489595797446	-0.045908297378421004	0.2352715791368607	-0.14399521955989397	0.03537476362953351	65	Boot	Male65_
12	Cross-Lagged SM	Male	-0.010708339558544456	0.04545723362863915	-0.0088127946593515	0.8137667128414321	-0.09980288030750016	0.07838620119041124	65	Boot	Male65_
13	Cross-Lagged SM	Male	-0.02413414386671505	0.03622006315532885	-0.02269268610360641	0.5052067366321493	-0.09512416316892577	0.046855875435495666	65	Boot	Male65_
14	Cross-Lagged SM	Male	-0.13865970808830344	0.037851786753842584	-0.13737365417145078	2.490571020685728e-4	-0.2128478468763252	-0.06447156930028171	65	Boot	Male65_
15	Cross-Lagged SM	Male	-0.22852266264976384	0.05213529506132526	-0.16377471804369748	1.1691531347279849e-5	-0.3307059632933303	-0.1263393620061974	65	Boot	Male65_
16	Cross-Lagged SM	Male	0.027078905657740925	0.037751155902921316	0.023145183520188236	0.4731889822608344	-0.04691200028674151	0.10106981160222336	65	Boot	Male65_
17	Cross-Lagged SM	Male	-0.005537972036517102	0.038838029307804584	-0.004676297276078494	0.8866128275641145	-0.08165911071032515	0.07058316663729096	65	Boot	Male65_
18	Cross-Lagged SM	Male	-0.05001569123779012	0.038807044713550655	-0.04403200234195196	0.19745712409176486	-0.1260761012227849	0.02604471874720464	65	Boot	Male65_
19	Cross-Lagged SM	Male	-0.17429331312996724	0.044138828840431514	-0.14489899979230705	7.855950521573618e-5	-0.2608038279769908	-0.08778279828294365	65	Boot	Male65_
20	Cross-Lagged SM	Male	0.05245338925955926	0.04361302453101102	0.04496867157821679	0.22909239259571823	-0.033026568078084205	0.13793334659720272	65	Boot	Male65_
10	Cross-Lagged SM	Female	-0.06001028136576656	0.06669009414995214	-0.0415219865363497	0.368206465198877	-0.19072046402525808	0.07069990129372497	65	Boot	Female65_
11	Cross-Lagged SM	Female	-0.015746404215026114	0.04632110523385204	-0.011921403114452021	0.7339015876316732	-0.1065341021974659	0.07504129376741367	65	Boot	Female65_
12	Cross-Lagged SM	Female	-0.17877965936974347	0.037469361532571764	-0.1418143462691597	1.8298987005671563e-6	-0.2522182584972946	-0.1053410602421923	65	Boot	Female65_
13	Cross-Lagged SM	Female	-0.07354835555790001	0.036252464105159365	-0.06337410997986212	0.04248047437524893	-0.14460187955484344	-0.0024948315609565896	65	Boot	Female65_
14	Cross-Lagged SM	Female	-0.044049905129081676	0.03533223394089234	-0.037725192575072834	0.21249496693552805	-0.11329981114657435	0.025200000888410998	65	Boot	Female65_
15	Cross-Lagged SM	Female	-0.08770053492805076	0.04490695110478837	-0.06081819446586539	0.05082682704850172	-0.17571654174893714	3.154718928356226e-4	65	Boot	Female65_
16	Cross-Lagged SM	Female	-0.14631429663722162	0.042858497928572756	-0.10974994518808094	6.404188301967206e-4	-0.23031540900870873	-0.062313184265734525	65	Boot	Female65_
17	Cross-Lagged SM	Female	-0.05090605638119258	0.042904788838248505	-0.03969099508890174	0.23542927630287114	-0.13499789726845574	0.03318578450607057	65	Boot	Female65_
18	Cross-Lagged SM	Female	-0.029145843552384743	0.044265853838384606	-0.023076547376934008	0.5102636424953642	-0.11590532282053266	0.05761363571576318	65	Boot	Female65_
19	Cross-Lagged SM	Female	-0.1632170860771118	0.04524468606289095	-0.14075749532573173	3.092436603659987e-4	-0.25189504125219936	-0.07453913090202423	65	Boot	Female65_
20	Cross-Lagged SM	Female	-0.09431186146759003	0.04494779534236143	-0.07940664292904878	0.03588277242034632	-0.1824079215230956	-0.006215801412084457	65	Boot	Female65_
10	Cross-Lagged SM	Male	-0.06818201841084243	0.054696010995088244	-0.048395505724151675	0.21255781006604835	-0.17538423005922216	0.03902019323753732	66	Boot	Male66_
11	Cross-Lagged SM	Male	0.03222644999257439	0.04124832902718279	0.027512350395439592	0.434638465000005	-0.04861878932316195	0.11307168930831073	66	Boot	Male66_
12	Cross-Lagged SM	Male	0.015362235028062632	0.0448953434773054	0.013753148727536873	0.7322163339348504	-0.07263102126101116	0.10335549131713644	66	Boot	Male66_
13	Cross-Lagged SM	Male	-0.04981009767111434	0.035455644384961564	-0.04940946654703825	0.16006391049056656	-0.11930188371429878	0.0196816883720701	66	Boot	Male66_
14	Cross-Lagged SM	Male	-0.22269997678795242	0.03927321460820425	-0.21532184629422527	1.4235569389953184e-8	-0.29967406297714505	-0.1457258905987598	66	Boot	Male66_
15	Cross-Lagged SM	Male	-0.21350300985010728	0.057976566361273275	-0.14865722854613161	2.3089059642766863e-4	-0.32713499186549927	-0.09987102783471528	66	Boot	Male66_
16	Cross-Lagged SM	Male	0.09064720096805562	0.03791388226701544	0.07323770214296722	0.016808458268389614	0.01633735721061355	0.1649570447254977	66	Boot	Male66_
17	Cross-Lagged SM	Male	-0.028065438614002822	0.03967372865678775	-0.022627697487407655	0.47931413230505404	-0.10582451791372144	0.0496936406857158	66	Boot	Male66_
18	Cross-Lagged SM	Male	0.07388598122633368	0.04216364263354029	0.05996177060551321	0.07971151565385037	-0.008753239792422832	0.1565252022450902	66	Boot	Male66_
19	Cross-Lagged SM	Male	-0.16019643683544255	0.051754414475381136	-0.1197823540233185	0.0019660114128703388	-0.26163322524814797	-0.05875964842273711	66	Boot	Male66_
20	Cross-Lagged SM	Male	0.09569260010890752	0.042886270801765915	0.08273068508403493	0.025660547396197275	0.01163705390621464	0.1797481463116004	66	Boot	Male66_
10	Cross-Lagged SM	Female	-0.09761167313948477	0.0573818614695837	-0.07450099590590746	0.08892621139417822	-0.2100780549857354	0.014854708706765876	66	Boot	Female66_
11	Cross-Lagged SM	Female	-0.2016014231193078	0.04802178902361795	-0.1653417345051662	2.6913530554395493e-5	-0.2957224000787798	-0.10748044615983574	66	Boot	Female66_
12	Cross-Lagged SM	Female	-0.08710122956595585	0.040247778953877815	-0.07228808988344454	0.03045474789812408	-0.16598542677328554	-0.008217032358626183	66	Boot	Female66_
13	Cross-Lagged SM	Female	-0.1763992766050434	0.03578478097809434	-0.1549303593430501	8.246157749969285e-7	-0.2465361585167623	-0.1062623946933245	66	Boot	Female66_
14	Cross-Lagged SM	Female	0.020422458210529095	0.03860408550189519	0.018824026738228875	0.596789331547541	-0.0552401590292903	0.0960850754503485	66	Boot	Female66_
15	Cross-Lagged SM	Female	-0.001655723137588584	0.04486531366736578	-0.0011789619477426906	0.9705613086493712	-0.08959012208071813	0.08627867580554098	66	Boot	Female66_
16	Cross-Lagged SM	Female	-0.08531939627920937	0.044084112897779124	-0.06551816500320995	0.052943999229797756	-0.1717226698492541	0.0010838772908353667	66	Boot	Female66_
17	Cross-Lagged SM	Female	0.02701521642430725	0.04348536522400396	0.02111769277652218	0.5344361554387009	-0.05821453326931103	0.11224496611792553	66	Boot	Female66_
18	Cross-Lagged SM	Female	-0.001597154475534788	0.04529890878350121	-0.0012240619103133508	0.9718739159465895	-0.09038138423016225	0.08718707527909268	66	Boot	Female66_
19	Cross-Lagged SM	Female	-0.17484834172846409	0.047093473114734816	-0.1440223099020623	2.0498411796521232e-4	-0.2671498529402496	-0.08254683051667855	66	Boot	Female66_
20	Cross-Lagged SM	Female	0.012058610335909981	0.04041123396744825	0.010505615058765053	0.765399813003723	-0.06714595281111026	0.09126317348293021	66	Boot	Female66_
10	Cross-Lagged SM	Male	0.02377708430303035	0.0479808257814448	0.018502725067430812	0.6202092000479404	-0.07026360617709233	0.11781777478315304	67	Boot	Male67_
11	Cross-Lagged SM	Male	-0.015123678545938329	0.0497915600867121	-0.012066100233949877	0.761326132936275	-0.11271334304995607	0.08246598595807943	67	Boot	Male67_
12	Cross-Lagged SM	Male	-0.024019277766307096	0.040619553710179127	-0.021865449779527844	0.5543039985056597	-0.1036321401063485	0.05559358457373431	67	Boot	Male67_
13	Cross-Lagged SM	Male	-0.023948214388491904	0.034936064770096656	-0.022554148202665467	0.49303673061868536	-0.09242164309943994	0.04452521432245614	67	Boot	Male67_
14	Cross-Lagged SM	Male	-0.09198854771396905	0.036988309068105955	-0.09187982865402768	0.012883887989417753	-0.164484301336493	-0.01949279409144511	67	Boot	Male67_
15	Cross-Lagged SM	Male	-0.1548148276109291	0.060674994175475706	-0.10233232643488914	0.01072472365125754	-0.273735630957039	-0.03589402426481919	67	Boot	Male67_
16	Cross-Lagged SM	Male	0.030441930191985222	0.03535334373114438	0.025106304743969257	0.38919596240348797	-0.03884935025412263	0.09973321063809308	67	Boot	Male67_
17	Cross-Lagged SM	Male	-0.00818478605987716	0.03920819100737901	-0.007072224240962382	0.8346418885467368	-0.08503142833330722	0.0686618562135529	67	Boot	Male67_
18	Cross-Lagged SM	Male	0.030994772444280602	0.041044865935881025	0.02598623284964128	0.4501627574857603	-0.04945168654032109	0.11144123142888229	67	Boot	Male67_
19	Cross-Lagged SM	Male	-0.14015332668653732	0.04874175311501467	-0.11230786537794463	0.004034821220207263	-0.23568540733530904	-0.0446212460377656	67	Boot	Male67_
20	Cross-Lagged SM	Male	-0.028575874457478292	0.044668807477051826	-0.02560116915746394	0.5223496293304382	-0.11612512834485333	0.05897337942989675	67	Boot	Male67_
10	Cross-Lagged SM	Female	0.03191455741315454	0.054934751424354306	0.02461002529102105	0.5612715321629766	-0.0757555768782403	0.1395846917045494	67	Boot	Female67_
11	Cross-Lagged SM	Female	-0.04771150214171621	0.04906351360013339	-0.03920827966292862	0.3308298865567154	-0.14387422175296877	0.048451217469536345	67	Boot	Female67_
12	Cross-Lagged SM	Female	-0.10264841926442275	0.04029654227119123	-0.08621507590399603	0.010855205412783953	-0.1816281908174534	-0.0236686477113921	67	Boot	Female67_
13	Cross-Lagged SM	Female	-0.05038775237770827	0.03323144141562956	-0.04343021456962236	0.12945174295103534	-0.11552018070669492	0.014744675951278395	67	Boot	Female67_
14	Cross-Lagged SM	Female	-0.04013152065430616	0.035719315582186544	-0.03782629103592925	0.261214866912002	-0.11014009274781211	0.029877051439199796	67	Boot	Female67_
15	Cross-Lagged SM	Female	0.07200378950835255	0.04531849754787969	0.05097715671435551	0.11209677981358834	-0.01681883351895838	0.1608264125356635	67	Boot	Female67_
16	Cross-Lagged SM	Female	-0.09908358089422407	0.042692310044474914	-0.07596773305512831	0.020293507948869083	-0.18275897099821248	-0.01540819079023567	67	Boot	Female67_
17	Cross-Lagged SM	Female	-0.06067577592712416	0.041929749892218794	-0.04880599066349678	0.14787402823844764	-0.1428565755966452	0.02150502374239687	67	Boot	Female67_
18	Cross-Lagged SM	Female	0.0784783120237795	0.0420014923077622	0.06503686075646105	0.06169730515992344	-0.0038431001963705053	0.16079972424392952	67	Boot	Female67_
19	Cross-Lagged SM	Female	-0.1753817950524854	0.04281172884735525	-0.1582378081113371	4.1929343318258816e-5	-0.25929124170919615	-0.09147234839577466	67	Boot	Female67_
20	Cross-Lagged SM	Female	-0.04862267517035748	0.04059606514264876	-0.040457955397555576	0.23102646236237945	-0.12818950076399094	0.03094415042327596	67	Boot	Female67_
10	Cross-Lagged SM	Male	-0.04914233868636516	0.04885447508302546	-0.03784472906218903	0.3144673965986897	-0.1448953503327045	0.046610672959974196	68	Boot	Male68_
11	Cross-Lagged SM	Male	-0.06103703820001913	0.049729441755425416	-0.05013762617284707	0.21967892373543352	-0.15850495301193523	0.03643087661189699	68	Boot	Male68_
12	Cross-Lagged SM	Male	-0.036819187116008525	0.041371077589120356	-0.03230648041071554	0.3734797989113803	-0.11790500919229657	0.04426663496027952	68	Boot	Male68_
13	Cross-Lagged SM	Male	-0.00365194501241527	0.039914988210397614	-0.003330542074382672	0.9271008084594898	-0.08188388434813544	0.07457999432330491	68	Boot	Male68_
14	Cross-Lagged SM	Male	-0.0988202105601067	0.03743549178150408	-0.09644098275274435	0.008296804772847555	-0.17219242619539987	-0.025447994924813547	68	Boot	Male68_
15	Cross-Lagged SM	Male	-0.14346633958562083	0.05167431172254808	-0.10321196852898246	0.005497180283486669	-0.24474612948771096	-0.042186549683530694	68	Boot	Male68_
16	Cross-Lagged SM	Male	0.06555417823086662	0.03541921453845333	0.05634101804266857	0.06419712852935788	-0.0038662066251993615	0.13497456308693262	68	Boot	Male68_
17	Cross-Lagged SM	Male	-0.011764268420780573	0.039538908719598906	-0.009894874452461585	0.7660569478363528	-0.08925910549921111	0.06573056865764997	68	Boot	Male68_
18	Cross-Lagged SM	Male	0.029662263487481473	0.042093621881235485	0.024308410923893752	0.48101339275568433	-0.05283971937858722	0.11216424635355016	68	Boot	Male68_
19	Cross-Lagged SM	Male	-0.2216354951731015	0.048276312441957264	-0.17259249468589447	4.411735440079667e-6	-0.3162553288657406	-0.12701566148046237	68	Boot	Male68_
20	Cross-Lagged SM	Male	0.04824983050452758	0.044891669061273926	0.04128520876084883	0.2824616410323737	-0.03973622406146031	0.13623588507051548	68	Boot	Male68_
10	Cross-Lagged SM	Female	0.03408561853549467	0.058240789591479866	0.02624032257596215	0.5583773619432013	-0.0800642314949811	0.14823546856597042	68	Boot	Female68_
11	Cross-Lagged SM	Female	-0.0767670647733187	0.05143777614678179	-0.05894511455572144	0.13558755280104373	-0.17758325346584447	0.024049123919207077	68	Boot	Female68_
12	Cross-Lagged SM	Female	-0.18357882970191192	0.04278732472291769	-0.1547560180803222	1.7827479503740307e-5	-0.26744044515365084	-0.099717214250173	68	Boot	Female68_
13	Cross-Lagged SM	Female	-0.06564598471021284	0.03282644535903906	-0.05920643483057132	0.04552298585032322	-0.12998463535440138	-0.0013073340660242905	68	Boot	Female68_
14	Cross-Lagged SM	Female	-0.03254180177784522	0.035828770943245436	-0.027940052370800418	0.36374142666052856	-0.10276490243694145	0.037681298881251	68	Boot	Female68_
15	Cross-Lagged SM	Female	0.0478097634058982	0.04620884311433581	0.03328671519806622	0.3008345794666889	-0.04275790486546164	0.13837743167725805	68	Boot	Female68_
16	Cross-Lagged SM	Female	-0.04155046581525071	0.040667098206434174	-0.03136694615460046	0.30691253158358944	-0.1212565136556151	0.03815558202511368	68	Boot	Female68_
17	Cross-Lagged SM	Female	0.04400435668511424	0.04243470549524882	0.0354427674574928	0.29974061170154775	-0.03916613778013735	0.1271748511503658	68	Boot	Female68_
18	Cross-Lagged SM	Female	-0.06362188609666324	0.043303968825250345	-0.051094756307992616	0.1417804595087504	-0.14849610538179916	0.021252333188472694	68	Boot	Female68_
19	Cross-Lagged SM	Female	-0.1822271685589391	0.04493795233803594	-0.14682520000493232	5.011630383333632e-5	-0.27030393668046704	-0.09415040043741117	68	Boot	Female68_
20	Cross-Lagged SM	Female	-0.14434099103963854	0.04132013282258567	-0.1259376893784638	4.7720389867533797e-4	-0.2253269632083178	-0.06335501887095929	68	Boot	Female68_
10	Cross-Lagged SM	Male	0.02720913195180479	0.05051263187494597	0.019144050558516906	0.590121510710923	-0.07179380728741924	0.1262120711910288	69	Boot	Male69_
11	Cross-Lagged SM	Male	-0.04359176611736303	0.04853733237059162	-0.034339361554221834	0.3691279786206314	-0.1387231894693727	0.051539657234646645	69	Boot	Male69_
12	Cross-Lagged SM	Male	-0.033067130457796017	0.04167154654646538	-0.028554651213026826	0.42747597193327036	-0.1147418608689526	0.04860759995336058	69	Boot	Male69_
13	Cross-Lagged SM	Male	0.024230081844776496	0.03796676208496233	0.021878021276362982	0.5233487382161102	-0.0501834044513505	0.0986435681409035	69	Boot	Male69_
14	Cross-Lagged SM	Male	-0.17988790752680914	0.039171229327263926	-0.17498219019383385	4.382872059283116e-6	-0.2566621062384056	-0.10311370881521273	69	Boot	Male69_
15	Cross-Lagged SM	Male	-0.2549215331159024	0.054587194974167336	-0.17229300791782817	3.012176627903429e-6	-0.36191046928233617	-0.1479325969494686	69	Boot	Male69_
16	Cross-Lagged SM	Male	0.07876532592321714	0.04142491102265081	0.05996036433645694	0.05724963921635351	-0.002426007743954725	0.15995665959038902	69	Boot	Male69_
17	Cross-Lagged SM	Male	0.03824252976250198	0.041712006627683366	0.02970518595119207	0.3592353641707109	-0.04351150095065343	0.1199965604756574	69	Boot	Male69_
18	Cross-Lagged SM	Male	-0.01436665790832057	0.0383742838199059	-0.0118846218372498	0.7081198074410144	-0.08957887212785426	0.06084555631121311	69	Boot	Male69_
19	Cross-Lagged SM	Male	-0.2513430243494258	0.0491945050242039	-0.18607852656631396	3.2357937351790156e-7	-0.34776248243414015	-0.15492356626471143	69	Boot	Male69_
20	Cross-Lagged SM	Male	0.06722991450010574	0.04248552340372211	0.057242246467933786	0.11355386932689893	-0.016040181235523143	0.15050001023573462	69	Boot	Male69_
10	Cross-Lagged SM	Female	-0.06505101708895701	0.05418786654957317	-0.051930723382395266	0.22995607673241825	-0.17125728392518313	0.04115524974726911	69	Boot	Female69_
11	Cross-Lagged SM	Female	-0.19488996627941707	0.05019553404136258	-0.1569497204420325	1.0333883829383161e-4	-0.293271405185242	-0.09650852737359217	69	Boot	Female69_
12	Cross-Lagged SM	Female	-0.14808327594871482	0.04131079850885849	-0.12322971706760771	3.375768027829018e-4	-0.22905095319866842	-0.06711559869876121	69	Boot	Female69_
13	Cross-Lagged SM	Female	-0.10943755944826064	0.030066377183024996	-0.10190298250454226	2.727808255016395e-4	-0.16836657587258647	-0.050508543023934815	69	Boot	Female69_
14	Cross-Lagged SM	Female	-0.05245327304880655	0.032845948050999836	-0.04750689008720097	0.11027728534620418	-0.1168301482668398	0.011923602169226694	69	Boot	Female69_
15	Cross-Lagged SM	Female	-0.04245495429200201	0.04538164400471082	-0.031200553582914493	0.34952584427733124	-0.13140134210045326	0.04649143351644924	69	Boot	Female69_
16	Cross-Lagged SM	Female	-0.027140119961767004	0.04126279098649216	-0.021368232311095702	0.5107062766314134	-0.10801370419689559	0.05373346427336158	69	Boot	Female69_
17	Cross-Lagged SM	Female	0.03966883105763976	0.04188094017884469	0.03118464517572545	0.34354655224918607	-0.04241630333157229	0.12175396544685183	69	Boot	Female69_
18	Cross-Lagged SM	Female	-0.017190046800139008	0.04252065350150802	-0.013391691111666586	0.6860103411655507	-0.10052899626220166	0.06614890266192364	69	Boot	Female69_
19	Cross-Lagged SM	Female	-0.11816391296327369	0.045286337396520826	-0.10002217451428014	0.009073777735686628	-0.2069235032521839	-0.029404322674363492	69	Boot	Female69_
20	Cross-Lagged SM	Female	-0.055611282715584125	0.04157109582503008	-0.04676767453773843	0.18098148148730053	-0.13708913333050646	0.025866567899338215	69	Boot	Female69_
10	Cross-Lagged SM	Male	-0.1276853756152025	0.05455028090248635	-0.1002490240933303	0.01924806747983543	-0.23460196153061882	-0.020768789699786155	70	Boot	Male70_
11	Cross-Lagged SM	Male	-0.017021646702494043	0.047120065103174215	-0.013650070847076874	0.7179201315216932	-0.10937527725389812	0.07533198384891002	70	Boot	Male70_
12	Cross-Lagged SM	Male	0.034993862778639986	0.037677885968176	0.031107788719579418	0.3530114229359431	-0.03885343673259202	0.10884116228987199	70	Boot	Male70_
13	Cross-Lagged SM	Male	-0.06919510245912538	0.03239570074557607	-0.07001904117710568	0.032684733958392	-0.13268950917439185	-0.0057006957438589245	70	Boot	Male70_
14	Cross-Lagged SM	Male	-0.05362136591864237	0.03300302778456271	-0.05474945382447086	0.10421779890932492	-0.11830611175715999	0.011063379919875264	70	Boot	Male70_
15	Cross-Lagged SM	Male	-0.18336845833188933	0.05132278282918813	-0.1244905682201313	3.5312089648908973e-4	-0.28395926426346874	-0.08277765240030992	70	Boot	Male70_
16	Cross-Lagged SM	Male	0.068402590740442	0.03812053745729235	0.05619136970742208	0.07275311963984765	-0.006312289747161082	0.14311747122804508	70	Boot	Male70_
17	Cross-Lagged SM	Male	-1.0945301218945803e-4	0.042176738934220394	-8.847781280134256e-5	0.9979294091306325	-0.08277434230860967	0.08255543628423076	70	Boot	Male70_
18	Cross-Lagged SM	Male	0.04170263238385667	0.043652030007921803	0.032876933019422405	0.339404603839327	-0.04385377428373173	0.1272590390514451	70	Boot	Male70_
19	Cross-Lagged SM	Male	-0.06844863795944997	0.05154253688657314	-0.05138688425438359	0.1841771520832305	-0.16947015392896056	0.03257287801006062	70	Boot	Male70_
20	Cross-Lagged SM	Male	-0.004789487167864323	0.04424678640690665	-0.00417918893179868	0.9138014614263368	-0.09151159495703777	0.08193262062130911	70	Boot	Male70_
10	Cross-Lagged SM	Female	0.021066483141036763	0.0528915407882821	0.016572997886340125	0.6904120920863497	-0.08259903189082739	0.12473199817290091	70	Boot	Female70_
11	Cross-Lagged SM	Female	-0.05829556305759207	0.04726381599513952	-0.043662846891683135	0.2174236267586891	-0.15093094017999364	0.034339814064809494	70	Boot	Female70_
12	Cross-Lagged SM	Female	-0.1845960062844151	0.04059559568516286	-0.15814053467902783	5.4366153681151275e-6	-0.2641619117582839	-0.1050301008105463	70	Boot	Female70_
13	Cross-Lagged SM	Female	-0.08827065282907637	0.034627457435076274	-0.07768282130101246	0.01079852194228681	-0.15613922227801957	-0.020402083380133176	70	Boot	Female70_
14	Cross-Lagged SM	Female	-0.05105063806623015	0.033702352457428565	-0.046481248426472194	0.12983572937388455	-0.1171060350770651	0.015004758944604811	70	Boot	Female70_
15	Cross-Lagged SM	Female	-0.09937473380185838	0.047467382881938074	-0.06956494394767948	0.03630122324594032	-0.19240909469083006	-0.006340372912886694	70	Boot	Female70_
16	Cross-Lagged SM	Female	-0.03872114859123416	0.041188478921689566	-0.030884831165550332	0.34716801768143934	-0.11944908385573286	0.042006786673264525	70	Boot	Female70_
17	Cross-Lagged SM	Female	0.050504390462990836	0.04256044043096015	0.03976826685027183	0.23536529855783872	-0.03291253994785341	0.13392132087383507	70	Boot	Female70_
18	Cross-Lagged SM	Female	0.04401022348434628	0.041404078454410485	0.034764594141654385	0.28780727413033746	-0.037140279099369074	0.12516072606806164	70	Boot	Female70_
19	Cross-Lagged SM	Female	-0.09114741443667834	0.04480827270566721	-0.07329637119937686	0.04193497474841412	-0.17897001514923516	-0.0033248137241215087	70	Boot	Female70_
20	Cross-Lagged SM	Female	-0.0362671358472725	0.03996114293577623	-0.03177221909977991	0.3641107230541214	-0.1145895367824511	0.0420552650879061	70	Boot	Female70_
10	Cross-Lagged SM	Male	-0.060080698177401796	0.04404492967896541	-0.044498844512472824	0.1725431709827543	-0.1464071740497733	0.02624577769496971	71	Boot	Male71_
11	Cross-Lagged SM	Male	-0.10733878506667346	0.048104299525035296	-0.08972625457716361	0.02565622552733804	-0.20162147963726984	-0.013056090496077075	71	Boot	Male71_
12	Cross-Lagged SM	Male	-0.08966100990680129	0.04654223142980572	-0.07529286290738749	0.05404893798995625	-0.1808821072693486	0.0015600874557460537	71	Boot	Male71_
13	Cross-Lagged SM	Male	-0.024677299597721657	0.038397802471425754	-0.023918205150989084	0.5204351431533363	-0.09993560952719921	0.05058101033175589	71	Boot	Male71_
14	Cross-Lagged SM	Male	-0.048234971573481084	0.036452592863959764	-0.05098559398163715	0.18576066137553315	-0.11968074072994399	0.02321079758298182	71	Boot	Male71_
15	Cross-Lagged SM	Male	-0.19511211038871903	0.050062881060759484	-0.13556138641465593	9.725470184851481e-5	-0.29323355423012	-0.0969906665473181	71	Boot	Male71_
16	Cross-Lagged SM	Male	0.05430596613270838	0.03645556907716946	0.04485445922057096	0.1363168098825529	-0.01714563629445584	0.1257575685598726	71	Boot	Male71_
17	Cross-Lagged SM	Male	0.017098369119606466	0.0389424137427307	0.014239103703511379	0.660612238975713	-0.05922735928720334	0.09342409752641627	71	Boot	Male71_
18	Cross-Lagged SM	Male	-0.037805063469301715	0.03864095747879964	-0.03085536492894648	0.32789251302601863	-0.11353994845589266	0.03792982151728922	71	Boot	Male71_
19	Cross-Lagged SM	Male	-0.1650586232678713	0.04695350745702486	-0.127670693299907	4.3915326058097115e-4	-0.25708580683147286	-0.07303143970426973	71	Boot	Male71_
20	Cross-Lagged SM	Male	-0.053977919546734844	0.04601685122254034	-0.046628977941960914	0.24079447182672165	-0.14416929062485184	0.03621345153138215	71	Boot	Male71_
10	Cross-Lagged SM	Female	0.04601658990872581	0.06197358554663592	0.03285302652052698	0.45777269872590454	-0.07544940575549261	0.16748258557294424	71	Boot	Female71_
11	Cross-Lagged SM	Female	-0.11468937992452187	0.04619815067602799	-0.09060321000272437	0.013044448390006957	-0.20523609140189147	-0.02414266844715228	71	Boot	Female71_
12	Cross-Lagged SM	Female	-0.06022293693457695	0.03832427489736646	-0.04949208590221901	0.11608872804429216	-0.13533713546702766	0.014891261597873767	71	Boot	Female71_
13	Cross-Lagged SM	Female	-0.06513432682159191	0.032446519661048306	-0.05780030298546095	0.044703209064528515	-0.12872833678091733	-0.0015403168622664803	71	Boot	Female71_
14	Cross-Lagged SM	Female	0.006581323549172881	0.03156122303083386	0.005988863018607361	0.8348185816884937	-0.05527753689929756	0.06844018399764332	71	Boot	Female71_
15	Cross-Lagged SM	Female	-0.02497433246724102	0.041067773173622917	-0.01814397960828992	0.543104687016982	-0.1054656888128021	0.055517023878320075	71	Boot	Female71_
16	Cross-Lagged SM	Female	-0.1347969388018849	0.04027725588477531	-0.10816924942375782	8.177199788186318e-4	-0.21373890973214843	-0.05585496787162135	71	Boot	Female71_
17	Cross-Lagged SM	Female	-0.005896927426443092	0.04216776006157775	-0.004705707540113572	0.8887828883332569	-0.08854421845586194	0.07675036360297577	71	Boot	Female71_
18	Cross-Lagged SM	Female	-0.01440242552255964	0.04606800295419698	-0.010896847799149739	0.7545587192637078	-0.10469405215247052	0.07588920110735123	71	Boot	Female71_
19	Cross-Lagged SM	Female	-0.12624578270376144	0.047648223429219365	-0.1033050068354493	0.008060188688532754	-0.21963458455234897	-0.03285698085517391	71	Boot	Female71_
20	Cross-Lagged SM	Female	-0.06487233259509567	0.040398662148468795	-0.05579584810380943	0.1083169851925807	-0.14405225542969602	0.014307590239504675	71	Boot	Female71_
10	Cross-Lagged SM	Male	-0.02056468653787551	0.05245072234953164	-0.014033703979305619	0.6950018187697142	-0.12336621330606758	0.08223684023031656	72	Boot	Male72_
11	Cross-Lagged SM	Male	-0.0639148553418583	0.046467984500852245	-0.05237177226433119	0.16898886931143653	-0.15499043139769414	0.02716072071397753	72	Boot	Male72_
12	Cross-Lagged SM	Male	0.015578216141931693	0.04248895802707069	0.01331809408021524	0.7138864334934021	-0.06769861133176087	0.09885504361562426	72	Boot	Male72_
13	Cross-Lagged SM	Male	-0.07702832608722403	0.03445386842108683	-0.06906979029865189	0.025371785842365213	-0.1445566673206361	-0.009499984853811955	72	Boot	Male72_
14	Cross-Lagged SM	Male	-0.11285132018256988	0.0367802685501771	-0.11590252737602119	0.002153112868612528	-0.1849393218826282	-0.04076331848251155	72	Boot	Male72_
15	Cross-Lagged SM	Male	-0.2490298054750061	0.0539837965399373	-0.16613697500465197	3.968080058536216e-6	-0.3548361024420212	-0.14322350850799104	72	Boot	Male72_
16	Cross-Lagged SM	Male	0.04225911691790535	0.036906407129118815	0.03444629588824502	0.25219478229527925	-0.03007611185393981	0.11459434568975051	72	Boot	Male72_
17	Cross-Lagged SM	Male	-0.038239576503252035	0.04159652953739753	-0.030207385268006853	0.3579400996193183	-0.11976727627840773	0.043288123271903664	72	Boot	Male72_
18	Cross-Lagged SM	Male	-0.008610363043012027	0.03718898138565078	-0.007543827339249915	0.8169031198274512	-0.081499427180618	0.06427870109459397	72	Boot	Male72_
19	Cross-Lagged SM	Male	-0.14327239316569593	0.04727353299880275	-0.10911247976312524	0.002439790483422799	-0.23592681526531506	-0.05061797106607678	72	Boot	Male72_
20	Cross-Lagged SM	Male	-0.026322810236943432	0.03823052661288828	-0.02375647522669729	0.4911199783765814	-0.10125326550820452	0.048607645034317644	72	Boot	Male72_
10	Cross-Lagged SM	Female	0.09688168783635658	0.04959012736327861	0.07971184640944141	0.050742777080254875	-3.131757844237193e-4	0.19407655145713687	72	Boot	Female72_
11	Cross-Lagged SM	Female	-0.021935322964877373	0.045753310485756496	-0.017741970395776453	0.631635657607005	-0.11161016369043888	0.06773951776068415	72	Boot	Female72_
12	Cross-Lagged SM	Female	-0.11721250227706254	0.03994712162591145	-0.09728670817068964	0.0033441787612604745	-0.19550742194989007	-0.03891758260423499	72	Boot	Female72_
13	Cross-Lagged SM	Female	-0.07112816080577872	0.03418239626432811	-0.06230458289101046	0.037448383813490915	-0.1381244263891383	-0.004131895222419149	72	Boot	Female72_
14	Cross-Lagged SM	Female	-0.04817045440638569	0.03544411781163696	-0.04326295234949702	0.17412961799963944	-0.11763964878098876	0.02129873996821738	72	Boot	Female72_
15	Cross-Lagged SM	Female	0.11047468786724331	0.0416268155197261	0.080102170698323	0.007956014065516381	0.028887628657487202	0.1920617470769994	72	Boot	Female72_
16	Cross-Lagged SM	Female	-0.09862997818994625	0.04063909251628265	-0.07556118656580392	0.01522539106521803	-0.17828113588625147	-0.018978820493641024	72	Boot	Female72_
17	Cross-Lagged SM	Female	0.021063413878637735	0.0417660285830631	0.016332622884374863	0.6140370241940947	-0.06079649792143639	0.10292332567871186	72	Boot	Female72_
18	Cross-Lagged SM	Female	0.03633544587088488	0.043881585014425906	0.029473320158035887	0.4076512256191718	-0.04967088034192243	0.12234177208369218	72	Boot	Female72_
19	Cross-Lagged SM	Female	-0.1706027209466903	0.04548983105202478	-0.14302915590298243	1.7658895167782518e-4	-0.25976115147147066	-0.08144429042190994	72	Boot	Female72_
20	Cross-Lagged SM	Female	-0.009427577214278036	0.04241983328923196	-0.007613218830901699	0.8241235069578607	-0.09256892269136592	0.07371376826280986	72	Boot	Female72_
10	Cross-Lagged SM	Male	-0.0390843597146746	0.053360370943104724	-0.03129036264233151	0.46388759231934595	-0.14366876496485745	0.06550004553550823	73	Boot	Male73_
11	Cross-Lagged SM	Male	-0.02372212393263511	0.044094138881740214	-0.019077080696772487	0.5905852338495228	-0.11014504807015316	0.06270080020488294	73	Boot	Male73_
12	Cross-Lagged SM	Male	0.04426219803703839	0.03673054753555607	0.04023151821416101	0.22818345662599882	-0.02772835226508792	0.1162527483391647	73	Boot	Male73_
13	Cross-Lagged SM	Male	-0.048110514413154226	0.036114208173423444	-0.04571753957093048	0.18280206064620197	-0.11889306176324621	0.022672032936937758	73	Boot	Male73_
14	Cross-Lagged SM	Male	-0.14561897700308382	0.040532138980007765	-0.13110118186271874	3.272952905399862e-4	-0.22506050962027108	-0.06617744438589658	73	Boot	Male73_
15	Cross-Lagged SM	Male	-0.23100469305898158	0.05301908839361627	-0.15050960826751403	1.318513059200832e-5	-0.33492019680361507	-0.12708918931434812	73	Boot	Male73_
16	Cross-Lagged SM	Male	0.013716858021180674	0.0406638348221579	0.010867474229149143	0.7358732143564202	-0.06598279370353452	0.09341650974589585	73	Boot	Male73_
17	Cross-Lagged SM	Male	0.019573033152424923	0.040777557973481246	0.015680255973814835	0.6312307877094687	-0.06034951185309241	0.09949557815794226	73	Boot	Male73_
18	Cross-Lagged SM	Male	0.03502388859324794	0.041482366748608626	0.02823512353536146	0.398497391061126	-0.04628005622750685	0.11632783341400273	73	Boot	Male73_
19	Cross-Lagged SM	Male	-0.14115215482048973	0.04713415569083795	-0.10444079513163625	0.0027472446608336476	-0.2335334024162357	-0.04877090722474374	73	Boot	Male73_
20	Cross-Lagged SM	Male	0.010706368022096315	0.04691399881291514	0.00884710139844793	0.8194809271135128	-0.08124338002197219	0.10265611606616483	73	Boot	Male73_
10	Cross-Lagged SM	Female	0.061210960389766145	0.051163720185672334	0.04732298394746857	0.23155052224666828	-0.03906808848923657	0.16149000926876886	73	Boot	Female73_
11	Cross-Lagged SM	Female	-0.12384044294419641	0.04689770117639624	-0.10278281533682071	0.008274700620439557	-0.21575824820765474	-0.03192263768073808	73	Boot	Female73_
12	Cross-Lagged SM	Female	-0.14775135059432554	0.04089465008045038	-0.12604870173164937	3.0270383535602186e-4	-0.2279033919123763	-0.06759930927627479	73	Boot	Female73_
13	Cross-Lagged SM	Female	-0.0660657551368466	0.03414142790200423	-0.05803414560504319	0.052982776397163756	-0.13298172420554577	8.502139318525836e-4	73	Boot	Female73_
14	Cross-Lagged SM	Female	-0.003152709065146565	0.036271082070832204	-0.0027285265228781893	0.9307345187949103	-0.07424272360427414	0.06793730547398102	73	Boot	Female73_
15	Cross-Lagged SM	Female	0.013183834646038822	0.046493529621474176	0.009380314019425443	0.7767454617393919	-0.07794180892619672	0.10430947821827437	73	Boot	Female73_
16	Cross-Lagged SM	Female	-0.06007449593423828	0.041811328219347604	-0.045818775784523313	0.1507749694394429	-0.1420231933899428	0.021874201521466234	73	Boot	Female73_
17	Cross-Lagged SM	Female	0.013292884174276197	0.04165700087009052	0.009914701898784321	0.7496482226901409	-0.0683533372350549	0.0949391055836073	73	Boot	Female73_
18	Cross-Lagged SM	Female	-0.015118009593660922	0.04343137595265141	-0.011869818876335599	0.7277729064374838	-0.10024194225987665	0.0700059230725548	73	Boot	Female73_
19	Cross-Lagged SM	Female	-0.13435081865316836	0.046226489749290944	-0.11081661277068919	0.0036566054031503814	-0.2249530736934886	-0.04374856361284814	73	Boot	Female73_
20	Cross-Lagged SM	Female	0.004792913628934561	0.0408530011940002	0.0040915025593838295	0.9066057100371652	-0.07527749737167763	0.08486332462954677	73	Boot	Female73_
10	Cross-Lagged SM	Male	-0.051978163652755094	0.05177545565930361	-0.03870366663090364	0.31541951986071615	-0.15345619202814065	0.049499864722630474	74	Boot	Male74_
11	Cross-Lagged SM	Male	-0.05348449238596362	0.047739052721344974	-0.04382647435487577	0.26256424433239167	-0.1470513163758586	0.04008233160393136	74	Boot	Male74_
12	Cross-Lagged SM	Male	0.03159546856624401	0.04086705918028923	0.027258442987532217	0.43944661955335773	-0.04850249558118985	0.11169343271367788	74	Boot	Male74_
13	Cross-Lagged SM	Male	-0.06827499038288717	0.036657936691860564	-0.06758697799863408	0.06253424626588067	-0.14012322604648325	0.0035732452807088894	74	Boot	Male74_
14	Cross-Lagged SM	Male	-0.11170516356420551	0.03551251034334601	-0.1051170127710793	0.001657942204978724	-0.18130840483776983	-0.042101922290641206	74	Boot	Male74_
15	Cross-Lagged SM	Male	-0.16478888498816596	0.05239474147722523	-0.11659634226682174	0.001660064165051045	-0.2674806912628144	-0.06209707871351758	74	Boot	Male74_
16	Cross-Lagged SM	Male	0.008636293986439638	0.03727822920229493	0.007375215587442869	0.816793362473965	-0.06442769265748771	0.081700280630367	74	Boot	Male74_
17	Cross-Lagged SM	Male	0.005865383486182103	0.03801048834517305	0.004816257739264356	0.8773656234222114	-0.06863380470513655	0.08036457167750075	74	Boot	Male74_
18	Cross-Lagged SM	Male	-0.005601182256573683	0.04068645370193738	-0.004694235747275402	0.8905035966413997	-0.08534516617102729	0.07414280165787991	74	Boot	Male74_
19	Cross-Lagged SM	Male	-0.1764812934444904	0.04375832565248847	-0.1422512487645549	5.5048035344951174e-5	-0.26224603574714295	-0.09071655114183787	74	Boot	Male74_
20	Cross-Lagged SM	Male	0.10055830618886342	0.041808610892416005	0.08711951746239197	0.016163368151048463	0.01861493459607906	0.18250167778164778	74	Boot	Male74_
10	Cross-Lagged SM	Female	-0.06560764512334491	0.053863976274305544	-0.04974434185710715	0.22321464599260432	-0.17117909868510373	0.03996380843841389	74	Boot	Female74_
11	Cross-Lagged SM	Female	-0.184758047004541	0.050782444223695974	-0.1458358465608131	2.745216816522067e-4	-0.2842898087298992	-0.0852262852791828	74	Boot	Female74_
12	Cross-Lagged SM	Female	-0.20099626814699406	0.03958072552108133	-0.16121864855870224	3.8115780576220004e-7	-0.2785730646502788	-0.12341947164370931	74	Boot	Female74_
13	Cross-Lagged SM	Female	-0.05960863387450581	0.032040241285210956	-0.05067298806246532	0.06282467921914447	-0.1224063528494926	0.003189085100480979	74	Boot	Female74_
14	Cross-Lagged SM	Female	-0.058553010238912705	0.03520753557887286	-0.05099039759477133	0.09629607048591837	-0.12755851195791607	0.010452491480090649	74	Boot	Female74_
15	Cross-Lagged SM	Female	0.05749375737946662	0.04713997760645103	0.03988581616999016	0.22260173723994447	-0.034898900961202045	0.14988641572013528	74	Boot	Female74_
16	Cross-Lagged SM	Female	-0.07841962537800122	0.04222102119132766	-0.06079804423059991	0.06325998884561757	-0.16117130630350582	0.004332055547503377	74	Boot	Female74_
17	Cross-Lagged SM	Female	-0.010125676682971983	0.043984041718383604	-0.007844890515000896	0.8179266406438019	-0.09633281434551105	0.07608146097956708	74	Boot	Female74_
18	Cross-Lagged SM	Female	-0.020643213618601036	0.0448351469667077	-0.015736845008095156	0.6452113364118865	-0.10851848691490835	0.06723205967770628	74	Boot	Female74_
19	Cross-Lagged SM	Female	-0.11985834871024914	0.045462803602539396	-0.0992718211644654	0.008378973478545548	-0.20896380640744416	-0.030752891013054118	74	Boot	Female74_
20	Cross-Lagged SM	Female	-0.060358417710175305	0.04262823536109444	-0.04996335942793662	0.15679723394461798	-0.14390822374241719	0.02319138832206656	74	Boot	Female74_
10	Cross-Lagged SM	Male	-0.005756987005725022	0.04912605318167051	-0.004483457011557454	0.9067110262389235	-0.10204228194439853	0.09052830793294848	75	Boot	Male75_
11	Cross-Lagged SM	Male	0.010912764926933424	0.04474863180336086	0.008757635148847118	0.8073329566546601	-0.07679294176509749	0.09861847161896434	75	Boot	Male75_
12	Cross-Lagged SM	Male	0.009410983536742804	0.039683251815217195	0.008373949040581767	0.8125384620204934	-0.06836676081051661	0.08718872788400221	75	Boot	Male75_
13	Cross-Lagged SM	Male	-0.0526966883103885	0.03591170784982204	-0.049446463203851605	0.1422684236298195	-0.12308234231936402	0.017688965698587023	75	Boot	Male75_
14	Cross-Lagged SM	Male	-0.002680825374511151	0.03418011453495734	-0.0027699876911649146	0.9374841721958922	-0.06967261885048155	0.06431096810145924	75	Boot	Male75_
15	Cross-Lagged SM	Male	-0.1512652176622371	0.05565839569846471	-0.10210988850816717	0.006572886192392602	-0.26035366866850695	-0.04217676665596723	75	Boot	Male75_
16	Cross-Lagged SM	Male	-0.006569611871549183	0.03543458576923973	-0.005465738847652862	0.8529144303889942	-0.07602012378635457	0.06288090004325621	75	Boot	Male75_
17	Cross-Lagged SM	Male	0.06131114259060917	0.040059516465047386	0.04903868611439165	0.12589268845490498	-0.017204066918972985	0.13982635210019134	75	Boot	Male75_
18	Cross-Lagged SM	Male	0.02471124222468502	0.0391957166693023	0.020705343213034206	0.5283951558089739	-0.05211095079538372	0.10153343524475375	75	Boot	Male75_
19	Cross-Lagged SM	Male	-0.20716183272190808	0.0454850631833363	-0.1617334817483941	5.250970728898352e-6	-0.296310918395776	-0.11801274704804017	75	Boot	Male75_
20	Cross-Lagged SM	Male	-0.04994047266838069	0.039494759812193504	-0.04414553988970269	0.20605653432011528	-0.12734877947833986	0.027467834141578475	75	Boot	Male75_
10	Cross-Lagged SM	Female	-0.039502619705007166	0.056390858267202394	-0.02839671581779393	0.4836059885692303	-0.1500266709660266	0.07102143155601226	75	Boot	Female75_
11	Cross-Lagged SM	Female	-0.19037987611151547	0.048917345537205406	-0.14713986994812614	9.947515998498524e-5	-0.2862561115837392	-0.09450364063929174	75	Boot	Female75_
12	Cross-Lagged SM	Female	-0.17079553500768466	0.03958939925608603	-0.14280903874187656	1.6020113949632986e-5	-0.2483893317191901	-0.09320173829617924	75	Boot	Female75_
13	Cross-Lagged SM	Female	-0.09518356931019963	0.034970937124066556	-0.0830534166849672	0.006492926250149411	-0.1637253465789848	-0.026641792041414453	75	Boot	Female75_
14	Cross-Lagged SM	Female	-0.05015161235057502	0.03270572823107998	-0.043806775733300635	0.12517244493693647	-0.11425366177164664	0.013950437070496612	75	Boot	Female75_
15	Cross-Lagged SM	Female	0.02081241326431127	0.041841691568005296	0.014768229037102237	0.6189010089452349	-0.061195795261212355	0.10282062178983489	75	Boot	Female75_
16	Cross-Lagged SM	Female	-0.0739288823689891	0.042772431671761625	-0.056870752148296934	0.08391229886939033	-0.1577613079768422	0.009903543238863999	75	Boot	Female75_
17	Cross-Lagged SM	Female	0.004515665274152106	0.04178509971857278	0.00362772561803911	0.9139411230592713	-0.07738162526466527	0.08641295581296948	75	Boot	Female75_
18	Cross-Lagged SM	Female	0.026046200698462703	0.04280549997760478	0.020729278388236745	0.542870559700104	-0.05785103759787274	0.10994343899479814	75	Boot	Female75_
19	Cross-Lagged SM	Female	-0.15468963025906526	0.046507959688463024	-0.12943376833139475	8.807368527476989e-4	-0.24584355624289345	-0.06353570427523708	75	Boot	Female75_
20	Cross-Lagged SM	Female	0.015439014748509778	0.03846155381508083	0.012965105140312244	0.6881151793238081	-0.059944245518497745	0.0908222750155173	75	Boot	Female75_
10	Cross-Lagged SM	Male	-0.08409836651219407	0.06465458044186459	-0.05554130124075504	0.1933497558864672	-0.2108190156137964	0.042622282589408256	76	Boot	Male76_
11	Cross-Lagged SM	Male	-0.11280283921327264	0.04602695925308441	-0.09457296983681064	0.014253940772150253	-0.20301402166721064	-0.02259165675933464	76	Boot	Male76_
12	Cross-Lagged SM	Male	0.0429789880026882	0.0358416528250883	0.040366112846793145	0.2304753737948393	-0.027269360680873135	0.11322733668624954	76	Boot	Male76_
13	Cross-Lagged SM	Male	-0.10203381597499693	0.03494482283274673	-0.10165587501322221	0.0035019427400890812	-0.17052441017331346	-0.0335432217766804	76	Boot	Male76_
14	Cross-Lagged SM	Male	-0.08581794085267593	0.03545124024710622	-0.08864280271187214	0.015489304996861852	-0.15530109494428096	-0.016334786761070905	76	Boot	Male76_
15	Cross-Lagged SM	Male	-0.16469823737016842	0.04987794495726022	-0.11807128646389393	9.598940337571804e-4	-0.2624572131092696	-0.0669392616310672	76	Boot	Male76_
16	Cross-Lagged SM	Male	0.09226815871341143	0.038372139837106474	0.07573344624508824	0.016191894683208696	0.017060146622948108	0.16747617080387475	76	Boot	Male76_
17	Cross-Lagged SM	Male	0.09812984358155091	0.03991312814950469	0.0787038340831804	0.013948550539950366	0.019901549898189916	0.1763581372649119	76	Boot	Male76_
18	Cross-Lagged SM	Male	-0.039104628153941834	0.03881345024634465	-0.03290086040637028	0.3136936044753109	-0.11517759275251463	0.03696833644463096	76	Boot	Male76_
19	Cross-Lagged SM	Male	-0.21312762076054348	0.046538040907000824	-0.16322114688247488	4.6576989261026824e-6	-0.30434050484931685	-0.12191473667177014	76	Boot	Male76_
20	Cross-Lagged SM	Male	-0.014880073800882252	0.04252723093584759	-0.012366703595972472	0.7264173525184214	-0.09823191479736114	0.06847176719559663	76	Boot	Male76_
10	Cross-Lagged SM	Female	0.011717595758979486	0.05533077051040178	0.008565406323785416	0.8322836754392018	-0.09672872167825887	0.12016391319621784	76	Boot	Female76_
11	Cross-Lagged SM	Female	-0.11354196900638903	0.05219957270055991	-0.08830250041760583	0.0296187793980609	-0.21585125150786666	-0.011232686504911424	76	Boot	Female76_
12	Cross-Lagged SM	Female	-0.12124802346727205	0.03765310744178123	-0.10550760177182618	0.0012813102168365287	-0.19504675795918033	-0.04744928897536377	76	Boot	Female76_
13	Cross-Lagged SM	Female	-0.06381900906653645	0.033625629791239085	-0.056311724521263797	0.05770562698809156	-0.12972403241484215	0.00208601428176923	76	Boot	Female76_
14	Cross-Lagged SM	Female	0.022220557406669884	0.0344589075163934	0.020417873459506065	0.519029457651127	-0.04531766027205772	0.08975877508539748	76	Boot	Female76_
15	Cross-Lagged SM	Female	0.039976768793101886	0.04374675447311772	0.028645974790805745	0.360810118610126	-0.045765294414725335	0.1257188320009291	76	Boot	Female76_
16	Cross-Lagged SM	Female	-0.05459171072679767	0.04207068612298832	-0.04283528142967294	0.19441837922332605	-0.1370487403327438	0.027865318879148455	76	Boot	Female76_
17	Cross-Lagged SM	Female	-0.0068316387879515115	0.04138570682896361	-0.005153441798983167	0.868886980678294	-0.08794613364745353	0.07428285607155051	76	Boot	Female76_
18	Cross-Lagged SM	Female	7.907976651400423e-4	0.04401067909879131	6.292752713111555e-4	0.9856641317510031	-0.08546854830364065	0.08705014363392072	76	Boot	Female76_
19	Cross-Lagged SM	Female	-0.15489127401151268	0.042732719268005544	-0.1320101925506886	2.89349817699458e-4	-0.23864586473826432	-0.07113668328476101	76	Boot	Female76_
20	Cross-Lagged SM	Female	-0.016654071278938226	0.0400017206428889	-0.014269856720714518	0.6771657094052528	-0.09505600305863286	0.06174786050075641	76	Boot	Female76_
10	Cross-Lagged SM	Male	-0.06161083693236453	0.05340022228635298	-0.045069759050834955	0.24860014056560553	-0.16627334938004948	0.04305167551532043	77	Boot	Male77_
11	Cross-Lagged SM	Male	-0.10943350021440221	0.047991547141907245	-0.08902153767902994	0.02259190840119074	-0.20349520417489655	-0.01537179625390786	77	Boot	Male77_
12	Cross-Lagged SM	Male	0.04455370977713641	0.036380362700928676	0.04005658739656724	0.22070195453803065	-0.02675049086118811	0.11585791041546092	77	Boot	Male77_
13	Cross-Lagged SM	Male	-0.05205192876904667	0.03969057789932111	-0.046211214915593865	0.1897081544745738	-0.12984403197729746	0.025740174439204122	77	Boot	Male77_
14	Cross-Lagged SM	Male	-0.04425638185001798	0.03295544490630407	-0.044148786535186745	0.17929929681176127	-0.1088478669608679	0.020335103260831953	77	Boot	Male77_
15	Cross-Lagged SM	Male	-0.14253983456320973	0.05496853926896676	-0.09306872014493761	0.00951105043716649	-0.25027619181316024	-0.03480347731325924	77	Boot	Male77_
16	Cross-Lagged SM	Male	0.021952067454496165	0.03635129342075165	0.017847052708268685	0.5459188834951814	-0.04929515844162487	0.0931992933506172	77	Boot	Male77_
17	Cross-Lagged SM	Male	0.04973720215406751	0.037509864231527974	0.040295940926495404	0.18484744914410967	-0.023780780804714498	0.12325518511284952	77	Boot	Male77_
18	Cross-Lagged SM	Male	0.006923166987150926	0.041066189343978085	0.005944943823296337	0.8661226306307142	-0.07356508510934866	0.08741141908365051	77	Boot	Male77_
19	Cross-Lagged SM	Male	-0.162193690695851	0.04785821621798445	-0.12393067270069708	7.013627334717665e-4	-0.2559940708474312	-0.06839331054427077	77	Boot	Male77_
20	Cross-Lagged SM	Male	0.031789484262726146	0.04226046017615563	0.027075571372343225	0.4519142023271163	-0.0510394956526281	0.11461846417808039	77	Boot	Male77_
10	Cross-Lagged SM	Female	-0.02094056896110158	0.052182751183474436	-0.016598656042214565	0.6882044704389672	-0.12321688189492633	0.08133574397272317	77	Boot	Female77_
11	Cross-Lagged SM	Female	-0.12902073675491701	0.05041425971854853	-0.10261076316217094	0.010490999191224093	-0.2278308701105205	-0.030210603399313515	77	Boot	Female77_
12	Cross-Lagged SM	Female	-0.11983953885736656	0.04069111366629567	-0.10159142309263289	0.00322846708265101	-0.19959265613413166	-0.04008642158060147	77	Boot	Female77_
13	Cross-Lagged SM	Female	-0.08881637861467277	0.030627584269564263	-0.08239661421967906	0.0037330323045399183	-0.1488453407164842	-0.028787416512861333	77	Boot	Female77_
14	Cross-Lagged SM	Female	-0.040483084640698844	0.03399385361540071	-0.036136755773949154	0.23369510403618876	-0.10710981342261092	0.02614364414121323	77	Boot	Female77_
15	Cross-Lagged SM	Female	0.03981868348826987	0.042441431928919596	0.029556596875759785	0.34814003971689544	-0.043364994544720835	0.12300236152126057	77	Boot	Female77_
16	Cross-Lagged SM	Female	-0.04334121201216198	0.039952482639255535	-0.033958830981756824	0.27800183142897006	-0.12164663907806458	0.03496421505374062	77	Boot	Female77_
17	Cross-Lagged SM	Female	0.04501054374154561	0.039574789905965524	0.036684115496765105	0.2553903485528486	-0.03255461916988608	0.12257570665297729	77	Boot	Female77_
18	Cross-Lagged SM	Female	-0.010454646556311521	0.04449383410864051	-0.008113047327223713	0.8142332328220856	-0.09766095894334673	0.07675166583072368	77	Boot	Female77_
19	Cross-Lagged SM	Female	-0.12550891732310815	0.04159986243194668	-0.10702947495149535	0.0025524664612064374	-0.20704314945154445	-0.04397468519467185	77	Boot	Female77_
20	Cross-Lagged SM	Female	-0.011243950060008525	0.040206837842914525	-0.009750382752632077	0.7797439841512936	-0.09004790416436309	0.06756000404434603	77	Boot	Female77_
10	Cross-Lagged SM	Male	-0.033067300060932656	0.05247592592898454	-0.023541701922485503	0.5286014938220114	-0.1359182249371339	0.0697836248152686	78	Boot	Male78_
11	Cross-Lagged SM	Male	-0.06524936318646951	0.04939407098029017	-0.057296522243720276	0.18650274522502386	-0.16205996335765327	0.03156123698471423	78	Boot	Male78_
12	Cross-Lagged SM	Male	0.04182333226216154	0.03996254980551596	0.03892671764946715	0.2953011021049341	-0.03650182608703786	0.12014849061136093	78	Boot	Male78_
13	Cross-Lagged SM	Male	-0.010973714782414918	0.038102884867165634	-0.01041416013530517	0.7733450523337135	-0.08565399682913578	0.06370656726430594	78	Boot	Male78_
14	Cross-Lagged SM	Male	-0.0613613889829602	0.03544430179112497	-0.061593000368539194	0.08341502429799963	-0.13083094395073364	0.008108165984813245	78	Boot	Male78_
15	Cross-Lagged SM	Male	-0.07652672537087213	0.05784260488296164	-0.04913661126843684	0.1858298637002127	-0.18989614771345759	0.03684269697171333	78	Boot	Male78_
16	Cross-Lagged SM	Male	0.08510547409771275	0.03946611011336651	0.06759831224378264	0.03105095369819111	0.007753319665622427	0.16245762852980308	78	Boot	Male78_
17	Cross-Lagged SM	Male	-0.02474580762538321	0.039213148232972346	-0.019752824701943204	0.5280019892346799	-0.10160216588243945	0.052110550631673025	78	Boot	Male78_
18	Cross-Lagged SM	Male	0.02276262757595548	0.04096059442290695	0.018686215881019257	0.5784021811926903	-0.05751866227829432	0.10304391743020527	78	Boot	Male78_
19	Cross-Lagged SM	Male	-0.133020249584056	0.049598747572202936	-0.10127115791601131	0.0073199301735391575	-0.23023200850386719	-0.035808490664244824	78	Boot	Male78_
20	Cross-Lagged SM	Male	0.013293988110942238	0.042591094452756446	0.011389645765206841	0.7549411962484043	-0.07018302307860406	0.09677099930048853	78	Boot	Male78_
10	Cross-Lagged SM	Female	0.1337472881287399	0.05587040490113168	0.10226950265093136	0.016671004239535048	0.024243306720851704	0.2432512695366281	78	Boot	Female78_
11	Cross-Lagged SM	Female	-0.0941786655511968	0.047268195964181935	-0.07940700473185919	0.04632368077627769	-0.1868226272551749	-0.0015347038472186963	78	Boot	Female78_
12	Cross-Lagged SM	Female	-0.0993947955027046	0.038961700640941385	-0.08142871880697215	0.010738666523345541	-0.17575832553538084	-0.02303126547002836	78	Boot	Female78_
13	Cross-Lagged SM	Female	-0.03171272733519115	0.03540437526965181	-0.02646072374317295	0.37039749263261634	-0.10110402775884925	0.03767857308846695	78	Boot	Female78_
14	Cross-Lagged SM	Female	-0.0342417465672546	0.03352253901196896	-0.030176885037969343	0.3070391804235837	-0.09994471570105268	0.03146122256654347	78	Boot	Female78_
15	Cross-Lagged SM	Female	-0.02400772506155477	0.04509781460948709	-0.01723255506107025	0.5944850906949748	-0.11239781747761374	0.0643823673545042	78	Boot	Female78_
16	Cross-Lagged SM	Female	-0.07881105614991028	0.04248308281099152	-0.061418900951885104	0.06357963153468349	-0.1620763684116863	0.004454256111865729	78	Boot	Female78_
17	Cross-Lagged SM	Female	-0.014579865185432162	0.04368644054151445	-0.011541952363567011	0.7385765830278572	-0.10020371525955096	0.07104398488868663	78	Boot	Female78_
18	Cross-Lagged SM	Female	0.018746682366722806	0.04407407851998525	0.014423227482946669	0.6705853023011601	-0.06763692418423868	0.10513028891768429	78	Boot	Female78_
19	Cross-Lagged SM	Female	-0.20231359170544086	0.042389529096048886	-0.16608167556103912	1.8174931912806613e-6	-0.28539554205530937	-0.11923164135557235	78	Boot	Female78_
20	Cross-Lagged SM	Female	-0.08244270037651309	0.040051301989215214	-0.06952176421545404	0.03954911667971306	-0.16094180980931233	-0.003943590943713868	78	Boot	Female78_
10	Cross-Lagged SM	Male	-0.00654385624754376	0.04957736538045506	-0.004868158021034792	0.8949899711443154	-0.10371370684161858	0.09062599434653106	79	Boot	Male79_
11	Cross-Lagged SM	Male	-0.01225792231884183	0.050080652980062375	-0.00951737674757758	0.8066394579941247	-0.11041419848201259	0.08589835384432892	79	Boot	Male79_
12	Cross-Lagged SM	Male	0.04242465178900544	0.03730054496410675	0.0384138648201555	0.2553821759081245	-0.030683072944360665	0.11553237652237154	79	Boot	Male79_
13	Cross-Lagged SM	Male	-0.09642978694382152	0.03724566989909617	-0.09086212885111714	0.00962494841538497	-0.16942995852611759	-0.023429615361525463	79	Boot	Male79_
14	Cross-Lagged SM	Male	-0.11121932531169632	0.036777627003635016	-0.10780515362750778	0.0024937167582328446	-0.18330214967566866	-0.03913650094772396	79	Boot	Male79_
15	Cross-Lagged SM	Male	-0.17913042772787388	0.058348180876475385	-0.11543712130311914	0.0021404019367190497	-0.29349076080919434	-0.06477009464655342	79	Boot	Male79_
16	Cross-Lagged SM	Male	0.0438720454294968	0.03814116907111153	0.03486376641223806	0.25003912906759784	-0.03088327227813481	0.1186273631371284	79	Boot	Male79_
17	Cross-Lagged SM	Male	0.001578269346476472	0.0407562660149178	0.001274048155877963	0.9691099748722287	-0.0783025441870962	0.08145908288004913	79	Boot	Male79_
18	Cross-Lagged SM	Male	0.062451257476867646	0.04070038479571051	0.05115737008095963	0.12492773143292402	-0.017320030879646543	0.14222254583338184	79	Boot	Male79_
19	Cross-Lagged SM	Male	-0.12527650034816998	0.049459187871012965	-0.0952346002623502	0.011311458535425256	-0.22221472727995564	-0.028338273416384313	79	Boot	Male79_
20	Cross-Lagged SM	Male	0.04011542705541277	0.04222257971296333	0.03428954618305785	0.3420644025338646	-0.04263930851636688	0.12287016262719241	79	Boot	Male79_
10	Cross-Lagged SM	Female	0.0742864663471193	0.054222941029351025	0.053984122531137664	0.17068093096477388	-0.03198854520624789	0.1805614779004865	79	Boot	Female79_
11	Cross-Lagged SM	Female	-0.15173576430633595	0.04367209755113552	-0.12600208426670356	5.119347441600031e-4	-0.23733150263588143	-0.06614002597679046	79	Boot	Female79_
12	Cross-Lagged SM	Female	-0.2026175138583889	0.039752247505674354	-0.16324693412456992	3.4506419632762686e-7	-0.2805304872740328	-0.12470454044274497	79	Boot	Female79_
13	Cross-Lagged SM	Female	-0.1125280764293821	0.03589110119800439	-0.09351179423681945	0.001716995352265771	-0.1828733421429531	-0.04218281071581112	79	Boot	Female79_
14	Cross-Lagged SM	Female	-0.08775232027210908	0.03724420735982367	-0.07829041305321986	0.01846628570046316	-0.16074962533010506	-0.014755015214113085	79	Boot	Female79_
15	Cross-Lagged SM	Female	0.025577343335550964	0.04566489359959746	0.017549369799129473	0.5754047119188588	-0.06392420347751367	0.1150788901486156	79	Boot	Female79_
16	Cross-Lagged SM	Female	-0.07533202816113099	0.04051808616868085	-0.05692425443494234	0.06299598904814707	-0.15474601777423594	0.004081961451973953	79	Boot	Female79_
17	Cross-Lagged SM	Female	0.02723968892338581	0.03968119340795671	0.0223328736322416	0.49242090505459246	-0.050534021019777525	0.10501339886654915	79	Boot	Female79_
18	Cross-Lagged SM	Female	-0.004892765176178169	0.043407982262985687	-0.003909030092638258	0.9102558794411859	-0.08997084705318356	0.08018531670082724	79	Boot	Female79_
19	Cross-Lagged SM	Female	-0.17890657559227335	0.04399365259027442	-0.154306875675045	4.76947752288126e-5	-0.2651325502175785	-0.09268060096696824	79	Boot	Female79_
20	Cross-Lagged SM	Female	-0.10870742759230265	0.04086203941762585	-0.0893441198929335	0.007805891527065567	-0.18879555318570534	-0.02861930199889995	79	Boot	Female79_
10	Cross-Lagged SM	Male	-0.029358348307031525	0.048575615619421024	-0.021797834975176185	0.5455880500957822	-0.12456480544795803	0.06584810883389497	80	Boot	Male80_
11	Cross-Lagged SM	Male	-0.10096177091583473	0.05487096713985065	-0.08132618204132495	0.06577040090807551	-0.20850689030682276	0.0065833484751532945	80	Boot	Male80_
12	Cross-Lagged SM	Male	-0.02571216792157373	0.04203137145837604	-0.02214906495937388	0.5407114181410047	-0.10809214220081552	0.05666780635766806	80	Boot	Male80_
13	Cross-Lagged SM	Male	-0.0311734215163633	0.036529751752818154	-0.029356885787614723	0.3934537388360917	-0.10277041931607578	0.04042357628334917	80	Boot	Male80_
14	Cross-Lagged SM	Male	-0.10804197268325796	0.03877263976852635	-0.10833631874172231	0.005327208813809214	-0.184034950215115	-0.032048995151400916	80	Boot	Male80_
15	Cross-Lagged SM	Male	-0.06638204997998493	0.051175687034965424	-0.045583527785251154	0.1945828909482119	-0.16668455345261052	0.03392045349264067	80	Boot	Male80_
16	Cross-Lagged SM	Male	-0.04181008404704823	0.039329352537532586	-0.032995422480074116	0.28774756488366604	-0.11889419855589106	0.03527403046179461	80	Boot	Male80_
17	Cross-Lagged SM	Male	-0.001016049805470924	0.04135498685193071	-8.084300191967688e-4	0.9803987629611295	-0.08207033461638258	0.08003823500544072	80	Boot	Male80_
18	Cross-Lagged SM	Male	-0.02605730469037693	0.03902116039468305	-0.021153251666630287	0.5042780564091847	-0.10253737369891644	0.05042276431816259	80	Boot	Male80_
19	Cross-Lagged SM	Male	-0.16501778321578284	0.05305849982164851	-0.12333737041362201	0.0018701753586980452	-0.2690105319399388	-0.0610250344916269	80	Boot	Male80_
20	Cross-Lagged SM	Male	0.023791648099119236	0.043700745655302915	0.020407364312267532	0.5861510982798517	-0.0618602394828197	0.10944353568105818	80	Boot	Male80_
10	Cross-Lagged SM	Female	-0.013492319049027942	0.05303464715792803	-0.010235660860411716	0.7991821112136996	-0.11743831741135638	0.0904536793133005	80	Boot	Female80_
11	Cross-Lagged SM	Female	-0.19319982580702816	0.0452160978253272	-0.16556851645392695	1.9302433369450256e-5	-0.2818217490661093	-0.10457790254794701	80	Boot	Female80_
12	Cross-Lagged SM	Female	-0.09778395246782763	0.03969006904697412	-0.08184300391311873	0.013751570245885247	-0.17557505834380488	-0.019992846591850383	80	Boot	Female80_
13	Cross-Lagged SM	Female	-0.07442706837959491	0.03470181833580002	-0.06447641831802534	0.03197204898985939	-0.14244138251581462	-0.006412754243375202	80	Boot	Female80_
14	Cross-Lagged SM	Female	0.013369803735323772	0.03302411257513528	0.012005281367449019	0.6855879566519762	-0.05135626753333766	0.07809587500398521	80	Boot	Female80_
15	Cross-Lagged SM	Female	0.07230364631290401	0.04002716353568009	0.05356882315953731	0.07086142655055516	-0.0061481526203238795	0.15075544524613188	80	Boot	Female80_
16	Cross-Lagged SM	Female	-0.06681154611725139	0.03939537091416425	-0.05297928463886854	0.08990031668855059	-0.14402505426661008	0.010401962032107304	80	Boot	Female80_
17	Cross-Lagged SM	Female	-0.10571907098505696	0.04002218726427765	-0.08612485328220945	0.008253698637680884	-0.18416111660555878	-0.02727702536455516	80	Boot	Female80_
18	Cross-Lagged SM	Female	0.041021908214160824	0.04153290619283841	0.032948827377731194	0.3233012839867879	-0.040381092097083016	0.12242490852540466	80	Boot	Female80_
19	Cross-Lagged SM	Female	-0.20267124583505722	0.044631196747098756	-0.1650383618800586	5.5982191780046264e-6	-0.29014678404629196	-0.11519570762382246	80	Boot	Female80_
20	Cross-Lagged SM	Female	-0.0847811396274242	0.03918124317319613	-0.07252861038522362	0.030478201800858473	-0.16157496511639446	-0.007987314138453938	80	Boot	Female80_
10	Cross-Lagged SM	Male	-0.007466510195443244	0.04741105687272201	-0.005526547766312508	0.8748629626809348	-0.10039047413495857	0.08545745374407208	81	Boot	Male81_
11	Cross-Lagged SM	Male	-0.08464193698861565	0.047611122374571845	-0.06905059806103529	0.07544056096930984	-0.17795802210630557	0.008674148129074286	81	Boot	Male81_
12	Cross-Lagged SM	Male	-0.008735147715601275	0.036585852028856364	-0.007827880086330176	0.8112936029052564	-0.08044210003587139	0.06297180460466885	81	Boot	Male81_
13	Cross-Lagged SM	Male	-0.0014910158708300934	0.03578280080546777	-0.0014245225681885406	0.9667629602543031	-0.07162401671551774	0.06864198497385757	81	Boot	Male81_
14	Cross-Lagged SM	Male	-0.12736087199640114	0.03763353011178135	-0.1254752637717778	7.137576255320521e-4	-0.20112123562659623	-0.05360050836620607	81	Boot	Male81_
15	Cross-Lagged SM	Male	0.004241941262232434	0.04840715942485573	0.0029980667055708294	0.9301703980495537	-0.09063434780437342	0.09911823032883828	81	Boot	Male81_
16	Cross-Lagged SM	Male	-0.017938507907154504	0.04096315644018741	-0.014173027213161035	0.6614456495331082	-0.09822481922300177	0.06234780340869276	81	Boot	Male81_
17	Cross-Lagged SM	Male	0.03364002549340897	0.04114243842834224	0.026433954113853058	0.4135583079827547	-0.046997672062298504	0.11427772304911644	81	Boot	Male81_
18	Cross-Lagged SM	Male	0.05553243037627244	0.03742384689857102	0.04840597321109779	0.137841237627083	-0.017816961707867743	0.12888182246041263	81	Boot	Male81_
19	Cross-Lagged SM	Male	-0.17041288731313747	0.051934087981713416	-0.12866218079449526	0.0010331874036018096	-0.2722018293272302	-0.06862394529904474	81	Boot	Male81_
20	Cross-Lagged SM	Male	-0.08919501222882317	0.04445421956110416	-0.07579061997605563	0.044808633806183495	-0.1763236815294233	-0.0020663429282230666	81	Boot	Male81_
10	Cross-Lagged SM	Female	0.10508015693772446	0.05528549552101011	0.08247477020497196	0.057343652169306036	-0.0032774231509057894	0.2134377370263547	81	Boot	Female81_
11	Cross-Lagged SM	Female	-0.06714728558853449	0.04437493985841532	-0.054513358328748915	0.1302338623642112	-0.1541205695271594	0.01982599835009044	81	Boot	Female81_
12	Cross-Lagged SM	Female	-0.19998583904858327	0.039288503505575015	-0.16615667368948073	3.577101288509965e-7	-0.2769898909259859	-0.1229817871711806	81	Boot	Female81_
13	Cross-Lagged SM	Female	-0.029462899591405915	0.03631339509777093	-0.025578554546410975	0.417164285397309	-0.10063584613941028	0.041710046956598454	81	Boot	Female81_
14	Cross-Lagged SM	Female	-0.0486018373402046	0.03427880465559126	-0.04303073336158667	0.15623767936235233	-0.11578705989824739	0.01858338521783818	81	Boot	Female81_
15	Cross-Lagged SM	Female	-0.017936501652088745	0.040563799011134105	-0.01295039214650338	0.6583589395525586	-0.09744008679003302	0.06156708348585554	81	Boot	Female81_
16	Cross-Lagged SM	Female	-0.034171090000176145	0.0400537699894836	-0.026954394643393886	0.3935869782882273	-0.11267503662461525	0.04433285662426296	81	Boot	Female81_
17	Cross-Lagged SM	Female	-0.0013890246547795446	0.038648452824748915	-0.0011047206224214783	0.9713302163309563	-0.07713860024948271	0.07436055093992364	81	Boot	Female81_
18	Cross-Lagged SM	Female	0.03075813997900158	0.042541223120425034	0.02506138660498434	0.4696678158222638	-0.05262112519531413	0.11413740515331729	81	Boot	Female81_
19	Cross-Lagged SM	Female	-0.17832792640859343	0.04470776826601295	-0.14229593103377075	6.642353128061274e-5	-0.26595354203914157	-0.09070231077804533	81	Boot	Female81_
20	Cross-Lagged SM	Female	-0.04447284543069231	0.04039663656280584	-0.03822683364376149	0.2709381538058049	-0.12364879819034567	0.03470310732896105	81	Boot	Female81_
10	Cross-Lagged SM	Male	-0.10896123489582193	0.047836565352390926	-0.0809858619524868	0.022739609920062964	-0.20271918013060475	-0.015203289661039135	82	Boot	Male82_
11	Cross-Lagged SM	Male	-0.06468276380648494	0.05318929761562301	-0.04992976967642913	0.22395213710984674	-0.16893187149608818	0.039566343883118305	82	Boot	Male82_
12	Cross-Lagged SM	Male	0.08628505744713447	0.04176165866774942	0.07619133011640837	0.03881611214355307	0.004433710523690654	0.16813640437057828	82	Boot	Male82_
13	Cross-Lagged SM	Male	0.005617516191062664	0.036485596487015645	0.005136961341656922	0.8776370876227091	-0.0658929388779491	0.07712797126007444	82	Boot	Male82_
14	Cross-Lagged SM	Male	-0.11655140868608276	0.040473261703146926	-0.11585519088932214	0.003980363658261599	-0.19587754396111495	-0.037225273411050544	82	Boot	Male82_
15	Cross-Lagged SM	Male	-0.13698581231686233	0.05402497750011117	-0.08973264715075457	0.01122544024844907	-0.24287282248266695	-0.03109880215105769	82	Boot	Male82_
16	Cross-Lagged SM	Male	0.019658166639898927	0.040893215379831704	0.014962635461867184	0.6307158598627547	-0.060491062716610616	0.09980739599640848	82	Boot	Male82_
17	Cross-Lagged SM	Male	0.08990972493121217	0.03703854695838171	0.07665958867643838	0.015204812087457054	0.01731550685308847	0.16250394300933588	82	Boot	Male82_
18	Cross-Lagged SM	Male	-0.03679481671138536	0.04169464467390852	-0.030692120012215173	0.3775156482535371	-0.11851481862044083	0.04492518519767011	82	Boot	Male82_
19	Cross-Lagged SM	Male	-0.159765955040103	0.0459164756404784	-0.12850156184536946	5.023675981152831e-4	-0.24976059359245134	-0.06977131648775464	82	Boot	Male82_
20	Cross-Lagged SM	Male	0.004722925253751381	0.041737437176665705	0.0041038815423899595	0.9099052864607611	-0.0770809484195165	0.08652679892701927	82	Boot	Male82_
10	Cross-Lagged SM	Female	0.006025134016441113	0.05199364696198808	0.004749401302709782	0.9077459666966678	-0.0958805414539459	0.10793080948682812	82	Boot	Female82_
11	Cross-Lagged SM	Female	-0.0853709384506708	0.043972519643078786	-0.07184485746062984	0.05220236761810204	-0.17155549326058528	8.136163592436796e-4	82	Boot	Female82_
12	Cross-Lagged SM	Female	-0.11503814347981249	0.03795758585765093	-0.0984593754568477	0.0024398566423358137	-0.1894336447008952	-0.04064264225872978	82	Boot	Female82_
13	Cross-Lagged SM	Female	-0.08224283075225801	0.03144431106751722	-0.07365348608455213	0.008909497014303769	-0.14387254796326596	-0.02061311354125006	82	Boot	Female82_
14	Cross-Lagged SM	Female	-0.05589933411145277	0.032099531683013674	-0.050899844299536964	0.08160688752557244	-0.11881326013076195	0.007014591907856402	82	Boot	Female82_
15	Cross-Lagged SM	Female	-0.01451323875243955	0.04149363760571084	-0.010412659550554152	0.7265111500628665	-0.09583927404718959	0.06681279654231048	82	Boot	Female82_
16	Cross-Lagged SM	Female	-0.07926359245890557	0.03769782412276135	-0.06426537575882076	0.03550040772415186	-0.15314997003504305	-0.005377214882768086	82	Boot	Female82_
17	Cross-Lagged SM	Female	-0.0064340455097153994	0.03844278542889684	-0.005304391170837828	0.8670814560769278	-0.08178052041575436	0.06891242939632357	82	Boot	Female82_
18	Cross-Lagged SM	Female	0.03653067080676304	0.041847981965151985	0.02888474366632885	0.38269717041945683	-0.045489866670616545	0.11855120828414262	82	Boot	Female82_
19	Cross-Lagged SM	Female	-0.1587772569149513	0.04336965582208615	-0.13285332320074472	2.5121134686711954e-4	-0.243780220348138	-0.07377429348176458	82	Boot	Female82_
20	Cross-Lagged SM	Female	0.044418878303582154	0.04161095812705782	0.03479629540066319	0.28575500223372075	-0.03713710098765541	0.12597485759481972	82	Boot	Female82_
10	Cross-Lagged SM	Male	-0.14893845008981124	0.05650012342468987	-0.10997703983071144	0.008387168478144913	-0.25967665712427124	-0.03820024305535126	83	Boot	Male83_
11	Cross-Lagged SM	Male	-0.09016724535597256	0.04620092120641353	-0.0730069428606638	0.05098178493052674	-0.1807193869731159	3.8489626117076126e-4	83	Boot	Male83_
12	Cross-Lagged SM	Male	0.003271622628597987	0.038864017124640514	0.002838337196541985	0.9329123033614635	-0.07290045123024531	0.07944369648744128	83	Boot	Male83_
13	Cross-Lagged SM	Male	-0.10084515673991087	0.041418544610167245	-0.08418744089733181	0.014900734243822988	-0.18202401246790423	-0.01966630101191752	83	Boot	Male83_
14	Cross-Lagged SM	Male	-0.13533671543097794	0.035964510860783616	-0.1274814559975439	1.6784498496469347e-4	-0.20582586143971343	-0.06484756942224246	83	Boot	Male83_
15	Cross-Lagged SM	Male	-0.15819101969597593	0.051484365816847545	-0.10650577199770982	0.0021220054831467827	-0.2590985224638822	-0.05728351692806968	83	Boot	Male83_
16	Cross-Lagged SM	Male	0.07144224947346088	0.03756910368937106	0.05747527326726664	0.05722053612849143	-0.0021918406891572456	0.14507633963607902	83	Boot	Male83_
17	Cross-Lagged SM	Male	0.014545627999257968	0.04338548294251098	0.01193720665689803	0.7374252966079444	-0.07048835601994038	0.09957961201845633	83	Boot	Male83_
18	Cross-Lagged SM	Male	-0.006462658401499453	0.04128013379273575	-0.005226298121944794	0.8755946714685774	-0.08737023391225633	0.07444491710925742	83	Boot	Male83_
19	Cross-Lagged SM	Male	-0.1239749340010171	0.04746016083145247	-0.09700053058825436	0.008996437082409603	-0.21699513993114247	-0.030954728070891724	83	Boot	Male83_
20	Cross-Lagged SM	Male	0.0939305220229105	0.043803040253213826	0.07911250840656713	0.032002161628146064	0.008078140713253162	0.17978290333256783	83	Boot	Male83_
10	Cross-Lagged SM	Female	0.09245363923272298	0.05391126686077645	0.06943440261344168	0.08635945491394481	-0.013210502175326572	0.19811778064077254	83	Boot	Female83_
11	Cross-Lagged SM	Female	-0.17649592246214352	0.049153971841244	-0.1431030216604086	3.298230891406462e-4	-0.27283593696807773	-0.08015590795620933	83	Boot	Female83_
12	Cross-Lagged SM	Female	-0.22611977206232328	0.04148481394112066	-0.1911081119839945	5.0182168642720626e-8	-0.3074285132922649	-0.14481103083238167	83	Boot	Female83_
13	Cross-Lagged SM	Female	-0.07286763638917365	0.037358588574940586	-0.062196758951607846	0.0511174797044085	-0.14608912450930672	3.5385173095942024e-4	83	Boot	Female83_
14	Cross-Lagged SM	Female	-3.098853985223378e-4	0.034007767576088574	-2.6568644214614706e-4	0.9927296211685721	-0.06696388504226494	0.06634411424522027	83	Boot	Female83_
15	Cross-Lagged SM	Female	0.013633929974627857	0.0446020170874956	0.010129076530664189	0.7598485519607767	-0.07378441715470359	0.1010522771039593	83	Boot	Female83_
16	Cross-Lagged SM	Female	-0.007021929290960393	0.03861710962830996	-0.005692150168853017	0.8557124772592266	-0.08271007334948285	0.06866621476756207	83	Boot	Female83_
17	Cross-Lagged SM	Female	-0.025420882900629837	0.039104025452641494	-0.020948869575191813	0.5156382673609081	-0.10206336443834474	0.05122159863708506	83	Boot	Female83_
18	Cross-Lagged SM	Female	0.026359879542339353	0.03890169242296962	0.021671262391642816	0.49802383389159033	-0.04988603654433579	0.1026057956290145	83	Boot	Female83_
19	Cross-Lagged SM	Female	-0.16571920532641904	0.04351591633796013	-0.1413043004981893	1.3995742333317018e-4	-0.251008834103079	-0.08042957654975909	83	Boot	Female83_
20	Cross-Lagged SM	Female	-0.08979237840976363	0.040250237539730685	-0.07773746985869763	0.02569084278615974	-0.16868139435681784	-0.01090336246270944	83	Boot	Female83_
10	Cross-Lagged SM	Male	-0.04813379304868511	0.04936359845817599	-0.034608471386818475	0.32951720782573446	-0.14488466817400697	0.04861708207663675	84	Boot	Male84_
11	Cross-Lagged SM	Male	-0.10189378988148842	0.05063485400813033	-0.09069880592158869	0.04418567359406511	-0.20113628009986745	-0.0026512996631093966	84	Boot	Male84_
12	Cross-Lagged SM	Male	-0.005644175376706463	0.040484404072437384	-0.004993271209823847	0.8891213965067397	-0.0849921492942504	0.07370379854083749	84	Boot	Male84_
13	Cross-Lagged SM	Male	-0.030751425372276132	0.039092904349264636	-0.027747366926851043	0.4315018770741659	-0.10737210994790403	0.04586925920335177	84	Boot	Male84_
14	Cross-Lagged SM	Male	-0.06685855253226627	0.03652151457973556	-0.06260606485761769	0.06715099349494702	-0.13843940576940245	0.004722300704869897	84	Boot	Male84_
15	Cross-Lagged SM	Male	-0.09489533339370462	0.05590615027849807	-0.06392809866252823	0.08962027209050305	-0.20446937445384472	0.014678707666435475	84	Boot	Male84_
16	Cross-Lagged SM	Male	0.013554771783187649	0.03745149186396429	0.01075313374075032	0.7174052719953559	-0.05984880343747721	0.086958347003852507	84	Boot	Male84_
17	Cross-Lagged SM	Male	-0.018912023050459005	0.04141774490516696	-0.015788715900190993	0.6479467636734406	-0.10008931138545354	0.06226526528453554	84	Boot	Male84_
18	Cross-Lagged SM	Male	0.02619281435138602	0.039011300920685645	0.022570159093313506	0.5019555103605282	-0.050267930443212074	0.10265355914598412	84	Boot	Male84_
19	Cross-Lagged SM	Male	-0.20629378353081418	0.05092674562659847	-0.15877523473131144	5.1044011269096856e-5	-0.30610837080877984	-0.10647919625284849	84	Boot	Male84_
20	Cross-Lagged SM	Male	0.09735274874899164	0.04456759047022101	0.08332028320014061	0.028934014583338996	0.010001876549627933	0.18470362094835535	84	Boot	Male84_
10	Cross-Lagged SM	Female	0.04912122863282011	0.05200973898461398	0.03842348055928218	0.34493354739130266	-0.05281598662235206	0.15105844388799228	84	Boot	Female84_
11	Cross-Lagged SM	Female	-0.09220073441211965	0.04505162238817194	-0.07320578589754452	0.04070155412450527	-0.180500291738035	-0.0039011770862042855	84	Boot	Female84_
12	Cross-Lagged SM	Female	-0.18368139803455905	0.03724519833349908	-0.1477507623138624	8.152541310924022e-7	-0.25668064536526847	-0.11068215070384962	84	Boot	Female84_
13	Cross-Lagged SM	Female	-0.04739378668768254	0.036006135844982766	-0.03898141001403488	0.18808352703166986	-0.11796451616630542	0.023176942790940333	84	Boot	Female84_
14	Cross-Lagged SM	Female	-0.0778739267486398	0.03336708383840849	-0.06823745447048973	0.019603329393444557	-0.14327220934104892	-0.012475644156230675	84	Boot	Female84_
15	Cross-Lagged SM	Female	5.304361621803116e-4	0.04141754911701775	4.0095229900291855e-4	0.9897817407361258	-0.08064646843509318	0.0817073407594538	84	Boot	Female84_
16	Cross-Lagged SM	Female	-0.04721061456039056	0.04079375623185868	-0.0369677940109166	0.24714980880222326	-0.12716490756893994	0.03274367844815882	84	Boot	Female84_
17	Cross-Lagged SM	Female	-0.08505489749606286	0.04029992518978185	-0.06569855008514376	0.03481124320642892	-0.16404129944769377	-0.006068495544431951	84	Boot	Female84_
18	Cross-Lagged SM	Female	0.004793554574920229	0.04228531466151681	0.0038660093726504306	0.909743438811998	-0.07808413923659621	0.08767124838643667	84	Boot	Female84_
19	Cross-Lagged SM	Female	-0.10354142658644866	0.04516594356564461	-0.0873716747552591	0.02187872060825291	-0.19206504930288065	-0.015017803870016652	84	Boot	Female84_
20	Cross-Lagged SM	Female	-0.004459805502432405	0.03887534948292889	-0.003747078616068126	0.9086665427882219	-0.08065409037538082	0.071734479370516	84	Boot	Female84_
10	Cross-Lagged SM	Male	-0.03588802895837213	0.05020498245395418	-0.025363278564436518	0.47471407864047976	-0.13428798641258766	0.06251192849584339	85	Boot	Male85_
11	Cross-Lagged SM	Male	-0.031306776206453946	0.04410748995808994	-0.025263987188818466	0.47783829562477154	-0.11775586797277231	0.055142315559864416	85	Boot	Male85_
12	Cross-Lagged SM	Male	0.042439969122313785	0.037058013684918574	0.03919061233670082	0.25211366942392743	-0.030192403038719055	0.11507234128334662	85	Boot	Male85_
13	Cross-Lagged SM	Male	-0.03842208435310778	0.03521923217245828	-0.03772043942605951	0.27529909473608694	-0.10745051097428035	0.030606342268064794	85	Boot	Male85_
14	Cross-Lagged SM	Male	-0.0808063997324973	0.0345867806709355	-0.08406541217134117	0.019473647934876492	-0.14859524418871695	-0.013017555276277654	85	Boot	Male85_
15	Cross-Lagged SM	Male	-0.15273525486090975	0.053376903949102626	-0.10509927117725429	0.004217101826576419	-0.25735206420740464	-0.04811844551441484	85	Boot	Male85_
16	Cross-Lagged SM	Male	0.024999528644242573	0.03680176747034185	0.020520048268670314	0.49694628163246346	-0.04713061016504516	0.0971296674535303	85	Boot	Male85_
17	Cross-Lagged SM	Male	0.012993029568263141	0.04113891468035103	0.010361030603873484	0.752129218470504	-0.06763776156829096	0.09362382070481726	85	Boot	Male85_
18	Cross-Lagged SM	Male	-0.03490130750797689	0.04168767675020756	-0.028463399626734012	0.40247497349134886	-0.11660765253753146	0.04680503752157768	85	Boot	Male85_
19	Cross-Lagged SM	Male	-0.21975369018698385	0.04577198768119953	-0.17361801096469284	1.5783432245619622e-6	-0.3094651375429459	-0.13004224283102178	85	Boot	Male85_
20	Cross-Lagged SM	Male	-0.014347802541242691	0.04413126832092991	-0.012429279000917708	0.7450929179333954	-0.10084349904233872	0.07214789395985333	85	Boot	Male85_
10	Cross-Lagged SM	Female	-0.03830257761690247	0.0558240236057011	-0.028167404475831166	0.4926306793394486	-0.1477156533561904	0.07111049812238546	85	Boot	Female85_
11	Cross-Lagged SM	Female	-0.1357824918357084	0.042872483218959256	-0.11643717598976955	0.0015395439351415519	-0.21981101487266635	-0.051753968798750424	85	Boot	Female85_
12	Cross-Lagged SM	Female	-0.2133754992235588	0.040419727190295816	-0.17372281189666	1.29895024514326e-7	-0.2925967087814729	-0.1341542896656447	85	Boot	Female85_
13	Cross-Lagged SM	Female	-0.00800458882317124	0.03276922179999219	-0.007073899092675584	0.8070205107422712	-0.07223108335256073	0.056221905706218246	85	Boot	Female85_
14	Cross-Lagged SM	Female	-0.0880554568207776	0.033198521366285635	-0.08314229445209742	0.007992394634797506	-0.1531233630386809	-0.0229875506028743	85	Boot	Female85_
15	Cross-Lagged SM	Female	-0.016471882737690416	0.04212518013911718	-0.012573475552692703	0.6957807891547669	-0.09903571865262206	0.06609195317724123	85	Boot	Female85_
16	Cross-Lagged SM	Female	-0.10820569065303483	0.040830766719638756	-0.08592538181807668	0.008046750753362586	-0.18823252288468342	-0.028178858421386233	85	Boot	Female85_
17	Cross-Lagged SM	Female	-0.032190975473072404	0.03994652765510477	-0.02620705368559212	0.4203283889641063	-0.110484730984511	0.04610278003836619	85	Boot	Female85_
18	Cross-Lagged SM	Female	0.007646966294889303	0.042261564611409126	0.0061658208775900655	0.8564117222429504	-0.07518417827378505	0.09047811086356365	85	Boot	Female85_
19	Cross-Lagged SM	Female	-0.1669178339778708	0.044376709950397476	-0.14490205664607783	1.6897597767395744e-4	-0.2538945872330301	-0.07994108072271151	85	Boot	Female85_
20	Cross-Lagged SM	Female	-0.025004223468879146	0.04284759731119202	-0.021324685845522	0.5595151285456939	-0.10898397102289074	0.058975524085132444	85	Boot	Female85_
10	Cross-Lagged SM	Male	-0.05766283275894207	0.05293996691367361	-0.03864295963141494	0.2760605289648008	-0.1614232612524844	0.04609759573460026	86	Boot	Male86_
11	Cross-Lagged SM	Male	-0.10254630324621765	0.05395029380129817	-0.08388324168285086	0.05733408030395415	-0.20828693605211657	0.0031943295596812693	86	Boot	Male86_
12	Cross-Lagged SM	Male	0.07344325197463032	0.03608166691052576	0.06641829994706683	0.04180332159366418	0.002724484327829249	0.14416201962143138	86	Boot	Male86_
13	Cross-Lagged SM	Male	-0.060174559312109584	0.03485820114770854	-0.05657453701441339	0.08429940483660014	-0.12849537812747108	0.008146259503251908	86	Boot	Male86_
14	Cross-Lagged SM	Male	-0.10822063505820824	0.03349997265389972	-0.11584051997957259	0.0012358715214717542	-0.17387937494292838	-0.0425618951734881	86	Boot	Male86_
15	Cross-Lagged SM	Male	-0.1789367943564344	0.050363317233742655	-0.12629565009492866	3.8098153520271794e-4	-0.2776470822765354	-0.08022650643633339	86	Boot	Male86_
16	Cross-Lagged SM	Male	0.0542203340576678	0.03256648789720782	0.04670643368038934	0.09593032871416729	-0.009608809323819072	0.11804947743915467	86	Boot	Male86_
17	Cross-Lagged SM	Male	0.017900913267440165	0.040185552368929456	0.014757218400321305	0.6559899295026645	-0.060861322074509804	0.09666314860939013	86	Boot	Male86_
18	Cross-Lagged SM	Male	-0.012527849206769115	0.038863500176161844	-0.011050843626974978	0.7471836616361958	-0.08869890986521235	0.06364321145167413	86	Boot	Male86_
19	Cross-Lagged SM	Male	-0.1543906715358351	0.0484562939093114	-0.12403115859268866	0.0014416284608385066	-0.249363262422373	-0.0594180806492972	86	Boot	Male86_
20	Cross-Lagged SM	Male	0.023294587021929686	0.04392262775104108	0.019030079884165663	0.5958657917574968	-0.06279218147647032	0.1093813555203297	86	Boot	Male86_
10	Cross-Lagged SM	Female	0.13512168216137613	0.05896979601907583	0.09354444191559744	0.021941963711199275	0.01954300578831407	0.2507003585344382	86	Boot	Female86_
11	Cross-Lagged SM	Female	-0.054480321526683445	0.04630451834998702	-0.04303290773975608	0.23936877857804228	-0.14523550981413202	0.03627486676076515	86	Boot	Female86_
12	Cross-Lagged SM	Female	-0.1788327282001895	0.04399835444595365	-0.1389020508083584	4.812889537952891e-5	-0.2650679182932864	-0.09259753810709259	86	Boot	Female86_
13	Cross-Lagged SM	Female	-0.05618436943287157	0.0342398289789111	-0.0488642773985645	0.10081675579736205	-0.12329320106834817	0.010924462202605026	86	Boot	Female86_
14	Cross-Lagged SM	Female	-0.08820950483441438	0.032106439975159946	-0.07844694575185827	0.006006827414752891	-0.15113697085752492	-0.025282038811303836	86	Boot	Female86_
15	Cross-Lagged SM	Female	-0.02056267638695654	0.04468001740608587	-0.014768778162087442	0.6453576938888339	-0.10813390133150755	0.06700854855759447	86	Boot	Female86_
16	Cross-Lagged SM	Female	-0.11111818531983866	0.043700730064626936	-0.08424903832004108	0.010999718662259239	-0.1967700423446142	-0.025466328295063137	86	Boot	Female86_
17	Cross-Lagged SM	Female	0.014866035876422561	0.04261052968936954	0.01167719516303111	0.727178091872404	-0.06864906767691642	0.09838113942976154	86	Boot	Female86_
18	Cross-Lagged SM	Female	0.018586531407347975	0.04378909008231846	0.01406799789058937	0.6712334644374911	-0.06723850806977626	0.10441157088447221	86	Boot	Female86_
19	Cross-Lagged SM	Female	-0.2796443528296544	0.04635171759865398	-0.23279122507704852	1.6084800158466805e-9	-0.37049204994458756	-0.1887966557147212	86	Boot	Female86_
20	Cross-Lagged SM	Female	-0.023414128918064322	0.040012195113130235	-0.019882538000438783	0.5584301766449815	-0.10183659028218912	0.05500833244606047	86	Boot	Female86_
10	Cross-Lagged SM	Male	-0.020068654580518163	0.05363584597113461	-0.014227572722132863	0.7082815857819791	-0.12519298096427972	0.0850556718032434	87	Boot	Male87_
11	Cross-Lagged SM	Male	-0.08910397202539437	0.053351039941266554	-0.0652431813385339	0.09489068083307672	-0.19367008884803472	0.015462144797245975	87	Boot	Male87_
12	Cross-Lagged SM	Male	-0.00364629176288022	0.03766315340561775	-0.003180722190161654	0.9228747124269321	-0.07746471598209807	0.07017213245633765	87	Boot	Male87_
13	Cross-Lagged SM	Male	-0.0397720297450776	0.03669277402015371	-0.03539053587553313	0.27840029369677866	-0.11168854531744582	0.032144485827290625	87	Boot	Male87_
14	Cross-Lagged SM	Male	-0.09124231390177684	0.034084255727074464	-0.0939400195943504	0.007429269279376927	-0.15804622756669584	-0.024438400236857838	87	Boot	Male87_
15	Cross-Lagged SM	Male	-0.24492799018095399	0.051724256003549844	-0.1701957370111011	2.1877049860563602e-6	-0.34630566907504134	-0.14355031128686663	87	Boot	Male87_
16	Cross-Lagged SM	Male	0.005000247592811657	0.03812212589294618	0.004071840445143897	0.8956456344659511	-0.06971774617146469	0.07971824135708801	87	Boot	Male87_
17	Cross-Lagged SM	Male	0.006906694081569144	0.03759147937481486	0.005553628609194162	0.8542250313353794	-0.06677125161864822	0.08058463978178651	87	Boot	Male87_
18	Cross-Lagged SM	Male	0.006370662119049632	0.04527491320000482	0.005189122629925744	0.8880985373645409	-0.08236653715613688	0.09510786139423615	87	Boot	Male87_
19	Cross-Lagged SM	Male	-0.17128336329328853	0.050371878799691315	-0.1296121208754241	6.729307576565091e-4	-0.27001043157430016	-0.07255629501227688	87	Boot	Male87_
20	Cross-Lagged SM	Male	0.018675383377621802	0.04274099836469297	0.016384179490608844	0.6621526297839107	-0.06509543408046176	0.10244620083570535	87	Boot	Male87_
10	Cross-Lagged SM	Female	0.04871638372777269	0.059634218118809666	0.03559736894414515	0.4139741641357495	-0.06816453603130017	0.16559730348684554	87	Boot	Female87_
11	Cross-Lagged SM	Female	-0.1893596056376867	0.053186359178349935	-0.14502958022627463	3.7042575563095426e-4	-0.29360295409606385	-0.08511625717930951	87	Boot	Female87_
12	Cross-Lagged SM	Female	-0.09479399954216804	0.03939049169155099	-0.08225230806985125	0.016105329451140626	-0.1719979445909322	-0.01759005449340388	87	Boot	Female87_
13	Cross-Lagged SM	Female	-0.10237557589348885	0.03421931962287178	-0.09496181756679693	0.002773852695449497	-0.16944420992978226	-0.035306941857195434	87	Boot	Female87_
14	Cross-Lagged SM	Female	-0.017303589360447704	0.03735416682740861	-0.015824828759006627	0.643199156710635	-0.09051641101466938	0.05590923229377397	87	Boot	Female87_
15	Cross-Lagged SM	Female	-0.001001275079832916	0.04404950490709327	-7.527537153583721e-4	0.98186510523256465	-0.08733671823455609	0.08533416807489026	87	Boot	Female87_
16	Cross-Lagged SM	Female	-0.09910633995274443	0.043505944154521636	-0.07388246203359128	0.022726852632488193	-0.1843764236090177	-0.013836256296471144	87	Boot	Female87_
17	Cross-Lagged SM	Female	0.006237277288927474	0.042263051689782574	0.005143888580295496	0.8826724449271026	-0.07659678189980103	0.08907133647765599	87	Boot	Female87_
18	Cross-Lagged SM	Female	0.008233923238403629	0.0428647192200499	0.006629504301259012	0.8476709893085164	-0.07577938264031599	0.09224722911712326	87	Boot	Female87_
19	Cross-Lagged SM	Female	-0.2075027614012322	0.04866437952644293	-0.17195829380227884	2.0083922532609932e-5	-0.3028831926030487	-0.1121223301994157	87	Boot	Female87_
20	Cross-Lagged SM	Female	0.02708291496399719	0.042272312891899054	0.02356309259308386	0.521732308992799	-0.05576929584733316	0.10993512577532753	87	Boot	Female87_
10	Cross-Lagged SM	Male	-0.12719211698654292	0.05710478521763845	-0.08982172427603405	0.02592415602460796	-0.23911543935800952	-0.015268794615076325	88	Boot	Male88_
11	Cross-Lagged SM	Male	-0.037840224806828845	0.04889434249977438	-0.03008897680382524	0.43897912653987703	-0.13367137515415273	0.057990925540495036	88	Boot	Male88_
12	Cross-Lagged SM	Male	-0.06079618840542094	0.03716727838437913	-0.05303557023218661	0.10189297496477923	-0.13364271544217807	0.012050338631336192	88	Boot	Male88_
13	Cross-Lagged SM	Male	-0.02599828671222264	0.03398805902134191	-0.0257279142115043	0.44431672014716117	-0.09261365829847444	0.040617084874029166	88	Boot	Male88_
14	Cross-Lagged SM	Male	-0.1342279349797868	0.03839292034377976	-0.13368638728302437	4.719990159121057e-4	-0.20947667611491028	-0.05897919384466334	88	Boot	Male88_
15	Cross-Lagged SM	Male	-0.1194813392990423	0.053310749174138715	-0.07812598116223919	0.02501155831844004	-0.22396848766920258	-0.014994190928882004	88	Boot	Male88_
16	Cross-Lagged SM	Male	0.09545753619878912	0.03571209535725944	0.07867190016184952	0.007518186496441537	0.02546311548610057	0.16545195691147768	88	Boot	Male88_
17	Cross-Lagged SM	Male	-0.014405770941203933	0.03975452481592613	-0.011338020846293068	0.7170769872935057	-0.09232320780292295	0.06351166592051509	88	Boot	Male88_
18	Cross-Lagged SM	Male	0.016208336744609066	0.039433572374899785	0.01320706233336433	0.6810513645923708	-0.061080044891948106	0.09349671838116624	88	Boot	Male88_
19	Cross-Lagged SM	Male	-0.17734400641236933	0.05107367412499882	-0.13634194269581945	5.159859296535174e-4	-0.2774465682555023	-0.0772414445692364	88	Boot	Male88_
20	Cross-Lagged SM	Male	0.035218764169013525	0.0404883070148168	0.030270963684990507	0.3843822436791322	-0.044136859375027815	0.11457438771305486	88	Boot	Male88_
10	Cross-Lagged SM	Female	0.06147624487008944	0.049972705458936784	0.045410274561244204	0.21862354881127422	-0.03646845803945479	0.15942094777963367	88	Boot	Female88_
11	Cross-Lagged SM	Female	-0.03394257513222762	0.04597474307108642	-0.026559467037754098	0.4603398003514221	-0.12405141575003938	0.056166265485584135	88	Boot	Female88_
12	Cross-Lagged SM	Female	-0.12217580815154663	0.03794831125851016	-0.10376930769745449	0.0012839996168754197	-0.19655313149234238	-0.04779848481075087	88	Boot	Female88_
13	Cross-Lagged SM	Female	-0.06960637253068272	0.03231719747022314	-0.06202328673275205	0.031251993549382684	-0.13294691565358902	-0.006265829407776438	88	Boot	Female88_
14	Cross-Lagged SM	Female	-0.036681680307141626	0.035180420049562025	-0.032871003523648606	0.2970996853323018	-0.10563403656527401	0.03227067595099076	88	Boot	Female88_
15	Cross-Lagged SM	Female	-0.021645788954493563	0.04758947385571417	-0.01565672855268828	0.6492214381283747	-0.11491944375490383	0.0716278658459167	88	Boot	Female88_
16	Cross-Lagged SM	Female	-0.13721139357144874	0.04042025231278089	-0.10413395054555388	6.872393584731462e-4	-0.2164336323505211	-0.05798915479237639	88	Boot	Female88_
17	Cross-Lagged SM	Female	0.04155185729426992	0.042870927804929376	0.0324391647605387	0.33242965554826776	-0.04247361718720844	0.12557733177574829	88	Boot	Female88_
18	Cross-Lagged SM	Female	-0.07131192095803665	0.044660815644968065	-0.05517249962195203	0.1103226258610257	-0.158845511142357	0.016221669226283722	88	Boot	Female88_
19	Cross-Lagged SM	Female	-0.17062129767227255	0.04678324997929441	-0.1387407104566631	2.652584862361529e-4	-0.2623147827114238	-0.0789278126331213	88	Boot	Female88_
20	Cross-Lagged SM	Female	-0.06765198936489605	0.040927213396228145	-0.056289695436539604	0.09833431655996172	-0.14786785360908844	0.012563874879296319	88	Boot	Female88_
10	Cross-Lagged SM	Male	0.07317947543391823	0.05115472983701618	0.05592789190439855	0.15255879633431202	-0.027081952685509975	0.17344090355334643	89	Boot	Male89_
11	Cross-Lagged SM	Male	-0.04579357931051917	0.04987666222909203	-0.03766568596559988	0.35854745811878086	-0.1435500409486088	0.051962882327570445	89	Boot	Male89_
12	Cross-Lagged SM	Male	-0.0220903691902845	0.039247823876456166	-0.020255632745998908	0.5735416882506217	-0.09901469045970977	0.05483395207914078	89	Boot	Male89_
13	Cross-Lagged SM	Male	0.03423469107256777	0.036873313289089216	0.034013266995489615	0.35317892651982286	-0.038035674964709235	0.10650505710984477	89	Boot	Male89_
14	Cross-Lagged SM	Male	-0.1172568171192	0.03374039948067533	-0.12000674210035717	5.103496177953915e-4	-0.18338678492531757	-0.05112684931308242	89	Boot	Male89_
15	Cross-Lagged SM	Male	-0.296023552768759	0.05917019919193252	-0.19324688326215939	5.646946923398843e-7	-0.4119950121430077	-0.1800520933945103	89	Boot	Male89_
16	Cross-Lagged SM	Male	6.213412155972014e-4	0.037542166540382976	5.431889238694647e-4	0.9867952231688681	-0.0729599531051581	0.07420263553635251	89	Boot	Male89_
17	Cross-Lagged SM	Male	-0.02838646803044101	0.039986147926028434	-0.02373801098371133	0.4777614725145536	-0.1067578778459477	0.049984941785065684	89	Boot	Male89_
18	Cross-Lagged SM	Male	-0.02217659047586555	0.03813929436935576	-0.01981047411894052	0.5609284135748673	-0.0969282338355741	0.052575052883842996	89	Boot	Male89_
19	Cross-Lagged SM	Male	-0.12257056511953653	0.04932543314724957	-0.0913339624556779	0.012957457559131136	-0.2192466376099838	-0.02589449262908923	89	Boot	Male89_
20	Cross-Lagged SM	Male	0.02325981235670438	0.04709501756656018	0.020480873417835443	0.6213830554966242	-0.06904472592503473	0.11556435063844349	89	Boot	Male89_
10	Cross-Lagged SM	Female	0.012008748148603391	0.05836921013504417	0.00834457234176364	0.8369957933428362	-0.10239280152213345	0.12641029781934024	89	Boot	Female89_
11	Cross-Lagged SM	Female	-0.048296543094661845	0.04961590461764495	-0.03878293446326768	0.33035031799507	-0.14554192920562048	0.0489488430162968	89	Boot	Female89_
12	Cross-Lagged SM	Female	-0.16536032518791124	0.03927653287782469	-0.13816279076180463	2.5519457090394937e-5	-0.24234091506605093	-0.08837973530977154	89	Boot	Female89_
13	Cross-Lagged SM	Female	-0.061475500703507206	0.032841657606634884	-0.05600190884666099	0.06122380266089045	-0.12584396680510748	0.002892965398093063	89	Boot	Female89_
14	Cross-Lagged SM	Female	-0.04739611273426718	0.03420059937404704	-0.0428859364807369	0.16579974731761293	-0.11442805575708248	0.019635830288548123	89	Boot	Female89_
15	Cross-Lagged SM	Female	-0.025669739025780566	0.0484576212906357	-0.01767160783860447	0.5962950907068381	-0.12064493153190786	0.06930545348034672	89	Boot	Female89_
16	Cross-Lagged SM	Female	-0.09642377521781273	0.03883003123533457	-0.07583357284498748	0.013019815315117311	-0.1725292379576338	-0.020318312477991637	89	Boot	Female89_
17	Cross-Lagged SM	Female	-0.015415681601297351	0.03912835420839245	-0.012632619061139414	0.6935978315389273	-0.0921058466240728	0.0612744834214781	89	Boot	Female89_
18	Cross-Lagged SM	Female	0.015453225521312897	0.04171578985696717	0.012946095380020417	0.7110541687053002	-0.06630822018498403	0.09721467122760982	89	Boot	Female89_
19	Cross-Lagged SM	Female	-0.14685589624806256	0.043314181703925925	-0.1252409654990191	6.977017199487623e-4	-0.2317501324075811	-0.06196166008854401	89	Boot	Female89_
20	Cross-Lagged SM	Female	-0.08428351649583107	0.04005221521031635	-0.07280812624215713	0.03534871661849004	-0.16278441580909844	-0.005782617182563704	89	Boot	Female89_
10	Cross-Lagged SM	Male	-0.11060653720830403	0.056830034323997525	-0.08140392814761205	0.05162242869143263	-0.22199135772351425	7.782833069061718e-4	90	Boot	Male90_
11	Cross-Lagged SM	Male	-0.06139351597087807	0.04690514774631316	-0.049968210851258146	0.19057279079123446	-0.15332591624318193	0.03053888430142579	90	Boot	Male90_
12	Cross-Lagged SM	Male	-0.07308872069101212	0.04232780513485857	-0.06698097853604204	0.08421603899538432	-0.15604969429996446	0.009872252917940236	90	Boot	Male90_
13	Cross-Lagged SM	Male	-0.04438206238922014	0.04065665281018617	-0.04079889558359789	0.27499532652524916	-0.1240676376291342	0.03530351285069391	90	Boot	Male90_
14	Cross-Lagged SM	Male	-0.1334182893093377	0.03506030358757424	-0.13624024177636399	1.4157830542127492e-4	-0.20213522162802364	-0.06470135699065174	90	Boot	Male90_
15	Cross-Lagged SM	Male	-0.122507562532906	0.05066483021530502	-0.08215357194959529	0.015606074214655097	-0.22180880503774053	-0.023206320028071478	90	Boot	Male90_
16	Cross-Lagged SM	Male	-0.01240222964842197	0.038056179534149866	-0.010181337488805937	0.7445055678764112	-0.08699097092454598	0.06218651162770204	90	Boot	Male90_
17	Cross-Lagged SM	Male	-0.05672905261067476	0.04029799398632563	-0.045191277820258294	0.15920840679961779	-0.13571166947308466	0.022253564251735136	90	Boot	Male90_
18	Cross-Lagged SM	Male	-0.0034104081133273525	0.04334385223958111	-0.002911965970332317	0.9372850651077549	-0.08836279745413206	0.08154198122747736	90	Boot	Male90_
19	Cross-Lagged SM	Male	-0.14785346616520442	0.047900561667643844	-0.10789820114197457	0.002024087646805839	-0.2417368418730262	-0.053970090457382644	90	Boot	Male90_
20	Cross-Lagged SM	Male	0.019742852603536167	0.04343562509215287	0.016703638308815088	0.6494464447350412	-0.0653894082230677	0.10487511343014004	90	Boot	Male90_
10	Cross-Lagged SM	Female	0.08596389112102774	0.05205836590042743	0.07207552221994358	0.098677679221288	-0.016068631137818062	0.18799641337987355	90	Boot	Female90_
11	Cross-Lagged SM	Female	-0.18959755414845175	0.046669872050787674	-0.1501345817831815	4.854460328451715e-5	-0.28106882253108806	-0.09812628576581546	90	Boot	Female90_
12	Cross-Lagged SM	Female	-0.1247480264934096	0.04004829501580761	-0.10009416218164219	0.00183982479080802	-0.20324124236662744	-0.04625481062019175	90	Boot	Female90_
13	Cross-Lagged SM	Female	-0.028627003013289295	0.03593925956909773	-0.02327102576213743	0.4257191216696561	-0.09906665739975733	0.04181265137317873	90	Boot	Female90_
14	Cross-Lagged SM	Female	0.004662839361782777	0.03195594060185684	0.004287228789890149	0.883988779352427	-0.057969653309957826	0.06729533203352338	90	Boot	Female90_
15	Cross-Lagged SM	Female	0.013339941027242863	0.04461674734077983	0.00970486538108588	0.7649480220825187	-0.07410727686800882	0.10078715892249455	90	Boot	Female90_
16	Cross-Lagged SM	Female	-0.05543297763767472	0.03979059922663535	-0.0425992993046952	0.16358428083472165	-0.1334211190451473	0.022555163769797874	90	Boot	Female90_
17	Cross-Lagged SM	Female	0.035773052442545104	0.04324357727774041	0.02687412077024012	0.4080979568656078	-0.048982801584500725	0.12052890646959094	90	Boot	Female90_
[truncated: 9,023 more rows]
