# Supplementary material for: Windows of developmental sensitivity to social media
Source: Nat Commun. 2022 Mar 28;13:1649. doi: 10.1038/s41467-022-29296-3 (PMC8960761; doi:10.1038/s41467-022-29296-3)
Supplement: Supplementary file 4 — Source Data [file 41467_2022_29296_MOESM4_ESM.zip › sf1b_social_media_frequency.csv]

age_cat	sex	socialmedia	n	freq
10	female	1	1183	60.91658084449022
10	female	2	537	27.6519052523172
10	female	3	177	9.114315139031925
10	female	4	31	1.596292481977343
10	female	5	14	0.7209062821833162
10	male	1	1294	67.15101193565127
10	male	2	414	21.484172288531393
10	male	3	165	8.562532433834976
10	male	4	43	2.2314478463933574
10	male	5	11	0.5708354955889984
11	female	1	852	42.64264264264264
11	female	2	685	34.28428428428428
11	female	3	401	20.07007007007007
11	female	4	50	2.5025025025025025
11	female	5	10	0.5005005005005005
11	male	1	1039	51.743027888446214
11	male	2	617	30.727091633466134
11	male	3	283	14.09362549800797
11	male	4	53	2.639442231075697
11	male	5	16	0.796812749003984
12	female	1	548	27.101879327398613
12	female	2	728	36.003956478733926
12	female	3	591	29.22848664688427
12	female	4	108	5.341246290801187
12	female	5	47	2.324431256181998
12	male	1	789	37.93269230769231
12	male	2	759	36.49038461538461
12	male	3	440	21.153846153846153
12	male	4	69	3.3173076923076925
12	male	5	23	1.1057692307692308
13	female	1	344	16.334283000949668
13	female	2	632	30.009496676163344
13	female	3	774	36.75213675213676
13	female	4	270	12.82051282051282
13	female	5	86	4.083570750237417
13	male	1	548	26.14503816793893
13	male	2	876	41.79389312977099
13	male	3	511	24.37977099236641
13	male	4	124	5.916030534351145
13	male	5	37	1.7652671755725193
14	female	1	259	12.404214559386974
14	female	2	586	28.065134099616856
14	female	3	772	36.97318007662835
14	female	4	341	16.331417624521073
14	female	5	130	6.226053639846743
14	male	1	434	20.30884417407581
14	male	2	814	38.09078146934956
14	male	3	657	30.744033692091715
14	male	4	168	7.861488067384183
14	male	5	64	2.9948525970987365
15	female	1	214	10.428849902534113
15	female	2	496	24.171539961013643
15	female	3	843	41.08187134502924
15	female	4	346	16.86159844054581
15	female	5	153	7.456140350877193
15	male	1	324	16.24874623871615
15	male	2	723	36.25877632898696
15	male	3	681	34.15245737211635
15	male	4	188	9.42828485456369
15	male	5	78	3.911735205616851
16	female	1	170	8.072174738841406
16	female	2	368	17.47388414055081
16	female	3	796	37.79677113010446
16	female	4	461	21.88983855650522
16	female	5	311	14.767331433998102
16	male	1	249	12.941787941787942
16	male	2	442	22.972972972972975
16	male	3	745	38.721413721413725
16	male	4	300	15.592515592515593
16	male	5	188	9.771309771309772
17	female	1	173	8.024118738404452
17	female	2	458	21.243042671614102
17	female	3	778	36.08534322820037
17	female	4	427	19.805194805194805
17	female	5	320	14.842300556586272
17	male	1	207	10.37593984962406
17	male	2	446	22.355889724310778
17	male	3	795	39.849624060150376
17	male	4	327	16.390977443609025
17	male	5	220	11.027568922305765
18	female	1	178	8.537170263788969
18	female	2	465	22.302158273381295
18	female	3	783	37.55395683453238
18	female	4	385	18.465227817745802
18	female	5	274	13.141486810551559
18	male	1	240	12.678288431061807
18	male	2	443	23.40200739566825
18	male	3	706	37.29529846804015
18	male	4	296	15.636555731642895
18	male	5	208	10.987849973586899
19	female	1	185	9.319899244332493
19	female	2	424	21.36020151133501
19	female	3	773	38.94206549118388
19	female	4	352	17.732997481108313
19	female	5	251	12.644836272040303
19	male	1	218	12.492836676217765
19	male	2	459	26.303724928366762
19	male	3	669	38.33810888252149
19	male	4	230	13.18051575931232
19	male	5	169	9.684813753581661
20	female	1	193	10.190073917634637
20	female	2	461	24.34002111932418
20	female	3	771	40.707497360084474
20	female	4	293	15.469904963041184
20	female	5	176	9.292502639915522
20	male	1	243	15.206508135168962
20	male	2	443	27.722152690863577
20	male	3	593	37.10888610763454
20	male	4	201	12.57822277847309
20	male	5	118	7.3842302878598245
21	female	1	199	10.63034188034188
21	female	2	503	26.86965811965812
21	female	3	709	37.873931623931625
21	female	4	289	15.43803418803419
21	female	5	172	9.18803418803419
21	male	1	271	17.206349206349206
21	male	2	474	30.0952380952381
21	male	3	545	34.6031746031746
21	male	4	164	10.412698412698413
21	male	5	121	7.682539682539683
22-25	female	1	521	16.195212931302454
22-25	female	2	1222	37.98570096363071
22-25	female	3	1051	32.670189617656206
22-25	female	4	275	8.548336959900528
22-25	female	5	148	4.600559527510103
22-25	male	1	534	21.056782334384856
22-25	male	2	992	39.11671924290221
22-25	male	3	773	30.481072555205046
22-25	male	4	148	5.83596214511041
22-25	male	5	89	3.509463722397476
26-29	female	1	680	20.66869300911854
26-29	female	2	1386	42.12765957446808
26-29	female	3	972	29.544072948328264
26-29	female	4	162	4.924012158054712
26-29	female	5	90	2.735562310030395
26-29	male	1	707	29.606365159128977
26-29	male	2	988	41.37353433835846
26-29	male	3	533	22.31993299832496
26-29	male	4	116	4.857621440536013
26-29	male	5	44	1.8425460636515913
30s	female	1	3015	29.730795779508924
30s	female	2	4456	43.94043979883641
30s	female	3	2218	21.871610294842718
30s	female	4	304	2.997731979094764
30s	female	5	148	1.4594221477171876
30s	male	1	2797	38.4890601348562
30s	male	2	3033	41.73661758634925
30s	male	3	1184	16.29283060410073
30s	male	4	173	2.3806247419843127
30s	male	5	80	1.1008669327095089
40s	female	1	5622	47.403035413153454
40s	female	2	4225	35.62394603709949
40s	female	3	1660	13.99662731871838
40s	female	4	245	2.0657672849915683
40s	female	5	108	0.9106239460370995
40s	male	1	4985	54.0262273761786
40s	male	2	3083	33.41281023084426
40s	male	3	991	10.740218922726779
40s	male	4	112	1.2138289801669013
40s	male	5	56	0.6069144900834507
50s	female	1	6737	61.31234073534765
50s	female	2	3022	27.50273025118311
50s	female	3	1025	9.328358208955224
50s	female	4	148	1.346923917000364
50s	female	5	56	0.5096468875136513
50s	male	1	5836	67.0265303778569
50s	male	2	2136	24.531985758585044
50s	male	3	604	6.936947283794648
50s	male	4	85	0.9762260250373263
50s	male	5	46	0.5283105547260825
60s	female	1	7340	76.6579634464752
60s	female	2	1653	17.263707571801568
60s	female	3	487	5.0861618798955615
60s	female	4	76	0.793733681462141
60s	female	5	19	0.19843342036553524
60s	male	1	6378	79.60559161258112
60s	male	2	1281	15.988517224163754
60s	male	3	311	3.8816774837743386
60s	male	4	29	0.36195706440339487
60s	male	5	13	0.16225661507738393
70s	female	1	5630	88.59166011014949
70s	female	2	530	8.339889850511408
70s	female	3	172	2.7065302911093627
70s	female	4	15	0.23603461841070023
70s	female	5	8	0.12588512981904013
70s	male	1	5022	90.24258760107817
70s	male	2	411	7.3854447439353095
70s	male	3	110	1.9766397124887691
70s	male	4	15	0.2695417789757413
70s	male	5	7	0.12578616352201258
