# Supplementary material for: Windows of developmental sensitivity to social media
Source: Nat Commun. 2022 Mar 28;13:1649. doi: 10.1038/s41467-022-29296-3 (PMC8960761; doi:10.1038/s41467-022-29296-3)
Supplement: Supplementary file 4 — Source Data [file 41467_2022_29296_MOESM4_ESM.zip › sf2_social_media_regression.csv]

age	sex	est	se	est_2	se_2	difference_1vs5
10	female	-0.010872412894792599	0.1345078004890002	-6.22437576959679e-5	0.031180028650559712	-0.044983501763873626
11	female	0.13484140851580068	0.13341194758896016	-0.049274440407956775	0.031132705877081758	-0.6432209357277598
12	female	0.0035648965744360106	0.11846413801061784	-0.04012617158553136	0.02492731366330529	-0.9487685317550087
13	female	0.03794580720406636	0.11801071831447284	-0.04413632313945643	0.02218940747429667	-0.9074885265306889
14	female	0.27753010511955056	0.13149327741398598	-0.09014443894639305	0.023568351300180073	-1.053346114235231
15	female	0.23954478662289327	0.12821095892226703	-0.06702265041733615	0.02176347971593369	-0.6503644635244945
16	female	0.45163025107389515	0.1553294815902391	-0.08344425120377949	0.024056075324287177	-0.19614102459512728
17	female	0.14015106411534178	0.14979241347805947	-0.031372291015030904	0.023809942248764378	-0.1923307278993745
18	female	0.21235221485132333	0.1555548690038398	-0.038888687845434165	0.024409894858660613	-0.08391964888512668
19	female	0.12393857664208766	0.15663179569780014	-0.0258950634031205	0.02465059020152357	-0.12572721510654145
20	female	0.30778012848315417	0.16071505182981627	-0.053411534807866576	0.02611030391059001	-0.05075632145618131
21	female	0.5512574379626778	0.1678851417933946	-0.08642847737746319	0.02723225948733251	0.1307462947915946
22-25	female	0.4089144902296666	0.12062583063318193	-0.07639065354854267	0.02178423942324471	-0.19771772424635775
26-29	female	0.36075212939443774	0.11774172611040232	-0.07725231452635911	0.022686049793753427	-0.4110470310548676
30s	female	0.30082029786603737	0.0701172206838824	-0.0659953006262176	0.014629237407173104	-0.3806060235650728
40s	female	0.12410139576795112	0.0666393685894847	-0.04063264606001657	0.014698756856461747	-0.47877792236859323
50s	female	0.1871713649115324	0.07994001302406875	-0.05425337447181532	0.018570778955689198	-0.5533955276774382
60s	female	0.1746910968337878	0.1032232009411986	-0.04461559868811135	0.02474141250602869	-0.3720099811795212
70s	female	0.17979545596575455	0.18410652294241012	-0.05730968587459331	0.04710881192820014	-0.6562506371272212
10	male	-0.0903057924108982	0.14705500555924927	0.008357568102677954	0.032842710847159604	-0.16064153517932192
11	male	0.35794383135646607	0.15120794544891805	-0.10278510035082472	0.036318356307269706	-1.0350670829939292
12	male	0.23751536147566216	0.11994073102059079	-0.052562983698061	0.026133826725925992	-0.3114501628508152
13	male	0.009636944050336618	0.11294057559315201	-0.006352810766561371	0.022292181852322693	-0.11391968219612643
14	male	0.015420294409568203	0.10615231682808977	-0.007041266042340379	0.019916604837928047	-0.10730920737789627
15	male	-0.02898206336314738	0.11418239965640208	-0.008501433570710424	0.021493066535987704	-0.31996265914963973
16	male	0.17270320964270175	0.14343847091396225	-0.03204350725834653	0.02414352110542105	-0.07823133562950979
17	male	0.3235215881071235	0.14831562196200704	-0.05085986736776808	0.023800769378473752	0.07344953560205986
18	male	0.444784583612457	0.1444125441772949	-0.06547969999792823	0.023229612908618927	0.20762553449955035
19	male	0.019659856751291397	0.14468827906864662	-0.011736908459811216	0.02446966989687724	-0.2030463760303036
20	male	0.05540519654041627	0.1593860770860902	-0.01078317468966767	0.026893560807469144	-0.037175406390358996
21	male	0.3062720699202454	0.15659428044873697	-0.05410070121499864	0.027092918685196535	-0.07332854947898554
22-25	male	0.14647630890180743	0.13133335375564936	-0.022564927241047254	0.024325718064447	0.04434698182209565
26-29	male	0.39773136097520745	0.13986766809400641	-0.10074409825302225	0.028945810203318715	-0.8269329141717041
30s	male	0.2826447686436781	0.07834555995385922	-0.057496954552380415	0.016829018944549298	-0.2493478346824176
40s	male	0.21199832204364774	0.08043820365661465	-0.048833350316072756	0.018903094255537583	-0.3240071194111552
50s	male	0.09229710534021726	0.09250661695174638	-0.03177980603770284	0.02187435540745304	-0.39352692354399915
60s	male	0.28698785179500974	0.15353262603088882	-0.07464836924566887	0.04088171627441559	-0.6436094547160139
70s	male	0.20255103728476395	0.16899510477952978	-0.05064117959190713	0.03957700734383837	-0.4051841610667153
