# Supplementary material for: Windows of developmental sensitivity to social media
Source: Nat Commun. 2022 Mar 28;13:1649. doi: 10.1038/s41467-022-29296-3 (PMC8960761; doi:10.1038/s41467-022-29296-3)
Supplement: Supplementary file 4 — Source Data [file 41467_2022_29296_MOESM4_ESM.zip › sf4_wellbeing_all_ci.csv]

x	group	y	ymin	ymax	PANEL	flipped_aes	colour	fill	size	linetype	alpha
1	3	0.08330524368969108	0.08330524368969108	0.12740807801915746	1	FALSE	NA	grey	0.5	1	0.5
2	3	0.04043107026040156	0.04043107026040156	0.09923012639564992	1	FALSE	NA	grey	0.5	1	0.5
3	3	0.006263425560333193	0.006263425560333193	0.10658178880505925	1	FALSE	NA	grey	0.5	1	0.5
4	3	-0.07965654526612291	-0.07965654526612291	0.24250359644959218	1	FALSE	NA	grey	0.5	1	0.5
5	3	-0.3453546683781284	-0.3453546683781284	0.28392610032489635	1	FALSE	NA	grey	0.5	1	0.5
1	5	0.03450828568573361	0.03450828568573361	0.0906645546086014	1	FALSE	NA	grey	0.5	1	0.5
2	5	0.007497853998019638	0.007497853998019638	0.08797980875458397	1	FALSE	NA	grey	0.5	1	0.5
3	5	-0.05034334894620718	-0.05034334894620718	0.10567469249769126	1	FALSE	NA	grey	0.5	1	0.5
4	5	-0.1626799981103404	-0.1626799981103404	0.20232943354730332	1	FALSE	NA	grey	0.5	1	0.5
5	5	-0.42311334076020174	-0.42311334076020174	0.5027387534515927	1	FALSE	NA	grey	0.5	1	0.5
1	7	0.059091519718371635	0.059091519718371635	0.09263416460105935	1	FALSE	NA	grey	0.5	1	0.5
2	7	0.04417314793046398	0.04417314793046398	0.09317416739613796	1	FALSE	NA	grey	0.5	1	0.5
3	7	0.033174331124633576	0.033174331124633576	0.11844089331362029	1	FALSE	NA	grey	0.5	1	0.5
4	7	-0.018754826401745056	-0.018754826401745056	0.16395394817198283	1	FALSE	NA	grey	0.5	1	0.5
5	7	-0.2428122610680239	-0.2428122610680239	0.38898928562272506	1	FALSE	NA	grey	0.5	1	0.5
1	9	0.3344793126876147	0.3344793126876147	0.42463478620041345	1	FALSE	NA	grey	0.5	1	0.5
2	9	0.2817700160219857	0.2817700160219857	0.40244752786819027	1	FALSE	NA	grey	0.5	1	0.5
3	9	0.16555515712260283	0.16555515712260283	0.4063884088786802	1	FALSE	NA	grey	0.5	1	0.5
4	9	0.13834113581036098	0.13834113581036098	0.5523228827643208	1	FALSE	NA	grey	0.5	1	0.5
5	9	-0.7079100702356469	-0.7079100702356469	0.8197855966155605	1	FALSE	NA	grey	0.5	1	0.5
1	3	0.0750088006167639	0.0750088006167639	0.12550697512434597	2	FALSE	NA	grey	0.5	1	0.5
2	3	0.0768972899767946	0.0768972899767946	0.13530760964463273	2	FALSE	NA	grey	0.5	1	0.5
3	3	0.010438140596399366	0.010438140596399366	0.09030442213302353	2	FALSE	NA	grey	0.5	1	0.5
4	3	-0.022361132869786762	-0.022361132869786762	0.1960072913161981	2	FALSE	NA	grey	0.5	1	0.5
5	3	-0.46187747049047323	-0.46187747049047323	0.7516909608198886	2	FALSE	NA	grey	0.5	1	0.5
1	5	0.045679064472530576	0.045679064472530576	0.10579890337320579	2	FALSE	NA	grey	0.5	1	0.5
2	5	0.03482950731617491	0.03482950731617491	0.10186437834647852	2	FALSE	NA	grey	0.5	1	0.5
3	5	-0.02998172889242351	-0.02998172889242351	0.06375491890779116	2	FALSE	NA	grey	0.5	1	0.5
4	5	-0.17173006109740963	-0.17173006109740963	0.12164679425340312	2	FALSE	NA	grey	0.5	1	0.5
5	5	-0.41129035440661654	-0.41129035440661654	0.41720809021146277	2	FALSE	NA	grey	0.5	1	0.5
1	7	0.041911137302577686	0.041911137302577686	0.08109097008220631	2	FALSE	NA	grey	0.5	1	0.5
2	7	0.04483102330288602	0.04483102330288602	0.0859612564319426	2	FALSE	NA	grey	0.5	1	0.5
3	7	0.008057940129591375	0.008057940129591375	0.06213616103679567	2	FALSE	NA	grey	0.5	1	0.5
4	7	-0.019301609051329806	-0.019301609051329806	0.12762879713736663	2	FALSE	NA	grey	0.5	1	0.5
5	7	-0.1919800919070736	-0.1919800919070736	0.321479957296634	2	FALSE	NA	grey	0.5	1	0.5
1	9	0.2886405729196254	0.2886405729196254	0.39835737309832187	2	FALSE	NA	grey	0.5	1	0.5
2	9	0.2967786476676668	0.2967786476676668	0.4052088328734711	2	FALSE	NA	grey	0.5	1	0.5
3	9	0.11146469092031493	0.11146469092031493	0.26104694692589564	2	FALSE	NA	grey	0.5	1	0.5
4	9	-0.053685432037742314	-0.053685432037742314	0.4479684412322964	2	FALSE	NA	grey	0.5	1	0.5
5	9	-0.5889202951981698	-0.5889202951981698	0.8574056137539667	2	FALSE	NA	grey	0.5	1	0.5
1	3	0.052053181597132125	0.052053181597132125	0.11503719108313931	3	FALSE	NA	grey	0.5	1	0.5
2	3	0.031049771028452564	0.031049771028452564	0.08727008634043601	3	FALSE	NA	grey	0.5	1	0.5
3	3	-0.05522110683082468	-0.05522110683082468	0.018259479782247998	3	FALSE	NA	grey	0.5	1	0.5
4	3	-0.15138671855182825	-0.15138671855182825	0.006361157740014167	3	FALSE	NA	grey	0.5	1	0.5
5	3	-0.3349209789730126	-0.3349209789730126	0.04663580720650301	3	FALSE	NA	grey	0.5	1	0.5
1	5	0.05014882917488418	0.05014882917488418	0.13013058735268124	3	FALSE	NA	grey	0.5	1	0.5
2	5	-0.011977925423132925	-0.011977925423132925	0.060114723682423966	3	FALSE	NA	grey	0.5	1	0.5
3	5	-0.06256759794001521	-0.06256759794001521	0.01933808409737203	3	FALSE	NA	grey	0.5	1	0.5
4	5	-0.26082514302015203	-0.26082514302015203	-0.07070859164837885	3	FALSE	NA	grey	0.5	1	0.5
5	5	-0.49093710916860445	-0.49093710916860445	-0.15595824439836917	3	FALSE	NA	grey	0.5	1	0.5
1	7	0.031770979651213005	0.031770979651213005	0.08453003297576386	3	FALSE	NA	grey	0.5	1	0.5
2	7	0.012000639481311613	0.012000639481311613	0.0564766201104966	3	FALSE	NA	grey	0.5	1	0.5
3	7	-0.01880374640262224	-0.01880374640262224	0.03359242010068962	3	FALSE	NA	grey	0.5	1	0.5
4	7	-0.10723175732456389	-0.10723175732456389	0.015689110642227812	3	FALSE	NA	grey	0.5	1	0.5
5	7	-0.14720426049750435	-0.14720426049750435	0.020226922385586057	3	FALSE	NA	grey	0.5	1	0.5
1	9	0.21370989906515828	0.21370989906515828	0.35698349217084757	3	FALSE	NA	grey	0.5	1	0.5
2	9	0.10728830905086363	0.10728830905086363	0.23070525909036194	3	FALSE	NA	grey	0.5	1	0.5
3	9	-0.08214296321023296	-0.08214296321023296	0.06187615373670646	3	FALSE	NA	grey	0.5	1	0.5
4	9	-0.4574863962375716	-0.4574863962375716	-0.07063325071181095	3	FALSE	NA	grey	0.5	1	0.5
5	9	-0.8936475913332951	-0.8936475913332951	-0.2330980776840052	3	FALSE	NA	grey	0.5	1	0.5
1	3	0.017465697231070228	0.017465697231070228	0.10230938136545417	4	FALSE	NA	grey	0.5	1	0.5
2	3	-0.023553359587915636	-0.023553359587915636	0.03174552666405812	4	FALSE	NA	grey	0.5	1	0.5
3	3	-0.07804060120255286	-0.07804060120255286	-0.012803776642979381	4	FALSE	NA	grey	0.5	1	0.5
4	3	-0.15324323004994705	-0.15324323004994705	-0.032423649918377075	4	FALSE	NA	grey	0.5	1	0.5
5	3	-0.3295075672835128	-0.3295075672835128	-0.09604017140174917	4	FALSE	NA	grey	0.5	1	0.5
1	5	-0.02091096646925609	-0.02091096646925609	0.08885400235379143	4	FALSE	NA	grey	0.5	1	0.5
2	5	0.02496492178147635	0.02496492178147635	0.1044632520903605	4	FALSE	NA	grey	0.5	1	0.5
3	5	-0.04250214907614695	-0.04250214907614695	0.021097234801198947	4	FALSE	NA	grey	0.5	1	0.5
4	5	-0.26411197290615385	-0.26411197290615385	-0.1368267629849622	4	FALSE	NA	grey	0.5	1	0.5
5	5	-0.40172420544593757	-0.40172420544593757	-0.17266098911053807	4	FALSE	NA	grey	0.5	1	0.5
1	7	-0.014951738276588973	-0.014951738276588973	0.06072551738931666	4	FALSE	NA	grey	0.5	1	0.5
2	7	-0.0035419959562214207	-0.0035419959562214207	0.052227912147445356	4	FALSE	NA	grey	0.5	1	0.5
3	7	-0.038584048936194555	-0.038584048936194555	0.003316530961297498	4	FALSE	NA	grey	0.5	1	0.5
4	7	-0.13834574390779864	-0.13834574390779864	-0.055638047829080765	4	FALSE	NA	grey	0.5	1	0.5
5	7	-0.22787613190464556	-0.22787613190464556	-0.07659762620793202	4	FALSE	NA	grey	0.5	1	0.5
1	9	0.010749298011189776	0.010749298011189776	0.20387737186132776	4	FALSE	NA	grey	0.5	1	0.5
2	9	-0.026665463767953833	-0.026665463767953833	0.11298701453508611	4	FALSE	NA	grey	0.5	1	0.5
3	9	-0.20309047849729236	-0.20309047849729236	-0.07450128661747465	4	FALSE	NA	grey	0.5	1	0.5
4	9	-0.5503994742997601	-0.5503994742997601	-0.30227128477091025	4	FALSE	NA	grey	0.5	1	0.5
5	9	-0.9769234113787459	-0.9769234113787459	-0.4982458535688403	4	FALSE	NA	grey	0.5	1	0.5
1	1	0.1049315167279628	0.1049315167279628	0.1847053609688024	5	FALSE	NA	grey	0.5	1	0.5
2	1	0.08825634330564872	0.08825634330564872	0.16021431665077318	5	FALSE	NA	grey	0.5	1	0.5
3	1	0.05589164696912227	0.05589164696912227	0.12055291307107932	5	FALSE	NA	grey	0.5	1	0.5
4	1	0.04523363683430044	0.04523363683430044	0.09764281570430723	5	FALSE	NA	grey	0.5	1	0.5
5	1	0.026024793413141862	0.026024793413141862	0.07827515122543985	5	FALSE	NA	grey	0.5	1	0.5
6	1	-0.053316887644485014	-0.053316887644485014	0.00216551803603696	5	FALSE	NA	grey	0.5	1	0.5
7	1	-0.1768284337732573	-0.1768284337732573	-0.10512583906082228	5	FALSE	NA	grey	0.5	1	0.5
8	1	-0.21147080059252216	-0.21147080059252216	-0.13926066587339442	5	FALSE	NA	grey	0.5	1	0.5
1	3	0.1231745293810146	0.1231745293810146	0.2475469781982802	5	FALSE	NA	grey	0.5	1	0.5
2	3	0.12197177189263331	0.12197177189263331	0.22644135636844093	5	FALSE	NA	grey	0.5	1	0.5
3	3	0.05688796258840493	0.05688796258840493	0.14045141996054344	5	FALSE	NA	grey	0.5	1	0.5
4	3	0.03459009924850968	0.03459009924850968	0.10154526407760975	5	FALSE	NA	grey	0.5	1	0.5
5	3	-0.0081684475581313	-0.0081684475581313	0.060724938522848076	5	FALSE	NA	grey	0.5	1	0.5
6	3	-0.05879169563622819	-0.05879169563622819	0.009837758587620517	5	FALSE	NA	grey	0.5	1	0.5
7	3	-0.21296071753654489	-0.21296071753654489	-0.1281553265443517	5	FALSE	NA	grey	0.5	1	0.5
8	3	-0.2070505109376246	-0.2070505109376246	-0.11989156428002562	5	FALSE	NA	grey	0.5	1	0.5
1	5	-0.07047410441428778	-0.07047410441428778	0.011233509895995624	5	FALSE	NA	grey	0.5	1	0.5
2	5	0.001625955975177739	0.001625955975177739	0.06103884067241366	5	FALSE	NA	grey	0.5	1	0.5
3	5	0.02415059085844903	0.02415059085844903	0.06670282803278595	5	FALSE	NA	grey	0.5	1	0.5
4	5	0.023169036490536594	0.023169036490536594	0.06052222010526511	5	FALSE	NA	grey	0.5	1	0.5
5	5	0.018576396683571448	0.018576396683571448	0.05331926363240669	5	FALSE	NA	grey	0.5	1	0.5
6	5	-6.879964247679254e-4	-6.879964247679254e-4	0.0341763435913484	5	FALSE	NA	grey	0.5	1	0.5
7	5	-0.04506389613513976	-0.04506389613513976	-0.0016968314891487105	5	FALSE	NA	grey	0.5	1	0.5
8	5	-0.14289593069967604	-0.14289593069967604	-0.08758076712889387	5	FALSE	NA	grey	0.5	1	0.5
1	7	-0.07733946840928649	-0.07733946840928649	-0.020986041498919358	5	FALSE	NA	grey	0.5	1	0.5
2	7	-0.01963484535213214	-0.01963484535213214	0.02233798925193453	5	FALSE	NA	grey	0.5	1	0.5
3	7	0.0010427400474963926	0.0010427400474963926	0.03561849707877025	5	FALSE	NA	grey	0.5	1	0.5
4	7	0.006574194573083222	0.006574194573083222	0.035199202025382126	5	FALSE	NA	grey	0.5	1	0.5
5	7	0.008168217611149397	0.008168217611149397	0.03519342659100312	5	FALSE	NA	grey	0.5	1	0.5
6	7	0.002011885279333733	0.002011885279333733	0.02891506521521954	5	FALSE	NA	grey	0.5	1	0.5
7	7	-0.035550336445649956	-0.035550336445649956	-0.0022669404586266872	5	FALSE	NA	grey	0.5	1	0.5
8	7	-0.05735269708596916	-0.05735269708596916	-0.021983616186337977	5	FALSE	NA	grey	0.5	1	0.5
1	9	0.27195999312685226	0.27195999312685226	0.5381827322233953	5	FALSE	NA	grey	0.5	1	0.5
2	9	0.28950635130973346	0.28950635130973346	0.504685039219291	5	FALSE	NA	grey	0.5	1	0.5
3	9	0.1827150649494174	0.1827150649494174	0.3660965478309708	5	FALSE	NA	grey	0.5	1	0.5
4	9	0.1178057791687492	0.1178057791687492	0.27099035096083324	5	FALSE	NA	grey	0.5	1	0.5
5	9	0.04770646272529293	0.04770646272529293	0.20071557254577027	5	FALSE	NA	grey	0.5	1	0.5
6	9	-0.11822423105452978	-0.11822423105452978	0.03431600985927625	5	FALSE	NA	grey	0.5	1	0.5
7	9	-0.4908645933535935	-0.4908645933535935	-0.29979130488695066	5	FALSE	NA	grey	0.5	1	0.5
8	9	-0.6328513703663492	-0.6328513703663492	-0.4405998697761699	5	FALSE	NA	grey	0.5	1	0.5
1	3	-0.06699044274169462	-0.06699044274169462	0.03191528428926797	6	FALSE	NA	grey	0.5	1	0.5
2	3	-0.07537804636086085	-0.07537804636086085	-0.010229404090971776	6	FALSE	NA	grey	0.5	1	0.5
3	3	-0.10533720653145176	-0.10533720653145176	-0.045028925106587965	6	FALSE	NA	grey	0.5	1	0.5
4	3	-0.12935705407379744	-0.12935705407379744	-0.042786037981430367	6	FALSE	NA	grey	0.5	1	0.5
5	3	-0.2852411021086065	-0.2852411021086065	-0.11973494856797974	6	FALSE	NA	grey	0.5	1	0.5
1	5	-0.03820783024061754	-0.03820783024061754	0.08665259091056089	6	FALSE	NA	grey	0.5	1	0.5
2	5	0.008410529968635283	0.008410529968635283	0.07966342377371066	6	FALSE	NA	grey	0.5	1	0.5
3	5	-0.05544090402878358	-0.05544090402878358	0.008782543748990755	6	FALSE	NA	grey	0.5	1	0.5
4	5	-0.2491052959533663	-0.2491052959533663	-0.1285456568455973	6	FALSE	NA	grey	0.5	1	0.5
5	5	-0.4101668450841446	-0.4101668450841446	-0.18852496126261498	6	FALSE	NA	grey	0.5	1	0.5
1	7	-0.031044443478790075	-0.031044443478790075	0.05627857022356763	6	FALSE	NA	grey	0.5	1	0.5
2	7	-0.04446744643615522	-0.04446744643615522	0.00734194601852018	6	FALSE	NA	grey	0.5	1	0.5
3	7	-0.06277681916843855	-0.06277681916843855	-0.017971040709768234	6	FALSE	NA	grey	0.5	1	0.5
4	7	-0.21035133771319514	-0.21035133771319514	-0.1351781811691085	6	FALSE	NA	grey	0.5	1	0.5
5	7	-0.29136081116990625	-0.29136081116990625	-0.15092501976935657	6	FALSE	NA	grey	0.5	1	0.5
1	9	-0.1408607962744183	-0.1408607962744183	0.09755365734235119	6	FALSE	NA	grey	0.5	1	0.5
2	9	-0.19371770439121472	-0.19371770439121472	-0.047407018370313594	6	FALSE	NA	grey	0.5	1	0.5
3	9	-0.3191753929065308	-0.3191753929065308	-0.18610368510669079	6	FALSE	NA	grey	0.5	1	0.5
4	9	-0.6646138510862464	-0.6646138510862464	-0.45737244126441345	6	FALSE	NA	grey	0.5	1	0.5
5	9	-1.130001924872099	-1.130001924872099	-0.6982347761829764	6	FALSE	NA	grey	0.5	1	0.5
1	3	-0.11624754773736812	-0.11624754773736812	0.011716499338553933	7	FALSE	NA	grey	0.5	1	0.5
2	3	-0.08500442513074309	-0.08500442513074309	-0.015173216709689519	7	FALSE	NA	grey	0.5	1	0.5
3	3	-0.12727625079005545	-0.12727625079005545	-0.06479334041201422	7	FALSE	NA	grey	0.5	1	0.5
4	3	-0.25012720382165526	-0.25012720382165526	-0.14602077538705183	7	FALSE	NA	grey	0.5	1	0.5
5	3	-0.32605080219691207	-0.32605080219691207	-0.16517478712532968	7	FALSE	NA	grey	0.5	1	0.5
1	5	-0.06055205770076503	-0.06055205770076503	0.06786876494683312	7	FALSE	NA	grey	0.5	1	0.5
2	5	0.003152178148797362	0.003152178148797362	0.08398067308106189	7	FALSE	NA	grey	0.5	1	0.5
3	5	-0.05854462946885849	-0.05854462946885849	0.007695677478085909	7	FALSE	NA	grey	0.5	1	0.5
4	5	-0.23623971483300726	-0.23623971483300726	-0.11774203356746199	7	FALSE	NA	grey	0.5	1	0.5
5	5	-0.39547354797577494	-0.39547354797577494	-0.19104987246731117	7	FALSE	NA	grey	0.5	1	0.5
1	7	-0.09122902762816154	-0.09122902762816154	-3.788920447069452e-4	7	FALSE	NA	grey	0.5	1	0.5
2	7	-0.07250785414163526	-0.07250785414163526	-0.015181201234176156	7	FALSE	NA	grey	0.5	1	0.5
3	7	-0.07322672576273524	-0.07322672576273524	-0.028843744325293148	7	FALSE	NA	grey	0.5	1	0.5
4	7	-0.18984286024183886	-0.18984286024183886	-0.11174533092362346	7	FALSE	NA	grey	0.5	1	0.5
5	7	-0.20869232797503628	-0.20869232797503628	-0.07836504592720887	7	FALSE	NA	grey	0.5	1	0.5
1	9	-0.34906755542180573	-0.34906755542180573	-0.07144607294935423	7	FALSE	NA	grey	0.5	1	0.5
2	9	-0.2527777728412809	-0.2527777728412809	-0.09509397748941545	7	FALSE	NA	grey	0.5	1	0.5
3	9	-0.3495698368515631	-0.3495698368515631	-0.22210838808762384	7	FALSE	NA	grey	0.5	1	0.5
4	9	-0.7639107902258941	-0.7639107902258941	-0.545420208975606	7	FALSE	NA	grey	0.5	1	0.5
5	9	-0.9772350204256611	-0.9772350204256611	-0.6127553178606887	7	FALSE	NA	grey	0.5	1	0.5
1	4	-0.025215339537181497	-0.025215339537181497	0.017088232364738117	8	FALSE	NA	grey	0.5	1	0.5
2	4	-0.033293302671739446	-0.033293302671739446	0.03645994044263056	8	FALSE	NA	grey	0.5	1	0.5
3	4	-0.10880519948309311	-0.10880519948309311	0.016351876495628685	8	FALSE	NA	grey	0.5	1	0.5
4	4	-0.05563932061273187	-0.05563932061273187	0.18591205018772666	8	FALSE	NA	grey	0.5	1	0.5
5	4	-0.26368040792492614	-0.26368040792492614	0.11019528499842801	8	FALSE	NA	grey	0.5	1	0.5
1	6	-0.011154256551118475	-0.011154256551118475	0.04287425846022237	8	FALSE	NA	grey	0.5	1	0.5
2	6	-0.12944039681678368	-0.12944039681678368	-0.020993832861785945	8	FALSE	NA	grey	0.5	1	0.5
3	6	-0.1805137547874079	-0.1805137547874079	-0.02858318181311674	8	FALSE	NA	grey	0.5	1	0.5
4	6	-0.3073408726345368	-0.3073408726345368	0.0646049776038098	8	FALSE	NA	grey	0.5	1	0.5
5	6	-0.7283441629578438	-0.7283441629578438	0.23161350065362937	8	FALSE	NA	grey	0.5	1	0.5
1	8	-0.016967933084947803	-0.016967933084947803	0.011987593768405077	8	FALSE	NA	grey	0.5	1	0.5
2	8	-0.06297129981232166	-0.06297129981232166	-0.004696277769431538	8	FALSE	NA	grey	0.5	1	0.5
3	8	-0.08534706243832971	-0.08534706243832971	-0.004265531242400526	8	FALSE	NA	grey	0.5	1	0.5
4	8	-0.20249040016876402	-0.20249040016876402	0.007816849337184559	8	FALSE	NA	grey	0.5	1	0.5
5	8	-0.3949692414077173	-0.3949692414077173	0.1456462768809429	8	FALSE	NA	grey	0.5	1	0.5
1	10	0.07621343711216541	0.07621343711216541	0.16267867467380145	8	FALSE	NA	grey	0.5	1	0.5
2	10	-0.0029604805888076985	-0.0029604805888076985	0.15435358424678397	8	FALSE	NA	grey	0.5	1	0.5
3	10	-0.1297994047277672	-0.1297994047277672	0.09381811388643299	8	FALSE	NA	grey	0.5	1	0.5
4	10	-0.3948511256987558	-0.3948511256987558	0.24345693773223429	8	FALSE	NA	grey	0.5	1	0.5
5	10	-0.13798581113227226	-0.13798581113227226	0.570119494272505	8	FALSE	NA	grey	0.5	1	0.5
1	4	0.004957741999010067	0.004957741999010067	0.049067576683030384	9	FALSE	NA	grey	0.5	1	0.5
2	4	0.007837367903812686	0.007837367903812686	0.061221536505857266	9	FALSE	NA	grey	0.5	1	0.5
3	4	-0.10179523391790596	-0.10179523391790596	0.00539541802677819	9	FALSE	NA	grey	0.5	1	0.5
4	4	-0.20566649518290253	-0.20566649518290253	-0.025087026656703745	9	FALSE	NA	grey	0.5	1	0.5
5	4	-0.46518367750088074	-0.46518367750088074	0.10660716685005567	9	FALSE	NA	grey	0.5	1	0.5
1	6	0.015680886944785206	0.015680886944785206	0.08091677599416228	9	FALSE	NA	grey	0.5	1	0.5
2	6	-0.06316629019035337	-0.06316629019035337	0.021300584583080266	9	FALSE	NA	grey	0.5	1	0.5
3	6	-0.14366472162318936	-0.14366472162318936	-0.021655753568611547	9	FALSE	NA	grey	0.5	1	0.5
4	6	-0.28548261241877615	-0.28548261241877615	0.019662401367672916	9	FALSE	NA	grey	0.5	1	0.5
5	6	-0.9299224113419919	-0.9299224113419919	-0.17564700147598827	9	FALSE	NA	grey	0.5	1	0.5
1	8	-0.008185710734804782	-0.008185710734804782	0.025945553122539943	9	FALSE	NA	grey	0.5	1	0.5
2	8	-0.025132920184875514	-0.025132920184875514	0.01873703375965402	9	FALSE	NA	grey	0.5	1	0.5
3	8	-0.026065076026251383	-0.026065076026251383	0.03142289699320624	9	FALSE	NA	grey	0.5	1	0.5
4	8	-0.15160414114874288	-0.15160414114874288	0.0037157570616231234	9	FALSE	NA	grey	0.5	1	0.5
5	8	-0.4201416426161306	-0.4201416426161306	-0.0884809861592491	9	FALSE	NA	grey	0.5	1	0.5
1	10	0.07596536316647862	0.07596536316647862	0.16896609841635965	9	FALSE	NA	grey	0.5	1	0.5
2	10	0.07432932312093124	0.07432932312093124	0.19420841639794964	9	FALSE	NA	grey	0.5	1	0.5
3	10	-0.0919941451835838	-0.0919941451835838	0.10255940167961859	9	FALSE	NA	grey	0.5	1	0.5
4	10	-0.4568072045740049	-0.4568072045740049	0.026488269055615993	9	FALSE	NA	grey	0.5	1	0.5
5	10	-1.2716212453490812	-1.2716212453490812	-0.06708756309157449	9	FALSE	NA	grey	0.5	1	0.5
1	4	-0.016873170614924216	-0.016873170614924216	0.039901811680057124	10	FALSE	NA	grey	0.5	1	0.5
2	4	-0.01546149533033285	-0.01546149533033285	0.037244133094132235	10	FALSE	NA	grey	0.5	1	0.5
3	4	-0.04607550559855318	-0.04607550559855318	0.027840327126208705	10	FALSE	NA	grey	0.5	1	0.5
4	4	-0.2411998891310431	-0.2411998891310431	-0.04738900680319588	10	FALSE	NA	grey	0.5	1	0.5
5	4	-0.30067258484752707	-0.30067258484752707	0.12035735966410276	10	FALSE	NA	grey	0.5	1	0.5
1	6	-0.0021050081576743027	-0.0021050081576743027	0.07130581079744436	10	FALSE	NA	grey	0.5	1	0.5
2	6	-0.041672850935665064	-0.041672850935665064	0.02703174876643858	10	FALSE	NA	grey	0.5	1	0.5
3	6	-0.07458062902407277	-0.07458062902407277	0.02365664571789162	10	FALSE	NA	grey	0.5	1	0.5
4	6	-0.24231937170529236	-0.24231937170529236	-0.013729717188159879	10	FALSE	NA	grey	0.5	1	0.5
5	6	-0.5099512576124733	-0.5099512576124733	0.035838487740620734	10	FALSE	NA	grey	0.5	1	0.5
1	8	-0.014702283412977914	-0.014702283412977914	0.021564242632202114	10	FALSE	NA	grey	0.5	1	0.5
2	8	-0.017812127356672768	-0.017812127356672768	0.020858367499098907	10	FALSE	NA	grey	0.5	1	0.5
3	8	-0.016468060967348985	-0.016468060967348985	0.031972119026918926	10	FALSE	NA	grey	0.5	1	0.5
4	8	-0.07383294586083364	-0.07383294586083364	0.04252759034203351	10	FALSE	NA	grey	0.5	1	0.5
5	8	-0.18320084738236675	-0.18320084738236675	0.05216329471948179	10	FALSE	NA	grey	0.5	1	0.5
1	10	-0.023034772955936603	-0.023034772955936603	0.09283837510414449	10	FALSE	NA	grey	0.5	1	0.5
2	10	0.012407977329823232	0.012407977329823232	0.12085926809547518	10	FALSE	NA	grey	0.5	1	0.5
3	10	-0.07652415734326595	-0.07652415734326595	0.07956542837448174	10	FALSE	NA	grey	0.5	1	0.5
4	10	-0.41354499406427936	-0.41354499406427936	-0.028684830757098545	10	FALSE	NA	grey	0.5	1	0.5
5	10	-0.673103660762995	-0.673103660762995	0.17686204734691008	10	FALSE	NA	grey	0.5	1	0.5
1	4	-0.020871484326085647	-0.020871484326085647	0.04153849970390475	11	FALSE	NA	grey	0.5	1	0.5
2	4	-0.006527604461001979	-0.006527604461001979	0.037958474355549846	11	FALSE	NA	grey	0.5	1	0.5
3	4	-0.04609354672551072	-0.04609354672551072	0.02232340980258167	11	FALSE	NA	grey	0.5	1	0.5
4	4	-0.0955101566889445	-0.0955101566889445	0.08869441170189854	11	FALSE	NA	grey	0.5	1	0.5
5	4	-0.23633376142405052	-0.23633376142405052	0.12009839372630962	11	FALSE	NA	grey	0.5	1	0.5
1	6	0.035446740292029905	0.035446740292029905	0.12351691688249786	11	FALSE	NA	grey	0.5	1	0.5
2	6	-0.005160774706810679	-0.005160774706810679	0.06523914833958128	11	FALSE	NA	grey	0.5	1	0.5
3	6	-0.0787231786851684	-0.0787231786851684	0.009742584314012946	11	FALSE	NA	grey	0.5	1	0.5
4	6	-0.29237435396290973	-0.29237435396290973	-0.10224667877460658	11	FALSE	NA	grey	0.5	1	0.5
5	6	-0.40815068856570624	-0.40815068856570624	-0.05516400814937614	11	FALSE	NA	grey	0.5	1	0.5
1	8	-0.019782040908793205	-0.019782040908793205	0.03222854321979007	11	FALSE	NA	grey	0.5	1	0.5
2	8	0.009351906104371366	0.009351906104371366	0.04396695149132009	11	FALSE	NA	grey	0.5	1	0.5
3	8	-0.03186591240218385	-0.03186591240218385	0.015435088667418672	11	FALSE	NA	grey	0.5	1	0.5
4	8	-0.11618116767572728	-0.11618116767572728	-0.004005258673542941	11	FALSE	NA	grey	0.5	1	0.5
5	8	-0.14346407702392977	-0.14346407702392977	0.02539037207518432	11	FALSE	NA	grey	0.5	1	0.5
1	10	-0.07547214985427783	-0.07547214985427783	0.0740289012071135	11	FALSE	NA	grey	0.5	1	0.5
2	10	-0.017414343707564076	-0.017414343707564076	0.0826761129896126	11	FALSE	NA	grey	0.5	1	0.5
3	10	-0.15785364408529007	-0.15785364408529007	-0.016793199096729536	11	FALSE	NA	grey	0.5	1	0.5
4	10	-0.39432226998104525	-0.39432226998104525	-0.062356149563461055	11	FALSE	NA	grey	0.5	1	0.5
5	10	-0.5113223394355267	-0.5113223394355267	0.10726251296196024	11	FALSE	NA	grey	0.5	1	0.5
1	2	-0.031060543383444973	-0.031060543383444973	0.017559601453514852	12	FALSE	NA	grey	0.5	1	0.5
2	2	0.009823904076168118	0.009823904076168118	0.04553416839652656	12	FALSE	NA	grey	0.5	1	0.5
3	2	0.011835418120789663	0.011835418120789663	0.047953971789909795	12	FALSE	NA	grey	0.5	1	0.5
4	2	0.006136534831728803	0.006136534831728803	0.04191967181847967	12	FALSE	NA	grey	0.5	1	0.5
5	2	-0.01370276074036119	-0.01370276074036119	0.03045785522417309	12	FALSE	NA	grey	0.5	1	0.5
6	2	-0.04855480185618536	-0.04855480185618536	0.005739751463530729	12	FALSE	NA	grey	0.5	1	0.5
7	2	-0.11091479703707971	-0.11091479703707971	-0.035721063828566386	12	FALSE	NA	grey	0.5	1	0.5
8	2	-0.15432962805451805	-0.15432962805451805	-0.06469861591233725	12	FALSE	NA	grey	0.5	1	0.5
1	4	-0.03689460595016174	-0.03689460595016174	0.03792903039885932	12	FALSE	NA	grey	0.5	1	0.5
2	4	-0.008190021066693181	-0.008190021066693181	0.0445357944734424	12	FALSE	NA	grey	0.5	1	0.5
3	4	-0.0034887204767492623	-0.0034887204767492623	0.048547039598696495	12	FALSE	NA	grey	0.5	1	0.5
4	4	-0.020404075776889546	-0.020404075776889546	0.03134674539576465	12	FALSE	NA	grey	0.5	1	0.5
5	4	-0.025154193753434723	-0.025154193753434723	0.034607622867585924	12	FALSE	NA	grey	0.5	1	0.5
6	4	-0.04444283185534952	-0.04444283185534952	0.027740532072615558	12	FALSE	NA	grey	0.5	1	0.5
7	4	-0.09761640885234507	-0.09761640885234507	-0.007179516346888647	12	FALSE	NA	grey	0.5	1	0.5
8	4	-0.10807174134222905	-0.10807174134222905	0.007811120607380782	12	FALSE	NA	grey	0.5	1	0.5
1	6	-0.05858008837747261	-0.05858008837747261	0.0012504848683087613	12	FALSE	NA	grey	0.5	1	0.5
2	6	0.027065671384452802	0.027065671384452802	0.06916230120047223	12	FALSE	NA	grey	0.5	1	0.5
3	6	0.020303345641571383	0.020303345641571383	0.06126078716739408	12	FALSE	NA	grey	0.5	1	0.5
4	6	0.028076065020746985	0.028076065020746985	0.06883672674730426	12	FALSE	NA	grey	0.5	1	0.5
5	6	-0.02406655631607135	-0.02406655631607135	0.028398481479498045	12	FALSE	NA	grey	0.5	1	0.5
6	6	-0.05563868792296933	-0.05563868792296933	0.008871703279344792	12	FALSE	NA	grey	0.5	1	0.5
7	6	-0.11229436419258684	-0.11229436419258684	-0.024758266413883873	12	FALSE	NA	grey	0.5	1	0.5
8	6	-0.13932920170161645	-0.13932920170161645	-0.04639291800611562	12	FALSE	NA	grey	0.5	1	0.5
1	8	-0.08130286917933201	-0.08130286917933201	-0.04322901674148201	12	FALSE	NA	grey	0.5	1	0.5
2	8	2.8942850802357416e-4	2.8942850802357416e-4	0.025784080969404224	12	FALSE	NA	grey	0.5	1	0.5
3	8	0.0020643628406401167	0.0020643628406401167	0.025690916262690124	12	FALSE	NA	grey	0.5	1	0.5
4	8	0.012895910906175426	0.012895910906175426	0.035941385119124855	12	FALSE	NA	grey	0.5	1	0.5
5	8	6.371925428791426e-4	6.371925428791426e-4	0.027962238226142983	12	FALSE	NA	grey	0.5	1	0.5
6	8	6.343228327064208e-4	6.343228327064208e-4	0.032153331549958086	12	FALSE	NA	grey	0.5	1	0.5
7	8	-0.04328536411252316	-0.04328536411252316	0.0021240956156019647	12	FALSE	NA	grey	0.5	1	0.5
8	8	-0.03599318811935835	-0.03599318811935835	0.00977957613907295	12	FALSE	NA	grey	0.5	1	0.5
1	10	-0.09093103000325578	-0.09093103000325578	0.08380627605620974	12	FALSE	NA	grey	0.5	1	0.5
2	10	0.003752128872921104	0.003752128872921104	0.13360402632313428	12	FALSE	NA	grey	0.5	1	0.5
3	10	0.049614867704455244	0.049614867704455244	0.1709675418145013	12	FALSE	NA	grey	0.5	1	0.5
4	10	-0.01838774353695971	-0.01838774353695971	0.1049285510146046	12	FALSE	NA	grey	0.5	1	0.5
5	10	-0.05859495115067748	-0.05859495115067748	0.08881231022527217	12	FALSE	NA	grey	0.5	1	0.5
6	10	-0.14738499971623814	-0.14738499971623814	0.025753811457422324	12	FALSE	NA	grey	0.5	1	0.5
7	10	-0.27526766218851606	-0.27526766218851606	-0.05320495549982275	12	FALSE	NA	grey	0.5	1	0.5
8	10	-0.4486155399835885	-0.4486155399835885	-0.1841302693349061	12	FALSE	NA	grey	0.5	1	0.5
1	4	-0.054388183655515655	-0.054388183655515655	0.021369964912339147	13	FALSE	NA	grey	0.5	1	0.5
2	4	0.002194017964413309	0.002194017964413309	0.053834113382598706	13	FALSE	NA	grey	0.5	1	0.5
3	4	-0.049426286149705456	-0.049426286149705456	0.014059245481492167	13	FALSE	NA	grey	0.5	1	0.5
4	4	-0.05502402912175998	-0.05502402912175998	0.0870932773203857	13	FALSE	NA	grey	0.5	1	0.5
5	4	-0.14490150326387294	-0.14490150326387294	0.07862319872700796	13	FALSE	NA	grey	0.5	1	0.5
1	6	0.02160700824486559	0.02160700824486559	0.11624805866363308	13	FALSE	NA	grey	0.5	1	0.5
2	6	0.03093511887701325	0.03093511887701325	0.09373942308541318	13	FALSE	NA	grey	0.5	1	0.5
3	6	-0.08630190650687686	-0.08630190650687686	-0.008194246431794915	13	FALSE	NA	grey	0.5	1	0.5
4	6	-0.1868419718208445	-0.1868419718208445	-0.02970417423086663	13	FALSE	NA	grey	0.5	1	0.5
5	6	-0.23486829029198997	-0.23486829029198997	0.016621898810248573	13	FALSE	NA	grey	0.5	1	0.5
1	8	-0.0022938978085485125	-0.0022938978085485125	0.047708868392991044	13	FALSE	NA	grey	0.5	1	0.5
2	8	-0.002088142703748283	-0.002088142703748283	0.03266887316110876	13	FALSE	NA	grey	0.5	1	0.5
3	8	-0.022721924836268056	-0.022721924836268056	0.016807811860136978	13	FALSE	NA	grey	0.5	1	0.5
4	8	-0.07948937937098613	-0.07948937937098613	0.007847014700047374	13	FALSE	NA	grey	0.5	1	0.5
5	8	-0.05429748771471061	-0.05429748771471061	0.06457463154662352	13	FALSE	NA	grey	0.5	1	0.5
1	10	-0.10912274030129243	-0.10912274030129243	0.05629580253087768	13	FALSE	NA	grey	0.5	1	0.5
2	10	-0.0714379536985733	-0.0714379536985733	0.03732266765210794	13	FALSE	NA	grey	0.5	1	0.5
3	10	-0.16131868736721067	-0.16131868736721067	-0.03711879558925135	13	FALSE	NA	grey	0.5	1	0.5
4	10	-0.3244429273324668	-0.3244429273324668	-0.044368931852153015	13	FALSE	NA	grey	0.5	1	0.5
5	10	-0.36228596381187506	-0.36228596381187506	0.03891616017143501	13	FALSE	NA	grey	0.5	1	0.5
1	4	-0.028430278579275214	-0.028430278579275214	0.055972424290206935	14	FALSE	NA	grey	0.5	1	0.5
2	4	-0.029717388906748556	-0.029717388906748556	0.018911979326877687	14	FALSE	NA	grey	0.5	1	0.5
3	4	-0.05190410641907767	-0.05190410641907767	0.008318286992041946	14	FALSE	NA	grey	0.5	1	0.5
4	4	-0.14499369366078552	-0.14499369366078552	-0.02827231712457945	14	FALSE	NA	grey	0.5	1	0.5
5	4	-0.23305812403314974	-0.23305812403314974	-0.021012567584520858	14	FALSE	NA	grey	0.5	1	0.5
1	6	-0.01517462724942812	-0.01517462724942812	0.09844190207190853	14	FALSE	NA	grey	0.5	1	0.5
2	6	0.04057102922273546	0.04057102922273546	0.11834325117822247	14	FALSE	NA	grey	0.5	1	0.5
3	6	-0.05095402418582716	-0.05095402418582716	0.022796169730691263	14	FALSE	NA	grey	0.5	1	0.5
4	6	-0.17949634406108705	-0.17949634406108705	-0.0039017600018437376	14	FALSE	NA	grey	0.5	1	0.5
5	6	-0.28591684732176725	-0.28591684732176725	-0.044672461183392506	14	FALSE	NA	grey	0.5	1	0.5
1	8	-0.00940181321680975	-0.00940181321680975	0.04551010517036	14	FALSE	NA	grey	0.5	1	0.5
2	8	-0.0015836445993875348	-0.0015836445993875348	0.03966426690799164	14	FALSE	NA	grey	0.5	1	0.5
3	8	-0.023985500330017315	-0.023985500330017315	0.015228271775236727	14	FALSE	NA	grey	0.5	1	0.5
4	8	-0.06836640102262145	-0.06836640102262145	0.01912753925022927	14	FALSE	NA	grey	0.5	1	0.5
5	8	-0.13900328516370558	-0.13900328516370558	-0.003435325848679005	14	FALSE	NA	grey	0.5	1	0.5
1	10	-0.129841037967602	-0.129841037967602	0.05428277531367991	14	FALSE	NA	grey	0.5	1	0.5
2	10	-0.10651566862564874	-0.10651566862564874	0.0072549909921478875	14	FALSE	NA	grey	0.5	1	0.5
3	10	-0.2180722965501244	-0.2180722965501244	-0.09387381719869091	14	FALSE	NA	grey	0.5	1	0.5
4	10	-0.3920346946983427	-0.3920346946983427	-0.13994538491455993	14	FALSE	NA	grey	0.5	1	0.5
5	10	-0.6180004229290859	-0.6180004229290859	-0.18041440647559148	14	FALSE	NA	grey	0.5	1	0.5
