# Supplementary material for: Windows of developmental sensitivity to social media
Source: Nat Commun. 2022 Mar 28;13:1649. doi: 10.1038/s41467-022-29296-3 (PMC8960761; doi:10.1038/s41467-022-29296-3)
Supplement: Supplementary file 4 — Source Data [file 41467_2022_29296_MOESM4_ESM.zip › sf4_wellbeing_all_points.csv]

colour	x	group	y	ymin	ymax	PANEL	flipped_aes	size	linetype	alpha
#F4A582	1	3	0.10535666085442427	NA	NA	1	FALSE	0.5	1	NA
#F4A582	2	3	0.06983059832802574	NA	NA	1	FALSE	0.5	1	NA
#F4A582	3	3	0.05642260718269622	NA	NA	1	FALSE	0.5	1	NA
#F4A582	4	3	0.08142352559173466	NA	NA	1	FALSE	0.5	1	NA
#F4A582	5	3	-0.030714284026616013	NA	NA	1	FALSE	0.5	1	NA
#D6604D	1	5	0.0625864201471675	NA	NA	1	FALSE	0.5	1	NA
#D6604D	2	5	0.047738831376301805	NA	NA	1	FALSE	0.5	1	NA
#D6604D	3	5	0.027665671775742046	NA	NA	1	FALSE	0.5	1	NA
#D6604D	4	5	0.019824717718481454	NA	NA	1	FALSE	0.5	1	NA
#D6604D	5	5	0.03981270634569546	NA	NA	1	FALSE	0.5	1	NA
#B2182B	1	7	0.07586284215971549	NA	NA	1	FALSE	0.5	1	NA
#B2182B	2	7	0.06867365766330097	NA	NA	1	FALSE	0.5	1	NA
#B2182B	3	7	0.07580761221912694	NA	NA	1	FALSE	0.5	1	NA
#B2182B	4	7	0.07259956088511889	NA	NA	1	FALSE	0.5	1	NA
#B2182B	5	7	0.0730885122773506	NA	NA	1	FALSE	0.5	1	NA
#67001F	1	9	0.37955704944401414	NA	NA	1	FALSE	0.5	1	NA
#67001F	2	9	0.342108771945088	NA	NA	1	FALSE	0.5	1	NA
#67001F	3	9	0.2859717830006416	NA	NA	1	FALSE	0.5	1	NA
#67001F	4	9	0.3453320092873409	NA	NA	1	FALSE	0.5	1	NA
#67001F	5	9	0.05593776318995685	NA	NA	1	FALSE	0.5	1	NA
#F4A582	1	3	0.10025788787055494	NA	NA	2	FALSE	0.5	1	NA
#F4A582	2	3	0.10610244981071366	NA	NA	2	FALSE	0.5	1	NA
#F4A582	3	3	0.05037128136471145	NA	NA	2	FALSE	0.5	1	NA
#F4A582	4	3	0.08682307922320567	NA	NA	2	FALSE	0.5	1	NA
#F4A582	5	3	0.14490674516470772	NA	NA	2	FALSE	0.5	1	NA
#D6604D	1	5	0.07573898392286818	NA	NA	2	FALSE	0.5	1	NA
#D6604D	2	5	0.06834694283132671	NA	NA	2	FALSE	0.5	1	NA
#D6604D	3	5	0.016886595007683823	NA	NA	2	FALSE	0.5	1	NA
#D6604D	4	5	-0.02504163342200326	NA	NA	2	FALSE	0.5	1	NA
#D6604D	5	5	0.002958867902423093	NA	NA	2	FALSE	0.5	1	NA
#B2182B	1	7	0.061501053692392005	NA	NA	2	FALSE	0.5	1	NA
#B2182B	2	7	0.06539613986741431	NA	NA	2	FALSE	0.5	1	NA
#B2182B	3	7	0.03509705058319353	NA	NA	2	FALSE	0.5	1	NA
#B2182B	4	7	0.05416359404301841	NA	NA	2	FALSE	0.5	1	NA
#B2182B	5	7	0.06474993269478019	NA	NA	2	FALSE	0.5	1	NA
#67001F	1	9	0.34349897300897364	NA	NA	2	FALSE	0.5	1	NA
#67001F	2	9	0.350993740270569	NA	NA	2	FALSE	0.5	1	NA
#67001F	3	9	0.18625581892310528	NA	NA	2	FALSE	0.5	1	NA
#67001F	4	9	0.19714150459727706	NA	NA	2	FALSE	0.5	1	NA
#67001F	5	9	0.13424265927789847	NA	NA	2	FALSE	0.5	1	NA
#F4A582	1	3	0.08354518634013573	NA	NA	3	FALSE	0.5	1	NA
#F4A582	2	3	0.05915992868444428	NA	NA	3	FALSE	0.5	1	NA
#F4A582	3	3	-0.01848081352428834	NA	NA	3	FALSE	0.5	1	NA
#F4A582	4	3	-0.07251278040590704	NA	NA	3	FALSE	0.5	1	NA
#F4A582	5	3	-0.1441425858832548	NA	NA	3	FALSE	0.5	1	NA
#D6604D	1	5	0.0901397082637827	NA	NA	3	FALSE	0.5	1	NA
#D6604D	2	5	0.02406839912964552	NA	NA	3	FALSE	0.5	1	NA
#D6604D	3	5	-0.02161475692132159	NA	NA	3	FALSE	0.5	1	NA
#D6604D	4	5	-0.16576686733426543	NA	NA	3	FALSE	0.5	1	NA
#D6604D	5	5	-0.3234476767834868	NA	NA	3	FALSE	0.5	1	NA
#B2182B	1	7	0.058150506313488434	NA	NA	3	FALSE	0.5	1	NA
#B2182B	2	7	0.034238629795904106	NA	NA	3	FALSE	0.5	1	NA
#B2182B	3	7	0.0073943368490336885	NA	NA	3	FALSE	0.5	1	NA
#B2182B	4	7	-0.04577132334116804	NA	NA	3	FALSE	0.5	1	NA
#B2182B	5	7	-0.06348866905595914	NA	NA	3	FALSE	0.5	1	NA
#67001F	1	9	0.2853466956180029	NA	NA	3	FALSE	0.5	1	NA
#67001F	2	9	0.16899678407061278	NA	NA	3	FALSE	0.5	1	NA
#67001F	3	9	-0.010133404736763245	NA	NA	3	FALSE	0.5	1	NA
#67001F	4	9	-0.2640598234746913	NA	NA	3	FALSE	0.5	1	NA
#67001F	5	9	-0.5633728345086502	NA	NA	3	FALSE	0.5	1	NA
#F4A582	1	3	0.0598875392982622	NA	NA	4	FALSE	0.5	1	NA
#F4A582	2	3	0.004096083538071241	NA	NA	4	FALSE	0.5	1	NA
#F4A582	3	3	-0.04542218892276612	NA	NA	4	FALSE	0.5	1	NA
#F4A582	4	3	-0.09283343998416206	NA	NA	4	FALSE	0.5	1	NA
#F4A582	5	3	-0.21277386934263098	NA	NA	4	FALSE	0.5	1	NA
#D6604D	1	5	0.033971517942267666	NA	NA	4	FALSE	0.5	1	NA
#D6604D	2	5	0.06471408693591843	NA	NA	4	FALSE	0.5	1	NA
#D6604D	3	5	-0.010702457137474003	NA	NA	4	FALSE	0.5	1	NA
#D6604D	4	5	-0.20046936794555803	NA	NA	4	FALSE	0.5	1	NA
#D6604D	5	5	-0.2871925972782378	NA	NA	4	FALSE	0.5	1	NA
#B2182B	1	7	0.02288688955636384	NA	NA	4	FALSE	0.5	1	NA
#B2182B	2	7	0.02434295809561197	NA	NA	4	FALSE	0.5	1	NA
#B2182B	3	7	-0.01763375898744853	NA	NA	4	FALSE	0.5	1	NA
#B2182B	4	7	-0.09699189586843972	NA	NA	4	FALSE	0.5	1	NA
#B2182B	5	7	-0.15223687905628883	NA	NA	4	FALSE	0.5	1	NA
#67001F	1	9	0.10731333493625878	NA	NA	4	FALSE	0.5	1	NA
#67001F	2	9	0.04316077538356614	NA	NA	4	FALSE	0.5	1	NA
#67001F	3	9	-0.1387958825573835	NA	NA	4	FALSE	0.5	1	NA
#67001F	4	9	-0.4263353795353352	NA	NA	4	FALSE	0.5	1	NA
#67001F	5	9	-0.7375846324737931	NA	NA	4	FALSE	0.5	1	NA
#FDDBC7	1	1	0.1448184388483826	NA	NA	5	FALSE	0.5	1	NA
#FDDBC7	2	1	0.12423532997821095	NA	NA	5	FALSE	0.5	1	NA
#FDDBC7	3	1	0.0882222800201008	NA	NA	5	FALSE	0.5	1	NA
#FDDBC7	4	1	0.07143822626930384	NA	NA	5	FALSE	0.5	1	NA
#FDDBC7	5	1	0.052149972319290853	NA	NA	5	FALSE	0.5	1	NA
#FDDBC7	6	1	-0.02557568480422403	NA	NA	5	FALSE	0.5	1	NA
#FDDBC7	7	1	-0.1409771364170398	NA	NA	5	FALSE	0.5	1	NA
#FDDBC7	8	1	-0.1753657332329583	NA	NA	5	FALSE	0.5	1	NA
#F4A582	1	3	0.1853607537896474	NA	NA	5	FALSE	0.5	1	NA
#F4A582	2	3	0.17420656413053712	NA	NA	5	FALSE	0.5	1	NA
#F4A582	3	3	0.09866969127447417	NA	NA	5	FALSE	0.5	1	NA
#F4A582	4	3	0.06806768166305971	NA	NA	5	FALSE	0.5	1	NA
#F4A582	5	3	0.026278245482358388	NA	NA	5	FALSE	0.5	1	NA
#F4A582	6	3	-0.024476968524303838	NA	NA	5	FALSE	0.5	1	NA
#F4A582	7	3	-0.1705580220404483	NA	NA	5	FALSE	0.5	1	NA
#F4A582	8	3	-0.16347103760882511	NA	NA	5	FALSE	0.5	1	NA
#D6604D	1	5	-0.029620297259146083	NA	NA	5	FALSE	0.5	1	NA
#D6604D	2	5	0.0313323983237957	NA	NA	5	FALSE	0.5	1	NA
#D6604D	3	5	0.04542670944561749	NA	NA	5	FALSE	0.5	1	NA
#D6604D	4	5	0.04184562829790085	NA	NA	5	FALSE	0.5	1	NA
#D6604D	5	5	0.035947830157989066	NA	NA	5	FALSE	0.5	1	NA
#D6604D	6	5	0.016744173583290237	NA	NA	5	FALSE	0.5	1	NA
#D6604D	7	5	-0.023380363812144235	NA	NA	5	FALSE	0.5	1	NA
#D6604D	8	5	-0.11523834891428497	NA	NA	5	FALSE	0.5	1	NA
#B2182B	1	7	-0.04916275495410293	NA	NA	5	FALSE	0.5	1	NA
#B2182B	2	7	0.001351571949901197	NA	NA	5	FALSE	0.5	1	NA
#B2182B	3	7	0.01833061856313332	NA	NA	5	FALSE	0.5	1	NA
#B2182B	4	7	0.020886698299232672	NA	NA	5	FALSE	0.5	1	NA
#B2182B	5	7	0.021680822101076257	NA	NA	5	FALSE	0.5	1	NA
#B2182B	6	7	0.015463475247276636	NA	NA	5	FALSE	0.5	1	NA
#B2182B	7	7	-0.018908638452138322	NA	NA	5	FALSE	0.5	1	NA
#B2182B	8	7	-0.03966815663615356	NA	NA	5	FALSE	0.5	1	NA
#67001F	1	9	0.4050713626751238	NA	NA	5	FALSE	0.5	1	NA
#67001F	2	9	0.3970956952645122	NA	NA	5	FALSE	0.5	1	NA
#67001F	3	9	0.2744058063901941	NA	NA	5	FALSE	0.5	1	NA
#67001F	4	9	0.1943980650647912	NA	NA	5	FALSE	0.5	1	NA
#67001F	5	9	0.12421101763553158	NA	NA	5	FALSE	0.5	1	NA
#67001F	6	9	-0.04195411059762677	NA	NA	5	FALSE	0.5	1	NA
#67001F	7	9	-0.3953279491202721	NA	NA	5	FALSE	0.5	1	NA
#67001F	8	9	-0.5367256200712596	NA	NA	5	FALSE	0.5	1	NA
#F4A582	1	3	-0.017537579226213323	NA	NA	6	FALSE	0.5	1	NA
#F4A582	2	3	-0.042803725225916314	NA	NA	6	FALSE	0.5	1	NA
#F4A582	3	3	-0.07518306581901985	NA	NA	6	FALSE	0.5	1	NA
#F4A582	4	3	-0.08607154602761392	NA	NA	6	FALSE	0.5	1	NA
#F4A582	5	3	-0.2024880253382931	NA	NA	6	FALSE	0.5	1	NA
#D6604D	1	5	0.02422238033497168	NA	NA	6	FALSE	0.5	1	NA
#D6604D	2	5	0.044036976871172966	NA	NA	6	FALSE	0.5	1	NA
#D6604D	3	5	-0.023329180139896412	NA	NA	6	FALSE	0.5	1	NA
#D6604D	4	5	-0.1888254763994818	NA	NA	6	FALSE	0.5	1	NA
#D6604D	5	5	-0.2993459031733798	NA	NA	6	FALSE	0.5	1	NA
#B2182B	1	7	0.012617063372388779	NA	NA	6	FALSE	0.5	1	NA
#B2182B	2	7	-0.018562750208817518	NA	NA	6	FALSE	0.5	1	NA
#B2182B	3	7	-0.0403739299391034	NA	NA	6	FALSE	0.5	1	NA
#B2182B	4	7	-0.17276475944115183	NA	NA	6	FALSE	0.5	1	NA
#B2182B	5	7	-0.22114291546963138	NA	NA	6	FALSE	0.5	1	NA
#67001F	1	9	-0.021653569466033553	NA	NA	6	FALSE	0.5	1	NA
#67001F	2	9	-0.12056236138076416	NA	NA	6	FALSE	0.5	1	NA
#67001F	3	9	-0.2526395390066108	NA	NA	6	FALSE	0.5	1	NA
#67001F	4	9	-0.5609931461753299	NA	NA	6	FALSE	0.5	1	NA
#67001F	5	9	-0.9141183505275375	NA	NA	6	FALSE	0.5	1	NA
#F4A582	1	3	-0.05226552419940709	NA	NA	7	FALSE	0.5	1	NA
#F4A582	2	3	-0.050088820920216305	NA	NA	7	FALSE	0.5	1	NA
#F4A582	3	3	-0.09603479560103483	NA	NA	7	FALSE	0.5	1	NA
#F4A582	4	3	-0.19807398960435355	NA	NA	7	FALSE	0.5	1	NA
#F4A582	5	3	-0.2456127946611209	NA	NA	7	FALSE	0.5	1	NA
#D6604D	1	5	0.0036583536230340506	NA	NA	7	FALSE	0.5	1	NA
#D6604D	2	5	0.04356642561492963	NA	NA	7	FALSE	0.5	1	NA
#D6604D	3	5	-0.025424475995386286	NA	NA	7	FALSE	0.5	1	NA
#D6604D	4	5	-0.17699087420023463	NA	NA	7	FALSE	0.5	1	NA
#D6604D	5	5	-0.29326171022154307	NA	NA	7	FALSE	0.5	1	NA
#B2182B	1	7	-0.04580395983643424	NA	NA	7	FALSE	0.5	1	NA
#B2182B	2	7	-0.043844527687905706	NA	NA	7	FALSE	0.5	1	NA
#B2182B	3	7	-0.051035235044014186	NA	NA	7	FALSE	0.5	1	NA
#B2182B	4	7	-0.15079409558273116	NA	NA	7	FALSE	0.5	1	NA
#B2182B	5	7	-0.14352868695112259	NA	NA	7	FALSE	0.5	1	NA
#67001F	1	9	-0.21025681418557998	NA	NA	7	FALSE	0.5	1	NA
#67001F	2	9	-0.17393587516534814	NA	NA	7	FALSE	0.5	1	NA
#67001F	3	9	-0.2858391124695935	NA	NA	7	FALSE	0.5	1	NA
#67001F	4	9	-0.65466549960075	NA	NA	7	FALSE	0.5	1	NA
#67001F	5	9	-0.7949951691431749	NA	NA	7	FALSE	0.5	1	NA
#92C5DE	1	4	-0.004063553586221691	NA	NA	8	FALSE	0.5	1	NA
#92C5DE	2	4	0.0015833188854455591	NA	NA	8	FALSE	0.5	1	NA
#92C5DE	3	4	-0.04622666149373222	NA	NA	8	FALSE	0.5	1	NA
#92C5DE	4	4	0.0651363647874974	NA	NA	8	FALSE	0.5	1	NA
#92C5DE	5	4	-0.07674256146324906	NA	NA	8	FALSE	0.5	1	NA
#4393C3	1	6	0.015860000954551947	NA	NA	8	FALSE	0.5	1	NA
#4393C3	2	6	-0.07521711483928481	NA	NA	8	FALSE	0.5	1	NA
#4393C3	3	6	-0.1045484683002623	NA	NA	8	FALSE	0.5	1	NA
#4393C3	4	6	-0.12136794751536349	NA	NA	8	FALSE	0.5	1	NA
#4393C3	5	6	-0.24836533115210718	NA	NA	8	FALSE	0.5	1	NA
#2166AC	1	8	-0.002490169658271364	NA	NA	8	FALSE	0.5	1	NA
#2166AC	2	8	-0.033833788790876604	NA	NA	8	FALSE	0.5	1	NA
#2166AC	3	8	-0.04480629684036512	NA	NA	8	FALSE	0.5	1	NA
#2166AC	4	8	-0.09733677541578972	NA	NA	8	FALSE	0.5	1	NA
#2166AC	5	8	-0.12466148226338716	NA	NA	8	FALSE	0.5	1	NA
#053061	1	10	0.11944605589298343	NA	NA	8	FALSE	0.5	1	NA
#053061	2	10	0.07569655182898816	NA	NA	8	FALSE	0.5	1	NA
#053061	3	10	-0.017990645420667105	NA	NA	8	FALSE	0.5	1	NA
#053061	4	10	-0.07569709398326077	NA	NA	8	FALSE	0.5	1	NA
#053061	5	10	0.21606684157011635	NA	NA	8	FALSE	0.5	1	NA
#92C5DE	1	4	0.027012659341020227	NA	NA	9	FALSE	0.5	1	NA
#92C5DE	2	4	0.03452945220483498	NA	NA	9	FALSE	0.5	1	NA
#92C5DE	3	4	-0.048199907945563884	NA	NA	9	FALSE	0.5	1	NA
#92C5DE	4	4	-0.11537676091980315	NA	NA	9	FALSE	0.5	1	NA
#92C5DE	5	4	-0.17928825532541257	NA	NA	9	FALSE	0.5	1	NA
#4393C3	1	6	0.048298831469473745	NA	NA	9	FALSE	0.5	1	NA
#4393C3	2	6	-0.02093285280363655	NA	NA	9	FALSE	0.5	1	NA
#4393C3	3	6	-0.08266023759590045	NA	NA	9	FALSE	0.5	1	NA
#4393C3	4	6	-0.13291010552555166	NA	NA	9	FALSE	0.5	1	NA
#4393C3	5	6	-0.5527847064089901	NA	NA	9	FALSE	0.5	1	NA
#2166AC	1	8	0.00887992119386758	NA	NA	9	FALSE	0.5	1	NA
#2166AC	2	8	-0.0031979432126107467	NA	NA	9	FALSE	0.5	1	NA
#2166AC	3	8	0.0026789104834774266	NA	NA	9	FALSE	0.5	1	NA
#2166AC	4	8	-0.07394419204355987	NA	NA	9	FALSE	0.5	1	NA
#2166AC	5	8	-0.25431131438768984	NA	NA	9	FALSE	0.5	1	NA
#053061	1	10	0.12246573079141913	NA	NA	9	FALSE	0.5	1	NA
#053061	2	10	0.13426886975944044	NA	NA	9	FALSE	0.5	1	NA
#053061	3	10	0.005282628248017398	NA	NA	9	FALSE	0.5	1	NA
#053061	4	10	-0.21515946775919448	NA	NA	9	FALSE	0.5	1	NA
#053061	5	10	-0.6693544042203279	NA	NA	9	FALSE	0.5	1	NA
#92C5DE	1	4	0.011514320532566456	NA	NA	10	FALSE	0.5	1	NA
#92C5DE	2	4	0.010891318881899693	NA	NA	10	FALSE	0.5	1	NA
#92C5DE	3	4	-0.009117589236172242	NA	NA	10	FALSE	0.5	1	NA
#92C5DE	4	4	-0.14429444796711952	NA	NA	10	FALSE	0.5	1	NA
#92C5DE	5	4	-0.09015761259171216	NA	NA	10	FALSE	0.5	1	NA
#4393C3	1	6	0.03460040131988502	NA	NA	10	FALSE	0.5	1	NA
#4393C3	2	6	-0.007320551084613243	NA	NA	10	FALSE	0.5	1	NA
#4393C3	3	6	-0.025461991653090574	NA	NA	10	FALSE	0.5	1	NA
#4393C3	4	6	-0.1280245444467261	NA	NA	10	FALSE	0.5	1	NA
#4393C3	5	6	-0.2370563849359263	NA	NA	10	FALSE	0.5	1	NA
#2166AC	1	8	0.0034309796096120993	NA	NA	10	FALSE	0.5	1	NA
#2166AC	2	8	0.0015231200712130695	NA	NA	10	FALSE	0.5	1	NA
#2166AC	3	8	0.007752029029784969	NA	NA	10	FALSE	0.5	1	NA
#2166AC	4	8	-0.015652677759400067	NA	NA	10	FALSE	0.5	1	NA
#2166AC	5	8	-0.06551877633144247	NA	NA	10	FALSE	0.5	1	NA
#053061	1	10	0.03490180107410394	NA	NA	10	FALSE	0.5	1	NA
#053061	2	10	0.06663362271264922	NA	NA	10	FALSE	0.5	1	NA
#053061	3	10	0.0015206355156078973	NA	NA	10	FALSE	0.5	1	NA
#053061	4	10	-0.22111491241068895	NA	NA	10	FALSE	0.5	1	NA
#053061	5	10	-0.24812080670804249	NA	NA	10	FALSE	0.5	1	NA
#92C5DE	1	4	0.010333507688909551	NA	NA	11	FALSE	0.5	1	NA
#92C5DE	2	4	0.015715434947273933	NA	NA	11	FALSE	0.5	1	NA
#92C5DE	3	4	-0.011885068461464525	NA	NA	11	FALSE	0.5	1	NA
#92C5DE	4	4	-0.0034078724935229735	NA	NA	11	FALSE	0.5	1	NA
#92C5DE	5	4	-0.058117683848870456	NA	NA	11	FALSE	0.5	1	NA
#4393C3	1	6	0.07948182858726387	NA	NA	11	FALSE	0.5	1	NA
#4393C3	2	6	0.030039186816385295	NA	NA	11	FALSE	0.5	1	NA
#4393C3	3	6	-0.03449029718557773	NA	NA	11	FALSE	0.5	1	NA
#4393C3	4	6	-0.19731051636875815	NA	NA	11	FALSE	0.5	1	NA
#4393C3	5	6	-0.23165734835754118	NA	NA	11	FALSE	0.5	1	NA
#2166AC	1	8	0.006223251155498435	NA	NA	11	FALSE	0.5	1	NA
#2166AC	2	8	0.026659428797845726	NA	NA	11	FALSE	0.5	1	NA
#2166AC	3	8	-0.008215411867382592	NA	NA	11	FALSE	0.5	1	NA
#2166AC	4	8	-0.06009321317463511	NA	NA	11	FALSE	0.5	1	NA
#2166AC	5	8	-0.05903685247437272	NA	NA	11	FALSE	0.5	1	NA
#053061	1	10	-7.216243235821628e-4	NA	NA	11	FALSE	0.5	1	NA
#053061	2	10	0.03263088464102426	NA	NA	11	FALSE	0.5	1	NA
#053061	3	10	-0.08732342159100981	NA	NA	11	FALSE	0.5	1	NA
#053061	4	10	-0.22833920977225314	NA	NA	11	FALSE	0.5	1	NA
#053061	5	10	-0.20202991323678324	NA	NA	11	FALSE	0.5	1	NA
#D1E5F0	1	2	-0.00675047096496506	NA	NA	12	FALSE	0.5	1	NA
#D1E5F0	2	2	0.027679036236347345	NA	NA	12	FALSE	0.5	1	NA
#D1E5F0	3	2	0.02989469495534973	NA	NA	12	FALSE	0.5	1	NA
#D1E5F0	4	2	0.02402810332510424	NA	NA	12	FALSE	0.5	1	NA
#D1E5F0	5	2	0.00837754724190595	NA	NA	12	FALSE	0.5	1	NA
#D1E5F0	6	2	-0.021407525196327316	NA	NA	12	FALSE	0.5	1	NA
#D1E5F0	7	2	-0.07331793043282304	NA	NA	12	FALSE	0.5	1	NA
#D1E5F0	8	2	-0.10951412198342764	NA	NA	12	FALSE	0.5	1	NA
#92C5DE	1	4	5.172122243487901e-4	NA	NA	12	FALSE	0.5	1	NA
#92C5DE	2	4	0.01817288670337461	NA	NA	12	FALSE	0.5	1	NA
#92C5DE	3	4	0.022529159560973618	NA	NA	12	FALSE	0.5	1	NA
#92C5DE	4	4	0.005471334809437551	NA	NA	12	FALSE	0.5	1	NA
#92C5DE	5	4	0.0047267145570756034	NA	NA	12	FALSE	0.5	1	NA
#92C5DE	6	4	-0.008351149891366984	NA	NA	12	FALSE	0.5	1	NA
#92C5DE	7	4	-0.052397962599616855	NA	NA	12	FALSE	0.5	1	NA
#92C5DE	8	4	-0.05013031036742414	NA	NA	12	FALSE	0.5	1	NA
#4393C3	1	6	-0.028664801754581925	NA	NA	12	FALSE	0.5	1	NA
#4393C3	2	6	0.04811398629246251	NA	NA	12	FALSE	0.5	1	NA
#4393C3	3	6	0.04078206640448273	NA	NA	12	FALSE	0.5	1	NA
#4393C3	4	6	0.04845639588402562	NA	NA	12	FALSE	0.5	1	NA
#4393C3	5	6	0.0021659625817133476	NA	NA	12	FALSE	0.5	1	NA
#4393C3	6	6	-0.02338349232181227	NA	NA	12	FALSE	0.5	1	NA
#4393C3	7	6	-0.06852631530323536	NA	NA	12	FALSE	0.5	1	NA
#4393C3	8	6	-0.09286105985386603	NA	NA	12	FALSE	0.5	1	NA
#2166AC	1	8	-0.06226594296040701	NA	NA	12	FALSE	0.5	1	NA
#2166AC	2	8	0.013036754738713898	NA	NA	12	FALSE	0.5	1	NA
#2166AC	3	8	0.013877639551665122	NA	NA	12	FALSE	0.5	1	NA
#2166AC	4	8	0.02441864801265014	NA	NA	12	FALSE	0.5	1	NA
#2166AC	5	8	0.014299715384511063	NA	NA	12	FALSE	0.5	1	NA
#2166AC	6	8	0.016393827191332255	NA	NA	12	FALSE	0.5	1	NA
#2166AC	7	8	-0.020580634248460596	NA	NA	12	FALSE	0.5	1	NA
#2166AC	8	8	-0.0131068059901427	NA	NA	12	FALSE	0.5	1	NA
#053061	1	10	-0.003562376973523015	NA	NA	12	FALSE	0.5	1	NA
#053061	2	10	0.06867807759802771	NA	NA	12	FALSE	0.5	1	NA
#053061	3	10	0.11029120475947828	NA	NA	12	FALSE	0.5	1	NA
#053061	4	10	0.04327040373882245	NA	NA	12	FALSE	0.5	1	NA
#053061	5	10	0.015108679537297345	NA	NA	12	FALSE	0.5	1	NA
#053061	6	10	-0.0608155941294079	NA	NA	12	FALSE	0.5	1	NA
#053061	7	10	-0.1642363088441694	NA	NA	12	FALSE	0.5	1	NA
#053061	8	10	-0.31637290465924733	NA	NA	12	FALSE	0.5	1	NA
#92C5DE	1	4	-0.01650910937158825	NA	NA	13	FALSE	0.5	1	NA
#92C5DE	2	4	0.02801406567350601	NA	NA	13	FALSE	0.5	1	NA
#92C5DE	3	4	-0.017683520334106643	NA	NA	13	FALSE	0.5	1	NA
#92C5DE	4	4	0.016034624099312864	NA	NA	13	FALSE	0.5	1	NA
#92C5DE	5	4	-0.03313915226843248	NA	NA	13	FALSE	0.5	1	NA
#4393C3	1	6	0.06892753345424933	NA	NA	13	FALSE	0.5	1	NA
#4393C3	2	6	0.062337270981213215	NA	NA	13	FALSE	0.5	1	NA
#4393C3	3	6	-0.04724807646933588	NA	NA	13	FALSE	0.5	1	NA
#4393C3	4	6	-0.10827307302585557	NA	NA	13	FALSE	0.5	1	NA
#4393C3	5	6	-0.10912319574087068	NA	NA	13	FALSE	0.5	1	NA
#2166AC	1	8	0.022707485292221267	NA	NA	13	FALSE	0.5	1	NA
#2166AC	2	8	0.015290365228680238	NA	NA	13	FALSE	0.5	1	NA
#2166AC	3	8	-0.0029570564880655402	NA	NA	13	FALSE	0.5	1	NA
#2166AC	4	8	-0.035821182335469375	NA	NA	13	FALSE	0.5	1	NA
#2166AC	5	8	0.005138571915956457	NA	NA	13	FALSE	0.5	1	NA
#053061	1	10	-0.026413468885207375	NA	NA	13	FALSE	0.5	1	NA
#053061	2	10	-0.017057643023232674	NA	NA	13	FALSE	0.5	1	NA
#053061	3	10	-0.099218741478231	NA	NA	13	FALSE	0.5	1	NA
#053061	4	10	-0.18440592959230992	NA	NA	13	FALSE	0.5	1	NA
#053061	5	10	-0.16168490182022002	NA	NA	13	FALSE	0.5	1	NA
#92C5DE	1	4	0.01377107285546586	NA	NA	14	FALSE	0.5	1	NA
#92C5DE	2	4	-0.005402704789935433	NA	NA	14	FALSE	0.5	1	NA
#92C5DE	3	4	-0.02179290971351786	NA	NA	14	FALSE	0.5	1	NA
#92C5DE	4	4	-0.08663300539268248	NA	NA	14	FALSE	0.5	1	NA
#92C5DE	5	4	-0.1270353458088353	NA	NA	14	FALSE	0.5	1	NA
#4393C3	1	6	0.04163363741124021	NA	NA	14	FALSE	0.5	1	NA
#4393C3	2	6	0.07945714020047896	NA	NA	14	FALSE	0.5	1	NA
#4393C3	3	6	-0.014078927227567949	NA	NA	14	FALSE	0.5	1	NA
#4393C3	4	6	-0.09169905203146539	NA	NA	14	FALSE	0.5	1	NA
#4393C3	5	6	-0.1652946542525799	NA	NA	14	FALSE	0.5	1	NA
#2166AC	1	8	0.018054145976775127	NA	NA	14	FALSE	0.5	1	NA
#2166AC	2	8	0.01904031115430205	NA	NA	14	FALSE	0.5	1	NA
#2166AC	3	8	-0.004378614277390293	NA	NA	14	FALSE	0.5	1	NA
#2166AC	4	8	-0.024619430886196086	NA	NA	14	FALSE	0.5	1	NA
#2166AC	5	8	-0.071219305506192293	NA	NA	14	FALSE	0.5	1	NA
#053061	1	10	-0.037779131326961035	NA	NA	14	FALSE	0.5	1	NA
#053061	2	10	-0.04963033881675043	NA	NA	14	FALSE	0.5	1	NA
#053061	3	10	-0.15597305687440766	NA	NA	14	FALSE	0.5	1	NA
#053061	4	10	-0.2659900398064513	NA	NA	14	FALSE	0.5	1	NA
#053061	5	10	-0.39920741470233867	NA	NA	14	FALSE	0.5	1	NA
