# Supplementary material for: Windows of developmental sensitivity to social media
Source: Nat Commun. 2022 Mar 28;13:1649. doi: 10.1038/s41467-022-29296-3 (PMC8960761; doi:10.1038/s41467-022-29296-3)
Supplement: Supplementary file 4 — Source Data [file 41467_2022_29296_MOESM4_ESM.zip › sf5_wellbeing_regression.csv]

gender	age	measure	est	se
Male	10	selfesteem	-7.008265507062033e-4	0.010703937229727718
Male	11	selfesteem	-0.030973865562397025	0.010409444395778905
Male	12	selfesteem	-0.021610278720381716	0.009886489358955898
Male	13	selfesteem	-0.011184815413431715	0.009768949990619516
Male	14	selfesteem	-0.0017419887214467787	0.009301692030941148
Male	15	selfesteem	-0.030526950214969904	0.009185906109654442
Male	10	emotional	-0.026617702264762948	0.008416920711163862
Male	11	emotional	-0.020580732480846714	0.007399877560853345
Male	12	emotional	-0.0029807703426887044	0.00622046772805127
Male	13	emotional	-0.018453077769292312	0.0068561839518344655
Male	14	emotional	-0.013622006301012722	0.005803702738823707
Male	15	emotional	-0.019925875451501235	0.0062537125553661765
Male	10	conduct	-0.06000152704129288	0.015306812206272776
Male	11	conduct	-0.07702672953734817	0.014750792244736143
Male	12	conduct	-0.040636087432034805	0.012642893779449254
Male	13	conduct	-0.07520785780985068	0.012241573044974632
Male	14	conduct	-0.06125429494959134	0.011023686627650004
Male	15	conduct	-0.05677547369845384	0.012149136054300472
Male	10	wellbeing	-0.051532924564333074	0.023737692624248092
Male	11	wellbeing	-0.07869168758509391	0.02257444128245168
Male	12	wellbeing	-0.04039268641078905	0.02065168732467653
Male	13	wellbeing	-0.06295715904793836	0.0207227827325062
Male	14	wellbeing	-0.04786890962609935	0.018936873348703913
Male	15	wellbeing	-0.08518348261980702	0.01968871168101549
Female	10	selfesteem	-0.02550591500708874	0.011843577573686209
Female	11	selfesteem	-0.014275355435388723	0.010484112273352657
Female	12	selfesteem	-0.054293905154846	0.01054136958450113
Female	13	selfesteem	-0.057379426821106576	0.00965779399400033
Female	14	selfesteem	-0.03335388774419897	0.008804374635743805
Female	15	selfesteem	-0.056283055715475594	0.009941135614188327
Female	10	emotional	-0.0025459551640237034	0.00847188449511576
Female	11	emotional	-0.00795627565324857	0.007377159647508921
Female	12	emotional	-0.030557866128953972	0.007095566731152751
Female	13	emotional	-0.04274420975711172	0.007373549494078307
Female	14	emotional	-0.060535931281385146	0.007563887041484562
Female	15	emotional	-0.033192728653459985	0.007561177005089167
Female	10	conduct	-0.013584959943971202	0.014888790625928709
Female	11	conduct	-0.02743923406268589	0.012382744391793434
Female	12	conduct	-0.07686453901452237	0.011460687594225989
Female	13	conduct	-0.07720510387371786	0.011154013702176816
Female	14	conduct	-0.08699997063820476	0.011484153649884648
Female	15	conduct	-0.08015516778216877	0.011387987023186254
Female	10	wellbeing	-0.042465533402817876	0.024627929341828197
Female	11	wellbeing	-0.06362734196877701	0.021567635951831254
Female	12	wellbeing	-0.17776433114779328	0.021688268610210254
Female	13	wellbeing	-0.1914166317774188	0.02100814590075214
Female	14	wellbeing	-0.20520693549875765	0.021832763019499102
Female	15	wellbeing	-0.17161484215670625	0.021983296201252268
