# Supplementary material for: Windows of developmental sensitivity to social media
Source: Nat Commun. 2022 Mar 28;13:1649. doi: 10.1038/s41467-022-29296-3 (PMC8960761; doi:10.1038/s41467-022-29296-3)
Supplement: Supplementary file 4 — Source Data [file 41467_2022_29296_MOESM4_ESM.zip › sf6_lifesat_regression.csv]

gender	age	measure	est	se
Male	10	satisfaction_schoolwork	-0.06347422003554387	0.03998283412736459
Male	11	satisfaction_schoolwork	-0.15409526759786663	0.03900926484273633
Male	12	satisfaction_schoolwork	-0.15381023837869884	0.031058793675650488
Male	13	satisfaction_schoolwork	-0.171028219406679	0.034059740066926386
Male	14	satisfaction_schoolwork	-0.1695099199259929	0.027866595078319154
Male	15	satisfaction_schoolwork	-0.14790494346724656	0.0307849347759518
Male	10	satisfaction_appearance	-0.07737822493931225	0.04146052253398969
Male	11	satisfaction_appearance	-0.0932762112717277	0.037477041841480235
Male	12	satisfaction_appearance	-0.008213683282769772	0.03222020367060061
Male	13	satisfaction_appearance	-0.0885196970737854	0.034084245584297325
Male	14	satisfaction_appearance	-0.04361652120310215	0.030505554732471855
Male	15	satisfaction_appearance	-0.032331185093745364	0.029769830162718225
Male	10	satisfaction_family	-6.099227166967076e-4	0.022771979840430057
Male	11	satisfaction_family	-0.026371961141774748	0.023025751299374536
Male	12	satisfaction_family	-0.019238799829344663	0.026311842732915685
Male	13	satisfaction_family	-0.04661258182176046	0.02568864703887951
Male	14	satisfaction_family	-0.025174451474741975	0.02491118954875126
Male	15	satisfaction_family	-0.056660098299158274	0.026498920844599608
Male	10	satisfaction_friends	0.024164347805313995	0.02689925638188273
Male	11	satisfaction_friends	0.07281868597458534	0.024561156336133188
Male	12	satisfaction_friends	0.05667401559096308	0.0253935196165733
Male	13	satisfaction_friends	0.045385541457643425	0.02391859348819246
Male	14	satisfaction_friends	0.06766864061278945	0.02345465099127456
Male	15	satisfaction_friends	0.0040822080875961035	0.023018863191340264
Male	10	satisfaction_school	-0.09713612417022807	0.0443979012234869
Male	11	satisfaction_school	-0.06938756225530122	0.04100739590306862
Male	12	satisfaction_school	-0.1610561432811861	0.037233441958556414
Male	13	satisfaction_school	-0.1289313154199966	0.03755697156522902
Male	14	satisfaction_school	-0.13992948740915592	0.03456442582391006
Male	15	satisfaction_school	-0.21147743266889896	0.0377985759575659
Male	10	satisfaction_life	-0.05200076950487223	0.036243980239397094
Male	11	satisfaction_life	-0.09980469459654488	0.03502255395682084
Male	12	satisfaction_life	-0.013888602953827217	0.02964696064230193
Male	13	satisfaction_life	-0.026883670545386252	0.028414235749931974
Male	14	satisfaction_life	-0.02626915806357986	0.026003882964684644
Male	15	satisfaction_life	-0.08399481304890179	0.027239518172913108
Female	10	satisfaction_schoolwork	-0.1036571116863086	0.04078512880741217
Female	11	satisfaction_schoolwork	-0.10638906369043385	0.03193644686681437
Female	12	satisfaction_schoolwork	-0.19326700506350547	0.029279077004216853
Female	13	satisfaction_schoolwork	-0.1960246489753427	0.025958154059509034
Female	14	satisfaction_schoolwork	-0.16443297602151627	0.026172109378124125
Female	15	satisfaction_schoolwork	-0.17155852373804847	0.027673567703039244
Female	10	satisfaction_appearance	-0.10284847804908498	0.03966549175282938
Female	11	satisfaction_appearance	-0.09973435279776044	0.037975122444733125
Female	12	satisfaction_appearance	-0.22628705168370605	0.03601983700590411
Female	13	satisfaction_appearance	-0.21659543935416112	0.03277655194678367
Female	14	satisfaction_appearance	-0.2876533764245809	0.033394455689207604
Female	15	satisfaction_appearance	-0.1882702245906212	0.03474060612483569
Female	10	satisfaction_family	-0.007161013674678602	0.021588327828464936
Female	11	satisfaction_family	-0.007635512469697447	0.019858155339748603
Female	12	satisfaction_family	-0.11690197158688391	0.025446296886576767
Female	13	satisfaction_family	-0.1126120672945896	0.02394036972963885
Female	14	satisfaction_family	-0.1210411130008317	0.02612056964506291
Female	15	satisfaction_family	-0.1041107427368616	0.027595507146719007
Female	10	satisfaction_friends	-0.020294330989664235	0.03249576049243087
Female	11	satisfaction_friends	0.009181548293342843	0.02904480547650527
Female	12	satisfaction_friends	-0.009590714597571328	0.024770532746217166
Female	13	satisfaction_friends	-0.047163866049285	0.02510820828659192
Female	14	satisfaction_friends	-0.05570682546815371	0.024278130331042008
Female	15	satisfaction_friends	-0.03904565080072248	0.025754187132980347
Female	10	satisfaction_school	-0.005764922142452517	0.04086884662811416
Female	11	satisfaction_school	-0.12335369332525586	0.03449358197512987
Female	12	satisfaction_school	-0.2502571268086944	0.03288603037746176
Female	13	satisfaction_school	-0.27194839328975007	0.03330545680985147
Female	14	satisfaction_school	-0.23372558714887856	0.03154306416701514
Female	15	satisfaction_school	-0.2544649811016727	0.033717723792198034
Female	10	satisfaction_life	-0.015894935464716233	0.03317888530629962
Female	11	satisfaction_life	-0.0797350573125017	0.030541210279731074
Female	12	satisfaction_life	-0.1970558341032397	0.029044686652950725
Female	13	satisfaction_life	-0.2029320111587925	0.028135872480295306
Female	14	satisfaction_life	-0.24651911408242091	0.029780927715914642
Female	15	satisfaction_life	-0.17769249519679312	0.028991614795895168
