# Supplementary material for: Windows of developmental sensitivity to social media
Source: Nat Commun. 2022 Mar 28;13:1649. doi: 10.1038/s41467-022-29296-3 (PMC8960761; doi:10.1038/s41467-022-29296-3)
Supplement: Supplementary file 4 — Source Data [file 41467_2022_29296_MOESM4_ESM.zip › sf8_aicweights_riclpm.csv]

AIC Weights	Model
0.7274038579515623	Free Both
8.132910553810875e-4	Free LS -> SM
99.15959541107014	Free SM -> LS
0.11218743992291949	Constrained
