# Supplementary material for: Windows of developmental sensitivity to social media
Source: Nat Commun. 2022 Mar 28;13:1649. doi: 10.1038/s41467-022-29296-3 (PMC8960761; doi:10.1038/s41467-022-29296-3)
Supplement: Supplementary file 4 — Source Data [file 41467_2022_29296_MOESM4_ESM.zip › sf9_missingness_by_age.csv]

cohort	age	present	missing	percent_missing	Cohort
10	11	520	190	26.76056338028169	10
10	12	493	217	30.56338028169014	10
10	13	443	267	37.605633802816904	10
10	14	421	289	40.70422535211268	10
10	15	374	336	47.32394366197183	10
10	16	330	380	53.52112676056338	10
11	12	502	191	27.56132756132756	11
11	13	484	209	30.158730158730158	11
11	14	421	272	39.24963924963925	11
11	15	371	322	46.464646464646464	11
11	16	368	325	46.897546897546896	11
11	17	353	340	49.06204906204906	11
12	13	572	201	26.002587322121606	12
12	14	529	244	31.565329883570502	12
12	15	437	336	43.46701164294955	12
12	16	446	327	42.30271668822768	12
12	17	411	362	46.830530401034935	12
12	18	355	418	54.075032341526516	12
13	14	528	206	28.065395095367844	13
13	15	475	259	35.28610354223433	13
13	16	442	292	39.782016348773844	13
13	17	409	325	44.27792915531335	13
13	18	364	370	50.40871934604905	13
13	19	326	408	55.5858310626703	13
14	15	536	240	30.927835051546392	14
14	16	562	214	27.577319587628867	14
14	17	477	299	38.53092783505155	14
14	18	423	353	45.48969072164948	14
14	19	365	411	52.9639175257732	14
14	20	309	467	60.18041237113402	14
15	16	559	176	23.945578231292515	15
15	17	557	178	24.217687074829932	15
15	18	430	305	41.49659863945578	15
15	19	381	354	48.16326530612245	15
15	20	332	403	54.82993197278911	15
15	21	278	457	62.176870748299315	15
